# Supplementary material for: Proteomic characterization of acute kidney injury in patients hospitalized with SARS-CoV2 infection
Source: Commun Med (Lond). 2023 Jun 12;3:81. doi: 10.1038/s43856-023-00307-8 (PMC10258469; doi:10.1038/s43856-023-00307-8)
Supplement: Supplementary file 3 — Supplementary Data 1 [file 43856_2023_307_MOESM3_ESM.xlsx]

## Sheet: Index
Table 1	Demographic and clinical comorbidities of patients hospitalized with COVID-19 in the discovery cohort separated by the development of AKI (stage 2 or 3) during their hospital course.
Table 2	Validation of AKI-associated proteins. Strength of association of proteins significantly associated with AKI (stage 2 or 3) in both the discovery (adjusted P <0.05) and validation cohort (P <0.05) are provided. Significance was determined by fitting a linear model adjusted for age, sex, history of CKD, and maximum oxygen requirement at the time of blood draw.
Table 3	Association of AKI-associated proteins with post-discharge eGFR. A mixed effects linear model adjusted for age, sex, history of CKD, baseline creatinine, AKI stage during the COVID admission and number repeated eGFR measurements was fit. Proteins significantly associated with eGFR (adjusted P <0.05) are provided.

## Sheet: Table 1
Characteristic	Developed AKI (stage 2 or 3) during hospitalization	AKI stage 1 or no AKI during hospitalization	P Value
	(N = 73)	(N = 366)
Age, mean (SD)	63 (14.7)	61.8 (18.2)	0.8
Male, n (%)	46 (65%)	218 (60%)	0.43
Race, n (%)			0.74
Caucasian	23 (32%)	136 (37%)
Black	17 (24%)	81 (22%)
Other	31 (44%)	149 (41%)
Ethnicity, n (%)			0.23
Hispanic	34 (48%)	144 (39%)
Not Hispanic or Latino	37 (52%)	213 (58%)
Unknown / Not Reported	0 (0%)	9 (2%)
Comorbidities, n (%)
Atrial Fibrillation	9 (13%)	38 (10%)	0.53
Coronary Artery Disease	10 (14%)	50 (14%)	1
Arterial Hypertension	30 (42%)	142 (39%)	0.6
Diabetes	30 (42%)	81 (22%)	<0.001
Chronic Kidney Disease	22 (31%)	20 (5%)	<0.001
Highest respiratory support, n (%)			<0.001
Intubation	33 (46%)	39 (11%)
Non-invasive ventilation (CPAP, BIPAP, high-flow cannula)	3 (4%)	19 (5%)
Nasal cannula	21 (30%)	184 (50%)
None of the above	14 (20%)	124 (34%)
Vitals and Laboratory parameters during hospitalization, mean (standard deviation)
Minimum systolic blood pressure (mmHg)	104 (15.7)	110 (14.9)	<0.001
Maximum pulse (bpm)	106 (20.2)	93.9 (18.3)	<0.001
Maximum blood urea nitrogen (mmol/L)	53 (34)	17 (11)	<0.001
Maximum creatinine (mg/dL)	4.04 (2.94)	0.945 (0.51)	<0.001
Maximum white blood cell count (109/L)	12.9 (8.07)	8.83 (5.35)	<0.001
Minimum platelet count (109/L)	14 (20%)	124 (34%)	<0.001
Max ferritin (ug/L)	2210 (2540)	1030 (1310)	<0.001
Max lactate (mmol/L)	1.98 (1.54)	1.5 (0.617)	0.65
Vasopressor use during hospitalization, n (%)
Any vasopressor	34 (48%)	50 (14%)	<0.001
Norepinephrine	32 (45%)	42 (11%)	<0.001
Vasopressin	17 (24%)	8 (2%)	<0.001
Phenylephrine	10 (14%)	8 (2%)	<0.001
Epinephrine	2 (3%)	6 (2%)	0.62
Milrinone	3 (4%)	2 (1%)	0.03
Dopamine	1 (1%)	1 (0%)	0.3

## Sheet: Table 2
		Discovery cohort				Validation cohort
Gene Name	Gene Symbol	logFC	Fold Change	P	FDR	LogFC	Fold Change	P
Trypsin-2	PRSS2	1.98	3.94	3.16e-26	1.42e-22	1.41	2.65	0.0019
Lithostathine-1-alpha	REG1A	2.07	4.2	9.23e-38	4.15e-34	1.36	2.56	0.0076
Peroxidasin homolog	PXDN	1.97	3.93	1.39e-34	6.25e-31	1.26	2.39	0.0047
Regenerating islet-derived protein 3-alpha	REG3A	1.84	3.59	6.44e-26	2.9e-22	1.26	2.39	0.0139
Ribonuclease pancreatic	RNASE1	2.38	5.22	1.53e-38	6.87e-35	1.21	2.31	0.0021
Trefoil factor 3	TFF3	1.68	3.21	2.13e-41	9.55e-38	1.16	2.24	0.0238
Adapter molecule crk	CRK	1	1.99	8.67e-18	3.9e-14	1.15	2.22	0.0219
Tumor necrosis factor receptor superfamily member 1A	TNFRSF1A	1.15	2.22	3.86e-21	1.74e-17	1.15	2.22	0.0281
Trefoil factor 2	TFF2	1.2	2.3	3.36e-16	1.51e-12	1.12	2.18	0.0273
Fatty acid-binding protein, heart	FABP3	1.28	2.42	3.09e-21	1.39e-17	1.11	2.17	0.0356
Copper transport protein ATOX1	ATOX1	1.57	2.96	2.04e-40	9.16e-37	1.11	2.16	0.0072
Angiopoietin-2	ANGPT2	1.15	2.23	1.44e-08	6.45e-05	1.11	2.16	0.0342
Inactive pancreatic lipase-related protein 1	PNLIPRP1	1.28	2.42	5.64e-15	2.54e-11	1.1	2.15	0.0296
Trypsin-3	PRSS3	1.32	2.5	9.07e-18	4.08e-14	1.09	2.13	0.0069
Acyl-CoA-binding protein	DBI	1.46	2.74	1.82e-44	8.2e-41	1.08	2.12	0.036
Ganglioside GM2 activator	GM2A	1.24	2.37	2.02e-40	9.09e-37	1.08	2.11	0.0088
Neuroblastoma suppressor of tumorigenicity 1	NBL1	1.53	2.89	1.79e-37	8.03e-34	1.08	2.11	0.0099
Apolipoprotein F	APOF	1.07	2.1	2.97e-14	1.34e-10	1.07	2.1	0.0317
Collagen alpha-1(XXVIII) chain	COL28A1	1.29	2.44	2.29e-34	1.03e-30	1.06	2.09	0.0252
Carbonic anhydrase 3	CA3	1.31	2.49	2.13e-13	9.58e-10	1.06	2.08	0.0174
CD59 glycoprotein	CD59	1.09	2.12	5.67e-21	2.55e-17	1.04	2.06	0.0318
Ephrin-B2	EFNB2	0.99	1.99	1.45e-14	6.52e-11	1.04	2.06	0.0437
Transmembrane emp24 domain-containing protein 10	TMED10	1.37	2.59	2.39e-42	1.07e-38	1.03	2.05	0.0078
Trypsin-1	PRSS1	1.07	2.1	3.15e-13	1.42e-09	1.03	2.04	0.0456
Cystatin-D	CST5	1.11	2.16	4.02e-13	1.81e-09	1.02	2.03	0.0464
Transgelin	TAGLN	1.16	2.24	1.6e-27	7.2e-24	1.01	2.02	0.0379
Myosin light chain 3	MYL3	1.82	3.54	2.12e-15	9.54e-12	1.01	2.01	0.0127
IGF-like family receptor 1	IGFLR1	1.46	2.75	1.97e-26	8.85e-23	1	2	0.0242
Small ubiquitin-related modifier 2	SUMO2	1.69	3.24	2.07e-44	9.29e-41	0.98	1.97	0.0469
Tyrosine-protein kinase transmembrane receptor ROR2	ROR2	1.39	2.62	1.29e-32	5.82e-29	0.97	1.96	0.041
Troponin T, cardiac muscle	TNNT2	1.61	3.06	6.66e-27	2.99e-23	0.96	1.95	0.0233
Complexin-2	CPLX2	1.36	2.57	5.43e-30	2.44e-26	0.94	1.92	0.0145
Serine protease inhibitor Kazal-type 7	SPINK7	0.87	1.83	4.06e-18	1.82e-14	0.94	1.91	0.0242
Myoglobin	MB	1.45	2.73	7.19e-23	3.23e-19	0.93	1.91	0.0427
Cystatin-C	CST3	1.19	2.28	2.09e-41	9.38e-38	0.93	1.91	0.0297
Hepatoma-derived growth factor	HDGF	0.41	1.33	4.05e-07	0.00182	0.93	1.9	0.0241
Ig gamma-4, Kappa	IGHG4	0.65	1.57	2.26e-12	1.02e-08	0.92	1.9	0.0217
Desmocollin-2	DSC2	1.26	2.4	2.84e-39	1.28e-35	0.91	1.88	0.0249
PILR alpha-associated neural protein	PIANP	0.87	1.83	1.47e-24	6.6e-21	0.91	1.88	0.0226
Ephrin type-A receptor 2	EPHA2	1.04	2.05	1.72e-21	7.74e-18	0.91	1.87	0.0294
Natriuretic peptides B	NPPB	0.69	1.61	8.76e-09	3.94e-05	0.9	1.87	0.0399
Chymotrypsinogen B	CTRB1	1	2	1.62e-09	7.29e-06	0.9	1.86	0.0202
Secretogranin-1	CHGB	1.36	2.57	2.28e-37	1.02e-33	0.89	1.86	0.018
Ephrin-B1	EFNB1	0.89	1.86	1.3e-38	5.86e-35	0.89	1.85	0.0365
Parathyroid hormone	PTH	1.05	2.07	2.68e-14	1.2e-10	0.88	1.84	0.0443
BolA-like protein 1	BOLA1	0.78	1.72	1.61e-29	7.26e-26	0.87	1.83	0.0288
Serine/threonine-protein kinase receptor R3	ACVRL1	1	1.99	9.51e-32	4.28e-28	0.87	1.83	0.02
Tumor necrosis factor receptor superfamily member 19	TNFRSF19	1.06	2.08	1.84e-33	8.29e-30	0.87	1.83	0.0272
Ribonuclease K6	RNASE6	1.18	2.26	9.28e-29	4.17e-25	0.87	1.83	0.0498
Selenoprotein W	SEPW1	1.26	2.4	1.56e-15	7.01e-12	0.86	1.82	0.0489
Protein delta homolog 2	DLK2	1.02	2.02	2.29e-15	1.03e-11	0.86	1.81	0.0415
Asialoglycoprotein receptor 1	ASGR1	0.91	1.88	5.36e-13	2.41e-09	0.85	1.8	0.0434
Matrix-remodeling-associated protein 7	MXRA7	0.73	1.66	7.02e-22	3.15e-18	0.84	1.8	0.0288
Neutrophil gelatinase-associated lipocalin	LCN2	1.13	2.19	6.27e-22	2.82e-18	0.84	1.79	0.0363
Osteopontin	SPP1	1.11	2.16	4.47e-21	2.01e-17	0.82	1.77	0.037
Protocadherin gamma-A10	PCDHGA10	0.9	1.87	5.7e-16	2.56e-12	0.81	1.76	0.0406
DnaJ homolog subfamily B member 12	DNAJB12	0.94	1.91	9.54e-17	4.29e-13	0.81	1.75	0.0466
Sarcalumenin	SRL	1.02	2.02	6e-38	2.7e-34	0.8	1.74	0.0475
Discoidin domain-containing receptor 2	DDR2	1.07	2.1	3.4e-21	1.53e-17	0.78	1.71	0.0359
Titin	TTN	1.22	2.33	5.42e-25	2.44e-21	0.77	1.71	0.0281
Colipase	CLPS	0.86	1.82	1.95e-17	8.77e-14	0.75	1.68	0.0362
Stathmin-3	STMN3	0.37	1.29	6.95e-09	3.13e-05	0.74	1.67	0.048

## Sheet: Table 3
Gene name	Coefficient	P Value	Adjusted P Value	Uniprot ID
BolA-like protein 1	-18.022	1.38x10-5	0.0008	Q9Y3E2
Cystatin-C	-17.6335	3.40x10-7	2.14x10-5	P01034
Desmocollin-2	-16.5977	1.63x10-9	1.03 x 10-7	Q02487
Transmembrane emp24 domain-containing protein 10	-15.8198	1.36x10-8	8.54x10-7	P49755
Ephrin-B1	-15.1676	0.0002	0.01	P98172
Serine/threonine-protein kinase receptor R3	-13.9397	7.64x10-5	0.004	P37023
Ganglioside GM2 activator	-13.0608	1.17x10-5	0.0007	P17900
Matrix-remodeling-associated protein 7	-11.8805	0.0002	0.017	P84157
PILR alpha-associated neural protein	-11.8039	3.23x10-5	0.002	Q8IYJ0
Trefoil factor 3	-11.7381	1.60x10-8	1.01x10-6	Q07654
Copper transport protein ATOX1	-11.2167	4.38x10-6	0.0002	O00244
Serine protease inhibitor Kazal-type 7	-11.157	5.77x10-6	0.0003	P58062
IGF-like family receptor 1	-11.0075	4.79x10-7	3.02x10-5	Q9H665
Complexin-2	-10.7394	1.33x10-6	8.36 x10-5	Q6PUV4
Collagen alpha-1(XXVIII) chain	-10.0472	0.0001	0.006	Q2UY09
CD59 glycoprotein	-9.99174	1.74x10-5	0.001	P13987
Ribonuclease K6	-9.98984	0.0001	0.006	Q93091
Transgelin	-9.9394	0.0001	0.01	Q01995
DnaJ homolog subfamily B member 12	-8.26389	0.0004	0.03	Q9NXW2
Protein delta homolog 2	-7.74063	0.0002	0.01	Q6UY11
Discoidin domain-containing receptor 2	-7.6525	0.0006	0.04	Q16832
Ribonuclease pancreatic	-7.40997	8.01x10-7	5.05x10-5	P07998
Ephrin-B2	-7.29431	0.0001	0.009	P52799
Peroxidasin homolog	-7.22821	1.75x10-5	0.001	Q92626
Trefoil factor 2	-7.21795	1.2x10-5	0.0007	Q03403
