# Supplementary material for: Proteomic characterization of acute kidney injury in patients hospitalized with SARS-CoV2 infection
Source: Commun Med (Lond). 2023 Jun 12;3:81. doi: 10.1038/s43856-023-00307-8 (PMC10258469; doi:10.1038/s43856-023-00307-8)
Supplement: Supplementary file 5 — Supplementary Data 3 [file 43856_2023_307_MOESM5_ESM.xlsx]

## Sheet: Index
Pheno_eGFR_data_Fig5	Full data table detailing longitudinal eGFR values for discharged COVID patients. Subject_ID is the individual patient ID. Value is the raw value of serum creatinine collected at that instant. eGFR is the estimated glomerular filtration rate (eGFR) calculated from the serum creatinine value for each timepoint listed in the resultinstant column.

## Sheet: pheno_eGFR_data_Fig5
	Encounter_Patient_Class	flag	resultstatus	value	collectioninstant	resultinstant	isfinal_yesno	name	cr	baseline_cr	somalogic_date	max_aki_stage	aki_date	aki_last_date	aki_hospital_day	hospital_stay	chosen_somalogic_date	somalogic_hospital_day	severity	ventilation	sofa	modified_sofa	icu	min_platelet	max_bun	min_lymphocyte	max_il1beta	max_cr	aki	death	ckd	composite_outcome	max_viral_load	max_viral_load_log	viral_load_date	aki_date_minus_somalogic_date	eskd	ethnicity	smoking	age	sex	afib	htn	cad	hf	diabetes	sex_char	sex_val	eth
1	OUTPATIENT	*Unspecified	Preliminary result	0.59	4510-06-03	4510-06-03	No	CREATININE	0.59	0.25	4510-01-24	0	NA	NA	Inf	35	4510-01-24	7	1	1	2	2	TRUE	239	10	12	NA	0.27	0	0	0	0	0.0220611	1.00096	4510-01-17	Inf	FALSE	NOT Hispanic or Latino	NEVER	7	Male	FALSE	FALSE	FALSE	FALSE	FALSE	M	1	non-black
2	OUTPATIENT	*Unspecified	Preliminary result	0.63	4510-03-19	4510-03-19	No	CREATININE	0.63	0.25	4510-01-24	0	NA	NA	Inf	35	4510-01-24	7	1	1	2	2	TRUE	239	10	12	NA	0.27	0	0	0	0	0.0220611	1.00096	4510-01-17	Inf	FALSE	NOT Hispanic or Latino	NEVER	7	Male	FALSE	FALSE	FALSE	FALSE	FALSE	M	1	non-black
3	OUTPATIENT	*Unspecified	Preliminary result	0.59	4510-03-27	4510-03-27	No	CREATININE	0.59	0.25	4510-01-24	0	NA	NA	Inf	35	4510-01-24	7	1	1	2	2	TRUE	239	10	12	NA	0.27	0	0	0	0	0.0220611	1.00096	4510-01-17	Inf	FALSE	NOT Hispanic or Latino	NEVER	7	Male	FALSE	FALSE	FALSE	FALSE	FALSE	M	1	non-black
4	OUTPATIENT	*Unspecified	Preliminary result	0.52	4510-06-24	4510-06-24	No	CREATININE	0.52	0.25	4510-01-24	0	NA	NA	Inf	35	4510-01-24	7	1	1	2	2	TRUE	239	10	12	NA	0.27	0	0	0	0	0.0220611	1.00096	4510-01-17	Inf	FALSE	NOT Hispanic or Latino	NEVER	7	Male	FALSE	FALSE	FALSE	FALSE	FALSE	M	1	non-black
5	OUTPATIENT	*Unspecified	Preliminary result	0.46	4510-05-14	4510-05-14	No	CREATININE	0.46	0.25	4510-01-24	0	NA	NA	Inf	35	4510-01-24	7	1	1	2	2	TRUE	239	10	12	NA	0.27	0	0	0	0	0.0220611	1.00096	4510-01-17	Inf	FALSE	NOT Hispanic or Latino	NEVER	7	Male	FALSE	FALSE	FALSE	FALSE	FALSE	M	1	non-black
6	OUTPATIENT	*Unspecified	Preliminary result	0.68	4510-07-17	4510-07-17	No	CREATININE	0.68	0.25	4510-01-24	0	NA	NA	Inf	35	4510-01-24	7	1	1	2	2	TRUE	239	10	12	NA	0.27	0	0	0	0	0.0220611	1.00096	4510-01-17	Inf	FALSE	NOT Hispanic or Latino	NEVER	7	Male	FALSE	FALSE	FALSE	FALSE	FALSE	M	1	non-black
7	OUTPATIENT	*Unspecified	Preliminary result	0.61	4510-03-08	4510-03-08	No	CREATININE	0.61	0.25	4510-01-24	0	NA	NA	Inf	35	4510-01-24	7	1	1	2	2	TRUE	239	10	12	NA	0.27	0	0	0	0	0.0220611	1.00096	4510-01-17	Inf	FALSE	NOT Hispanic or Latino	NEVER	7	Male	FALSE	FALSE	FALSE	FALSE	FALSE	M	1	non-black
8	OUTPATIENT	*Unspecified	Preliminary result	0.61	4510-04-08	4510-04-08	No	CREATININE	0.61	0.25	4510-01-24	0	NA	NA	Inf	35	4510-01-24	7	1	1	2	2	TRUE	239	10	12	NA	0.27	0	0	0	0	0.0220611	1.00096	4510-01-17	Inf	FALSE	NOT Hispanic or Latino	NEVER	7	Male	FALSE	FALSE	FALSE	FALSE	FALSE	M	1	non-black
9	OUTPATIENT	*Unspecified	Preliminary result	0.44	4510-06-17	4510-06-17	No	CREATININE	0.44	0.25	4510-01-24	0	NA	NA	Inf	35	4510-01-24	7	1	1	2	2	TRUE	239	10	12	NA	0.27	0	0	0	0	0.0220611	1.00096	4510-01-17	Inf	FALSE	NOT Hispanic or Latino	NEVER	7	Male	FALSE	FALSE	FALSE	FALSE	FALSE	M	1	non-black
10	OUTPATIENT	*Unspecified	Preliminary result	0.58	4510-05-20	4510-05-20	No	CREATININE	0.58	0.25	4510-01-24	0	NA	NA	Inf	35	4510-01-24	7	1	1	2	2	TRUE	239	10	12	NA	0.27	0	0	0	0	0.0220611	1.00096	4510-01-17	Inf	FALSE	NOT Hispanic or Latino	NEVER	7	Male	FALSE	FALSE	FALSE	FALSE	FALSE	M	1	non-black
11	OUTPATIENT	Low	Final result	0.55	4510-02-04	4510-02-04	Yes	CREATININE	0.55	0.25	4510-01-24	0	NA	NA	Inf	35	4510-01-24	7	1	1	2	2	TRUE	239	10	12	NA	0.27	0	0	0	0	0.0220611	1.00096	4510-01-17	Inf	FALSE	NOT Hispanic or Latino	NEVER	7	Male	FALSE	FALSE	FALSE	FALSE	FALSE	M	1	non-black
12	OUTPATIENT	Abnormal	Preliminary result	0.46	4510-09-25	4510-09-25	No	CREATININE	0.46	0.25	4510-01-24	0	NA	NA	Inf	35	4510-01-24	7	1	1	2	2	TRUE	239	10	12	NA	0.27	0	0	0	0	0.0220611	1.00096	4510-01-17	Inf	FALSE	NOT Hispanic or Latino	NEVER	7	Male	FALSE	FALSE	FALSE	FALSE	FALSE	M	1	non-black
13	OUTPATIENT	*Unspecified	Preliminary result	0.61	4510-05-27	4510-05-27	No	CREATININE	0.61	0.25	4510-01-24	0	NA	NA	Inf	35	4510-01-24	7	1	1	2	2	TRUE	239	10	12	NA	0.27	0	0	0	0	0.0220611	1.00096	4510-01-17	Inf	FALSE	NOT Hispanic or Latino	NEVER	7	Male	FALSE	FALSE	FALSE	FALSE	FALSE	M	1	non-black
14	OUTPATIENT	*Unspecified	Preliminary result	0.58	4510-07-09	4510-07-09	No	CREATININE	0.58	0.25	4510-01-24	0	NA	NA	Inf	35	4510-01-24	7	1	1	2	2	TRUE	239	10	12	NA	0.27	0	0	0	0	0.0220611	1.00096	4510-01-17	Inf	FALSE	NOT Hispanic or Latino	NEVER	7	Male	FALSE	FALSE	FALSE	FALSE	FALSE	M	1	non-black
15	OUTPATIENT	*Unspecified	Preliminary result	0.76	4510-04-02	4510-04-02	No	CREATININE	0.76	0.25	4510-01-24	0	NA	NA	Inf	35	4510-01-24	7	1	1	2	2	TRUE	239	10	12	NA	0.27	0	0	0	0	0.0220611	1.00096	4510-01-17	Inf	FALSE	NOT Hispanic or Latino	NEVER	7	Male	FALSE	FALSE	FALSE	FALSE	FALSE	M	1	non-black
16	OUTPATIENT	*Unspecified	Preliminary result	0.48	4510-06-10	4510-06-13	No	CREATININE	0.48	0.25	4510-01-24	0	NA	NA	Inf	35	4510-01-24	7	1	1	2	2	TRUE	239	10	12	NA	0.27	0	0	0	0	0.0220611	1.00096	4510-01-17	Inf	FALSE	NOT Hispanic or Latino	NEVER	7	Male	FALSE	FALSE	FALSE	FALSE	FALSE	M	1	non-black
17	OUTPATIENT	*Unspecified	Preliminary result	0.62	4510-05-06	4510-05-06	No	CREATININE	0.62	0.25	4510-01-24	0	NA	NA	Inf	35	4510-01-24	7	1	1	2	2	TRUE	239	10	12	NA	0.27	0	0	0	0	0.0220611	1.00096	4510-01-17	Inf	FALSE	NOT Hispanic or Latino	NEVER	7	Male	FALSE	FALSE	FALSE	FALSE	FALSE	M	1	non-black
18	OUTPATIENT	*Unspecified	Preliminary result	0.52	4510-07-23	4510-07-23	No	CREATININE	0.52	0.25	4510-01-24	0	NA	NA	Inf	35	4510-01-24	7	1	1	2	2	TRUE	239	10	12	NA	0.27	0	0	0	0	0.0220611	1.00096	4510-01-17	Inf	FALSE	NOT Hispanic or Latino	NEVER	7	Male	FALSE	FALSE	FALSE	FALSE	FALSE	M	1	non-black
19	OUTPATIENT	Low	Final result	0.28	4510-02-10	4510-02-10	Yes	CREATININE	0.28	0.25	4510-01-24	0	NA	NA	Inf	35	4510-01-24	7	1	1	2	2	TRUE	239	10	12	NA	0.27	0	0	0	0	0.0220611	1.00096	4510-01-17	Inf	FALSE	NOT Hispanic or Latino	NEVER	7	Male	FALSE	FALSE	FALSE	FALSE	FALSE	M	1	non-black
20	OUTPATIENT	Low	Final result	0.37	4510-02-06	4510-02-06	Yes	CREATININE	0.37	0.25	4510-01-24	0	NA	NA	Inf	35	4510-01-24	7	1	1	2	2	TRUE	239	10	12	NA	0.27	0	0	0	0	0.0220611	1.00096	4510-01-17	Inf	FALSE	NOT Hispanic or Latino	NEVER	7	Male	FALSE	FALSE	FALSE	FALSE	FALSE	M	1	non-black
21	OUTPATIENT	Low	Final result	0.37	4510-02-02	4510-02-02	Yes	CREATININE	0.37	0.25	4510-01-24	0	NA	NA	Inf	35	4510-01-24	7	1	1	2	2	TRUE	239	10	12	NA	0.27	0	0	0	0	0.0220611	1.00096	4510-01-17	Inf	FALSE	NOT Hispanic or Latino	NEVER	7	Male	FALSE	FALSE	FALSE	FALSE	FALSE	M	1	non-black
22	OUTPATIENT	Low	Final result	0.32	4510-01-30	4510-01-30	Yes	CREATININE	0.32	0.25	4510-01-24	0	NA	NA	Inf	35	4510-01-24	7	1	1	2	2	TRUE	239	10	12	NA	0.27	0	0	0	0	0.0220611	1.00096	4510-01-17	Inf	FALSE	NOT Hispanic or Latino	NEVER	7	Male	FALSE	FALSE	FALSE	FALSE	FALSE	M	1	non-black
23	OUTPATIENT	Low	Final result	0.25	4510-02-09	4510-02-09	Yes	CREATININE	0.25	0.25	4510-01-24	0	NA	NA	Inf	35	4510-01-24	7	1	1	2	2	TRUE	239	10	12	NA	0.27	0	0	0	0	0.0220611	1.00096	4510-01-17	Inf	FALSE	NOT Hispanic or Latino	NEVER	7	Male	FALSE	FALSE	FALSE	FALSE	FALSE	M	1	non-black
24	OUTPATIENT	Low	Final result	0.32	4510-02-01	4510-02-01	Yes	CREATININE	0.32	0.25	4510-01-24	0	NA	NA	Inf	35	4510-01-24	7	1	1	2	2	TRUE	239	10	12	NA	0.27	0	0	0	0	0.0220611	1.00096	4510-01-17	Inf	FALSE	NOT Hispanic or Latino	NEVER	7	Male	FALSE	FALSE	FALSE	FALSE	FALSE	M	1	non-black
25	OUTPATIENT	Low	Final result	0.49	4510-02-20	4510-02-20	Yes	CREATININE	0.49	0.25	4510-01-24	0	NA	NA	Inf	35	4510-01-24	7	1	1	2	2	TRUE	239	10	12	NA	0.27	0	0	0	0	0.0220611	1.00096	4510-01-17	Inf	FALSE	NOT Hispanic or Latino	NEVER	7	Male	FALSE	FALSE	FALSE	FALSE	FALSE	M	1	non-black
26	OUTPATIENT	Low	Final result	0.46	4510-02-06	4510-02-06	Yes	CREATININE	0.46	0.25	4510-01-24	0	NA	NA	Inf	35	4510-01-24	7	1	1	2	2	TRUE	239	10	12	NA	0.27	0	0	0	0	0.0220611	1.00096	4510-01-17	Inf	FALSE	NOT Hispanic or Latino	NEVER	7	Male	FALSE	FALSE	FALSE	FALSE	FALSE	M	1	non-black
27	OUTPATIENT	Low	Final result	0.37	4510-02-11	4510-02-11	Yes	CREATININE	0.37	0.25	4510-01-24	0	NA	NA	Inf	35	4510-01-24	7	1	1	2	2	TRUE	239	10	12	NA	0.27	0	0	0	0	0.0220611	1.00096	4510-01-17	Inf	FALSE	NOT Hispanic or Latino	NEVER	7	Male	FALSE	FALSE	FALSE	FALSE	FALSE	M	1	non-black
28	OUTPATIENT	Low	Final result	0.31	4510-02-14	4510-02-14	Yes	CREATININE	0.31	0.25	4510-01-24	0	NA	NA	Inf	35	4510-01-24	7	1	1	2	2	TRUE	239	10	12	NA	0.27	0	0	0	0	0.0220611	1.00096	4510-01-17	Inf	FALSE	NOT Hispanic or Latino	NEVER	7	Male	FALSE	FALSE	FALSE	FALSE	FALSE	M	1	non-black
29	OUTPATIENT	Low	Final result	0.32	4510-02-15	4510-02-15	Yes	CREATININE	0.32	0.25	4510-01-24	0	NA	NA	Inf	35	4510-01-24	7	1	1	2	2	TRUE	239	10	12	NA	0.27	0	0	0	0	0.0220611	1.00096	4510-01-17	Inf	FALSE	NOT Hispanic or Latino	NEVER	7	Male	FALSE	FALSE	FALSE	FALSE	FALSE	M	1	non-black
30	OUTPATIENT	Low	Final result	0.28	4510-01-26	4510-01-26	Yes	CREATININE	0.28	0.25	4510-01-24	0	NA	NA	Inf	35	4510-01-24	7	1	1	2	2	TRUE	239	10	12	NA	0.27	0	0	0	0	0.0220611	1.00096	4510-01-17	Inf	FALSE	NOT Hispanic or Latino	NEVER	7	Male	FALSE	FALSE	FALSE	FALSE	FALSE	M	1	non-black
31	OUTPATIENT	Low	Final result	0.37	4510-02-16	4510-02-16	Yes	CREATININE	0.37	0.25	4510-01-24	0	NA	NA	Inf	35	4510-01-24	7	1	1	2	2	TRUE	239	10	12	NA	0.27	0	0	0	0	0.0220611	1.00096	4510-01-17	Inf	FALSE	NOT Hispanic or Latino	NEVER	7	Male	FALSE	FALSE	FALSE	FALSE	FALSE	M	1	non-black
32	OUTPATIENT	Low	Final result	0.31	4510-02-08	4510-02-08	Yes	CREATININE	0.31	0.25	4510-01-24	0	NA	NA	Inf	35	4510-01-24	7	1	1	2	2	TRUE	239	10	12	NA	0.27	0	0	0	0	0.0220611	1.00096	4510-01-17	Inf	FALSE	NOT Hispanic or Latino	NEVER	7	Male	FALSE	FALSE	FALSE	FALSE	FALSE	M	1	non-black
33	OUTPATIENT	Low	Final result	0.33	4510-02-12	4510-02-12	Yes	CREATININE	0.33	0.25	4510-01-24	0	NA	NA	Inf	35	4510-01-24	7	1	1	2	2	TRUE	239	10	12	NA	0.27	0	0	0	0	0.0220611	1.00096	4510-01-17	Inf	FALSE	NOT Hispanic or Latino	NEVER	7	Male	FALSE	FALSE	FALSE	FALSE	FALSE	M	1	non-black
34	OUTPATIENT	Low	Final result	0.46	4510-02-18	4510-02-18	Yes	CREATININE	0.46	0.25	4510-01-24	0	NA	NA	Inf	35	4510-01-24	7	1	1	2	2	TRUE	239	10	12	NA	0.27	0	0	0	0	0.0220611	1.00096	4510-01-17	Inf	FALSE	NOT Hispanic or Latino	NEVER	7	Male	FALSE	FALSE	FALSE	FALSE	FALSE	M	1	non-black
35	OUTPATIENT	Low	Final result	0.37	4510-01-31	4510-01-31	Yes	CREATININE	0.37	0.25	4510-01-24	0	NA	NA	Inf	35	4510-01-24	7	1	1	2	2	TRUE	239	10	12	NA	0.27	0	0	0	0	0.0220611	1.00096	4510-01-17	Inf	FALSE	NOT Hispanic or Latino	NEVER	7	Male	FALSE	FALSE	FALSE	FALSE	FALSE	M	1	non-black
36	OUTPATIENT	Low	Final result	0.4	4510-02-19	4510-02-19	Yes	CREATININE	0.4	0.25	4510-01-24	0	NA	NA	Inf	35	4510-01-24	7	1	1	2	2	TRUE	239	10	12	NA	0.27	0	0	0	0	0.0220611	1.00096	4510-01-17	Inf	FALSE	NOT Hispanic or Latino	NEVER	7	Male	FALSE	FALSE	FALSE	FALSE	FALSE	M	1	non-black
37	OUTPATIENT	Low	Final result	0.36	4510-01-29	4510-01-29	Yes	CREATININE	0.36	0.25	4510-01-24	0	NA	NA	Inf	35	4510-01-24	7	1	1	2	2	TRUE	239	10	12	NA	0.27	0	0	0	0	0.0220611	1.00096	4510-01-17	Inf	FALSE	NOT Hispanic or Latino	NEVER	7	Male	FALSE	FALSE	FALSE	FALSE	FALSE	M	1	non-black
38	OUTPATIENT	Low	Final result	0.33	4510-02-07	4510-02-07	Yes	CREATININE	0.33	0.25	4510-01-24	0	NA	NA	Inf	35	4510-01-24	7	1	1	2	2	TRUE	239	10	12	NA	0.27	0	0	0	0	0.0220611	1.00096	4510-01-17	Inf	FALSE	NOT Hispanic or Latino	NEVER	7	Male	FALSE	FALSE	FALSE	FALSE	FALSE	M	1	non-black
39	OUTPATIENT	Low	Final result	0.37	4510-01-28	4510-01-28	Yes	CREATININE	0.37	0.25	4510-01-24	0	NA	NA	Inf	35	4510-01-24	7	1	1	2	2	TRUE	239	10	12	NA	0.27	0	0	0	0	0.0220611	1.00096	4510-01-17	Inf	FALSE	NOT Hispanic or Latino	NEVER	7	Male	FALSE	FALSE	FALSE	FALSE	FALSE	M	1	non-black
40	OUTPATIENT	Low	Final result	0.33	4510-02-17	4510-02-17	Yes	CREATININE	0.33	0.25	4510-01-24	0	NA	NA	Inf	35	4510-01-24	7	1	1	2	2	TRUE	239	10	12	NA	0.27	0	0	0	0	0.0220611	1.00096	4510-01-17	Inf	FALSE	NOT Hispanic or Latino	NEVER	7	Male	FALSE	FALSE	FALSE	FALSE	FALSE	M	1	non-black
41	OUTPATIENT	Low	Final result	0.32	4510-02-14	4510-02-15	Yes	CREATININE	0.32	0.25	4510-01-24	0	NA	NA	Inf	35	4510-01-24	7	1	1	2	2	TRUE	239	10	12	NA	0.27	0	0	0	0	0.0220611	1.00096	4510-01-17	Inf	FALSE	NOT Hispanic or Latino	NEVER	7	Male	FALSE	FALSE	FALSE	FALSE	FALSE	M	1	non-black
42	OUTPATIENT	Low	Final result	0.32	4510-02-10	4510-02-10	Yes	CREATININE	0.32	0.25	4510-01-24	0	NA	NA	Inf	35	4510-01-24	7	1	1	2	2	TRUE	239	10	12	NA	0.27	0	0	0	0	0.0220611	1.00096	4510-01-17	Inf	FALSE	NOT Hispanic or Latino	NEVER	7	Male	FALSE	FALSE	FALSE	FALSE	FALSE	M	1	non-black
43	OUTPATIENT	Low	Final result	0.26	4510-01-25	4510-01-25	Yes	CREATININE	0.26	0.25	4510-01-24	0	NA	NA	Inf	35	4510-01-24	7	1	1	2	2	TRUE	239	10	12	NA	0.27	0	0	0	0	0.0220611	1.00096	4510-01-17	Inf	FALSE	NOT Hispanic or Latino	NEVER	7	Male	FALSE	FALSE	FALSE	FALSE	FALSE	M	1	non-black
44	OUTPATIENT	Low	Final result	0.33	4510-02-13	4510-02-13	Yes	CREATININE	0.33	0.25	4510-01-24	0	NA	NA	Inf	35	4510-01-24	7	1	1	2	2	TRUE	239	10	12	NA	0.27	0	0	0	0	0.0220611	1.00096	4510-01-17	Inf	FALSE	NOT Hispanic or Latino	NEVER	7	Male	FALSE	FALSE	FALSE	FALSE	FALSE	M	1	non-black
45	OUTPATIENT	Low	Final result	0.27	4510-01-24	4510-01-24	Yes	CREATININE	0.27	0.25	4510-01-24	0	NA	NA	Inf	35	4510-01-24	7	1	1	2	2	TRUE	239	10	12	NA	0.27	0	0	0	0	0.0220611	1.00096	4510-01-17	Inf	FALSE	NOT Hispanic or Latino	NEVER	7	Male	FALSE	FALSE	FALSE	FALSE	FALSE	M	1	non-black
46	OUTPATIENT	Low	Final result	0.36	4510-02-08	4510-02-08	Yes	CREATININE	0.36	0.25	4510-01-24	0	NA	NA	Inf	35	4510-01-24	7	1	1	2	2	TRUE	239	10	12	NA	0.27	0	0	0	0	0.0220611	1.00096	4510-01-17	Inf	FALSE	NOT Hispanic or Latino	NEVER	7	Male	FALSE	FALSE	FALSE	FALSE	FALSE	M	1	non-black
47	OUTPATIENT	Low	Final result	0.44	4510-02-04	4510-02-04	Yes	CREATININE	0.44	0.25	4510-01-24	0	NA	NA	Inf	35	4510-01-24	7	1	1	2	2	TRUE	239	10	12	NA	0.27	0	0	0	0	0.0220611	1.00096	4510-01-17	Inf	FALSE	NOT Hispanic or Latino	NEVER	7	Male	FALSE	FALSE	FALSE	FALSE	FALSE	M	1	non-black
48	OUTPATIENT	Low	Final result	0.47	4510-02-05	4510-02-05	Yes	CREATININE	0.47	0.25	4510-01-24	0	NA	NA	Inf	35	4510-01-24	7	1	1	2	2	TRUE	239	10	12	NA	0.27	0	0	0	0	0.0220611	1.00096	4510-01-17	Inf	FALSE	NOT Hispanic or Latino	NEVER	7	Male	FALSE	FALSE	FALSE	FALSE	FALSE	M	1	non-black
49	OUTPATIENT	Low	Final result	0.55	4510-02-04	4510-02-04	Yes	CREATININE	0.55	0.25	4510-01-24	0	NA	NA	Inf	35	4510-01-24	7	1	1	2	2	TRUE	239	10	12	NA	0.27	0	0	0	0	0.0220611	1.00096	4510-01-17	Inf	FALSE	NOT Hispanic or Latino	NEVER	7	Male	FALSE	FALSE	FALSE	FALSE	FALSE	M	1	non-black
50	OUTPATIENT	Low	Final result	0.31	4510-01-27	4510-01-27	Yes	CREATININE	0.31	0.25	4510-01-24	0	NA	NA	Inf	35	4510-01-24	7	1	1	2	2	TRUE	239	10	12	NA	0.27	0	0	0	0	0.0220611	1.00096	4510-01-17	Inf	FALSE	NOT Hispanic or Latino	NEVER	7	Male	FALSE	FALSE	FALSE	FALSE	FALSE	M	1	non-black
51	OUTPATIENT	Low	Final result	0.48	4510-07-01	4510-07-01	Yes	CREATININE	0.48	0.25	4510-01-24	0	NA	NA	Inf	35	4510-01-24	7	1	1	2	2	TRUE	239	10	12	NA	0.27	0	0	0	0	0.0220611	1.00096	4510-01-17	Inf	FALSE	NOT Hispanic or Latino	NEVER	7	Male	FALSE	FALSE	FALSE	FALSE	FALSE	M	1	non-black
52	OUTPATIENT	Abnormal	Preliminary result	0.4	4511-06-09	4511-06-09	No	CREATININE	0.4	0.25	4510-01-24	0	NA	NA	Inf	35	4510-01-24	7	1	1	2	2	TRUE	239	10	12	NA	0.27	0	0	0	0	0.0220611	1.00096	4510-01-17	Inf	FALSE	NOT Hispanic or Latino	NEVER	7	Male	FALSE	FALSE	FALSE	FALSE	FALSE	M	1	non-black
53	OUTPATIENT	*Unspecified	Preliminary result	0.49	4510-04-22	4510-04-22	No	CREATININE	0.49	0.25	4510-01-24	0	NA	NA	Inf	35	4510-01-24	7	1	1	2	2	TRUE	239	10	12	NA	0.27	0	0	0	0	0.0220611	1.00096	4510-01-17	Inf	FALSE	NOT Hispanic or Latino	NEVER	7	Male	FALSE	FALSE	FALSE	FALSE	FALSE	M	1	non-black
54	OUTPATIENT	Abnormal	Preliminary result	0.52	4511-04-22	4511-04-28	No	CREATININE	0.52	0.25	4510-01-24	0	NA	NA	Inf	35	4510-01-24	7	1	1	2	2	TRUE	239	10	12	NA	0.27	0	0	0	0	0.0220611	1.00096	4510-01-17	Inf	FALSE	NOT Hispanic or Latino	NEVER	7	Male	FALSE	FALSE	FALSE	FALSE	FALSE	M	1	non-black
55	OUTPATIENT	Abnormal	Preliminary result	0.54	4511-05-12	4511-05-16	No	CREATININE	0.54	0.25	4510-01-24	0	NA	NA	Inf	35	4510-01-24	7	1	1	2	2	TRUE	239	10	12	NA	0.27	0	0	0	0	0.0220611	1.00096	4510-01-17	Inf	FALSE	NOT Hispanic or Latino	NEVER	7	Male	FALSE	FALSE	FALSE	FALSE	FALSE	M	1	non-black
56	OUTPATIENT	Abnormal	Preliminary result	0.43	4511-05-05	4511-05-05	No	CREATININE	0.43	0.25	4510-01-24	0	NA	NA	Inf	35	4510-01-24	7	1	1	2	2	TRUE	239	10	12	NA	0.27	0	0	0	0	0.0220611	1.00096	4510-01-17	Inf	FALSE	NOT Hispanic or Latino	NEVER	7	Male	FALSE	FALSE	FALSE	FALSE	FALSE	M	1	non-black
57	OUTPATIENT	Abnormal	Preliminary result	0.48	4511-04-01	4511-04-01	No	CREATININE	0.48	0.25	4510-01-24	0	NA	NA	Inf	35	4510-01-24	7	1	1	2	2	TRUE	239	10	12	NA	0.27	0	0	0	0	0.0220611	1.00096	4510-01-17	Inf	FALSE	NOT Hispanic or Latino	NEVER	7	Male	FALSE	FALSE	FALSE	FALSE	FALSE	M	1	non-black
58	OUTPATIENT	Low	Final result	0.31	4510-12-01	4510-12-01	Yes	CREATININE	0.31	0.25	4510-01-24	0	NA	NA	Inf	35	4510-01-24	7	1	1	2	2	TRUE	239	10	12	NA	0.27	0	0	0	0	0.0220611	1.00096	4510-01-17	Inf	FALSE	NOT Hispanic or Latino	NEVER	7	Male	FALSE	FALSE	FALSE	FALSE	FALSE	M	1	non-black
59	OUTPATIENT	*Unspecified	Final result	0.74	4511-01-10	4511-01-10	Yes	CREATININE	0.74	0.25	4510-01-24	0	NA	NA	Inf	35	4510-01-24	7	1	1	2	2	TRUE	239	10	12	NA	0.27	0	0	0	0	0.0220611	1.00096	4510-01-17	Inf	FALSE	NOT Hispanic or Latino	NEVER	7	Male	FALSE	FALSE	FALSE	FALSE	FALSE	M	1	non-black
60	OUTPATIENT	Abnormal	Preliminary result	0.52	4510-10-28	4510-10-28	No	CREATININE	0.52	0.25	4510-01-24	0	NA	NA	Inf	35	4510-01-24	7	1	1	2	2	TRUE	239	10	12	NA	0.27	0	0	0	0	0.0220611	1.00096	4510-01-17	Inf	FALSE	NOT Hispanic or Latino	NEVER	7	Male	FALSE	FALSE	FALSE	FALSE	FALSE	M	1	non-black
61	OUTPATIENT	Low	Final result	0.44	4510-10-13	4510-10-13	Yes	CREATININE	0.44	0.25	4510-01-24	0	NA	NA	Inf	35	4510-01-24	7	1	1	2	2	TRUE	239	10	12	NA	0.27	0	0	0	0	0.0220611	1.00096	4510-01-17	Inf	FALSE	NOT Hispanic or Latino	NEVER	7	Male	FALSE	FALSE	FALSE	FALSE	FALSE	M	1	non-black
62	OUTPATIENT	*Unspecified	Final result	0.8	4511-01-10	4511-01-10	Yes	CREATININE	0.8	0.25	4510-01-24	0	NA	NA	Inf	35	4510-01-24	7	1	1	2	2	TRUE	239	10	12	NA	0.27	0	0	0	0	0.0220611	1.00096	4510-01-17	Inf	FALSE	NOT Hispanic or Latino	NEVER	7	Male	FALSE	FALSE	FALSE	FALSE	FALSE	M	1	non-black
63	OUTPATIENT	Low	Final result	0.29	4511-02-10	4511-02-10	Yes	CREATININE	0.29	0.25	4510-01-24	0	NA	NA	Inf	35	4510-01-24	7	1	1	2	2	TRUE	239	10	12	NA	0.27	0	0	0	0	0.0220611	1.00096	4510-01-17	Inf	FALSE	NOT Hispanic or Latino	NEVER	7	Male	FALSE	FALSE	FALSE	FALSE	FALSE	M	1	non-black
64	OUTPATIENT	Low	Final result	0.33	4511-02-11	4511-02-11	Yes	CREATININE	0.33	0.25	4510-01-24	0	NA	NA	Inf	35	4510-01-24	7	1	1	2	2	TRUE	239	10	12	NA	0.27	0	0	0	0	0.0220611	1.00096	4510-01-17	Inf	FALSE	NOT Hispanic or Latino	NEVER	7	Male	FALSE	FALSE	FALSE	FALSE	FALSE	M	1	non-black
65	OUTPATIENT	Low	Final result	0.26	4511-01-27	4511-01-27	Yes	CREATININE	0.26	0.25	4510-01-24	0	NA	NA	Inf	35	4510-01-24	7	1	1	2	2	TRUE	239	10	12	NA	0.27	0	0	0	0	0.0220611	1.00096	4510-01-17	Inf	FALSE	NOT Hispanic or Latino	NEVER	7	Male	FALSE	FALSE	FALSE	FALSE	FALSE	M	1	non-black
66	OUTPATIENT	Low	Final result	0.2	4511-01-23	4511-01-23	Yes	CREATININE	0.2	0.25	4510-01-24	0	NA	NA	Inf	35	4510-01-24	7	1	1	2	2	TRUE	239	10	12	NA	0.27	0	0	0	0	0.0220611	1.00096	4510-01-17	Inf	FALSE	NOT Hispanic or Latino	NEVER	7	Male	FALSE	FALSE	FALSE	FALSE	FALSE	M	1	non-black
67	OUTPATIENT	Low	Final result	0.23	4511-01-24	4511-01-24	Yes	CREATININE	0.23	0.25	4510-01-24	0	NA	NA	Inf	35	4510-01-24	7	1	1	2	2	TRUE	239	10	12	NA	0.27	0	0	0	0	0.0220611	1.00096	4510-01-17	Inf	FALSE	NOT Hispanic or Latino	NEVER	7	Male	FALSE	FALSE	FALSE	FALSE	FALSE	M	1	non-black
68	OUTPATIENT	Low	Final result	0.27	4510-12-20	4510-12-20	Yes	CREATININE	0.27	0.25	4510-01-24	0	NA	NA	Inf	35	4510-01-24	7	1	1	2	2	TRUE	239	10	12	NA	0.27	0	0	0	0	0.0220611	1.00096	4510-01-17	Inf	FALSE	NOT Hispanic or Latino	NEVER	7	Male	FALSE	FALSE	FALSE	FALSE	FALSE	M	1	non-black
69	OUTPATIENT	Low	Final result	0.33	4510-12-30	4510-12-30	Yes	CREATININE	0.33	0.25	4510-01-24	0	NA	NA	Inf	35	4510-01-24	7	1	1	2	2	TRUE	239	10	12	NA	0.27	0	0	0	0	0.0220611	1.00096	4510-01-17	Inf	FALSE	NOT Hispanic or Latino	NEVER	7	Male	FALSE	FALSE	FALSE	FALSE	FALSE	M	1	non-black
70	OUTPATIENT	Low	Final result	0.3	4511-02-07	4511-02-07	Yes	CREATININE	0.3	0.25	4510-01-24	0	NA	NA	Inf	35	4510-01-24	7	1	1	2	2	TRUE	239	10	12	NA	0.27	0	0	0	0	0.0220611	1.00096	4510-01-17	Inf	FALSE	NOT Hispanic or Latino	NEVER	7	Male	FALSE	FALSE	FALSE	FALSE	FALSE	M	1	non-black
71	OUTPATIENT	Low	Final result	0.38	4511-02-08	4511-02-08	Yes	CREATININE	0.38	0.25	4510-01-24	0	NA	NA	Inf	35	4510-01-24	7	1	1	2	2	TRUE	239	10	12	NA	0.27	0	0	0	0	0.0220611	1.00096	4510-01-17	Inf	FALSE	NOT Hispanic or Latino	NEVER	7	Male	FALSE	FALSE	FALSE	FALSE	FALSE	M	1	non-black
72	OUTPATIENT	Low	Final result	0.37	4511-02-16	4511-02-16	Yes	CREATININE	0.37	0.25	4510-01-24	0	NA	NA	Inf	35	4510-01-24	7	1	1	2	2	TRUE	239	10	12	NA	0.27	0	0	0	0	0.0220611	1.00096	4510-01-17	Inf	FALSE	NOT Hispanic or Latino	NEVER	7	Male	FALSE	FALSE	FALSE	FALSE	FALSE	M	1	non-black
73	OUTPATIENT	Low	Final result	0.3	4511-02-12	4511-02-12	Yes	CREATININE	0.3	0.25	4510-01-24	0	NA	NA	Inf	35	4510-01-24	7	1	1	2	2	TRUE	239	10	12	NA	0.27	0	0	0	0	0.0220611	1.00096	4510-01-17	Inf	FALSE	NOT Hispanic or Latino	NEVER	7	Male	FALSE	FALSE	FALSE	FALSE	FALSE	M	1	non-black
74	OUTPATIENT	Low	Final result	0.39	4511-02-16	4511-02-16	Yes	CREATININE	0.39	0.25	4510-01-24	0	NA	NA	Inf	35	4510-01-24	7	1	1	2	2	TRUE	239	10	12	NA	0.27	0	0	0	0	0.0220611	1.00096	4510-01-17	Inf	FALSE	NOT Hispanic or Latino	NEVER	7	Male	FALSE	FALSE	FALSE	FALSE	FALSE	M	1	non-black
75	OUTPATIENT	Low	Final result	0.31	4511-02-13	4511-02-13	Yes	CREATININE	0.31	0.25	4510-01-24	0	NA	NA	Inf	35	4510-01-24	7	1	1	2	2	TRUE	239	10	12	NA	0.27	0	0	0	0	0.0220611	1.00096	4510-01-17	Inf	FALSE	NOT Hispanic or Latino	NEVER	7	Male	FALSE	FALSE	FALSE	FALSE	FALSE	M	1	non-black
76	OUTPATIENT	Low	Final result	0.55	4511-02-18	4511-02-18	Yes	CREATININE	0.55	0.25	4510-01-24	0	NA	NA	Inf	35	4510-01-24	7	1	1	2	2	TRUE	239	10	12	NA	0.27	0	0	0	0	0.0220611	1.00096	4510-01-17	Inf	FALSE	NOT Hispanic or Latino	NEVER	7	Male	FALSE	FALSE	FALSE	FALSE	FALSE	M	1	non-black
77	OUTPATIENT	Low	Final result	0.37	4511-02-19	4511-02-19	Yes	CREATININE	0.37	0.25	4510-01-24	0	NA	NA	Inf	35	4510-01-24	7	1	1	2	2	TRUE	239	10	12	NA	0.27	0	0	0	0	0.0220611	1.00096	4510-01-17	Inf	FALSE	NOT Hispanic or Latino	NEVER	7	Male	FALSE	FALSE	FALSE	FALSE	FALSE	M	1	non-black
78	OUTPATIENT	Low	Final result	0.41	4511-03-06	4511-03-06	Yes	CREATININE	0.41	0.25	4510-01-24	0	NA	NA	Inf	35	4510-01-24	7	1	1	2	2	TRUE	239	10	12	NA	0.27	0	0	0	0	0.0220611	1.00096	4510-01-17	Inf	FALSE	NOT Hispanic or Latino	NEVER	7	Male	FALSE	FALSE	FALSE	FALSE	FALSE	M	1	non-black
79	OUTPATIENT	Low	Final result	0.43	4511-03-07	4511-03-07	Yes	CREATININE	0.43	0.25	4510-01-24	0	NA	NA	Inf	35	4510-01-24	7	1	1	2	2	TRUE	239	10	12	NA	0.27	0	0	0	0	0.0220611	1.00096	4510-01-17	Inf	FALSE	NOT Hispanic or Latino	NEVER	7	Male	FALSE	FALSE	FALSE	FALSE	FALSE	M	1	non-black
80	OUTPATIENT	Low	Final result	0.43	4510-12-29	4510-12-29	Yes	CREATININE	0.43	0.25	4510-01-24	0	NA	NA	Inf	35	4510-01-24	7	1	1	2	2	TRUE	239	10	12	NA	0.27	0	0	0	0	0.0220611	1.00096	4510-01-17	Inf	FALSE	NOT Hispanic or Latino	NEVER	7	Male	FALSE	FALSE	FALSE	FALSE	FALSE	M	1	non-black
81	OUTPATIENT	Low	Final result	0.28	4510-12-26	4510-12-26	Yes	CREATININE	0.28	0.25	4510-01-24	0	NA	NA	Inf	35	4510-01-24	7	1	1	2	2	TRUE	239	10	12	NA	0.27	0	0	0	0	0.0220611	1.00096	4510-01-17	Inf	FALSE	NOT Hispanic or Latino	NEVER	7	Male	FALSE	FALSE	FALSE	FALSE	FALSE	M	1	non-black
82	OUTPATIENT	Low	Final result	0.25	4511-01-18	4511-01-18	Yes	CREATININE	0.25	0.25	4510-01-24	0	NA	NA	Inf	35	4510-01-24	7	1	1	2	2	TRUE	239	10	12	NA	0.27	0	0	0	0	0.0220611	1.00096	4510-01-17	Inf	FALSE	NOT Hispanic or Latino	NEVER	7	Male	FALSE	FALSE	FALSE	FALSE	FALSE	M	1	non-black
83	OUTPATIENT	Low	Final result	0.27	4511-01-18	4511-01-18	Yes	CREATININE	0.27	0.25	4510-01-24	0	NA	NA	Inf	35	4510-01-24	7	1	1	2	2	TRUE	239	10	12	NA	0.27	0	0	0	0	0.0220611	1.00096	4510-01-17	Inf	FALSE	NOT Hispanic or Latino	NEVER	7	Male	FALSE	FALSE	FALSE	FALSE	FALSE	M	1	non-black
84	OUTPATIENT	Low	Final result	0.25	4511-01-17	4511-01-17	Yes	CREATININE	0.25	0.25	4510-01-24	0	NA	NA	Inf	35	4510-01-24	7	1	1	2	2	TRUE	239	10	12	NA	0.27	0	0	0	0	0.0220611	1.00096	4510-01-17	Inf	FALSE	NOT Hispanic or Latino	NEVER	7	Male	FALSE	FALSE	FALSE	FALSE	FALSE	M	1	non-black
85	OUTPATIENT	Low	Final result	0.26	4511-01-17	4511-01-17	Yes	CREATININE	0.26	0.25	4510-01-24	0	NA	NA	Inf	35	4510-01-24	7	1	1	2	2	TRUE	239	10	12	NA	0.27	0	0	0	0	0.0220611	1.00096	4510-01-17	Inf	FALSE	NOT Hispanic or Latino	NEVER	7	Male	FALSE	FALSE	FALSE	FALSE	FALSE	M	1	non-black
86	OUTPATIENT	Low	Final result	0.35	4511-01-06	4511-01-06	Yes	CREATININE	0.35	0.25	4510-01-24	0	NA	NA	Inf	35	4510-01-24	7	1	1	2	2	TRUE	239	10	12	NA	0.27	0	0	0	0	0.0220611	1.00096	4510-01-17	Inf	FALSE	NOT Hispanic or Latino	NEVER	7	Male	FALSE	FALSE	FALSE	FALSE	FALSE	M	1	non-black
87	OUTPATIENT	Low	Final result	0.44	4511-01-03	4511-01-03	Yes	CREATININE	0.44	0.25	4510-01-24	0	NA	NA	Inf	35	4510-01-24	7	1	1	2	2	TRUE	239	10	12	NA	0.27	0	0	0	0	0.0220611	1.00096	4510-01-17	Inf	FALSE	NOT Hispanic or Latino	NEVER	7	Male	FALSE	FALSE	FALSE	FALSE	FALSE	M	1	non-black
88	OUTPATIENT	Low	Final result	0.34	4511-01-01	4511-01-01	Yes	CREATININE	0.34	0.25	4510-01-24	0	NA	NA	Inf	35	4510-01-24	7	1	1	2	2	TRUE	239	10	12	NA	0.27	0	0	0	0	0.0220611	1.00096	4510-01-17	Inf	FALSE	NOT Hispanic or Latino	NEVER	7	Male	FALSE	FALSE	FALSE	FALSE	FALSE	M	1	non-black
89	OUTPATIENT	Low	Final result	0.29	4510-12-25	4510-12-25	Yes	CREATININE	0.29	0.25	4510-01-24	0	NA	NA	Inf	35	4510-01-24	7	1	1	2	2	TRUE	239	10	12	NA	0.27	0	0	0	0	0.0220611	1.00096	4510-01-17	Inf	FALSE	NOT Hispanic or Latino	NEVER	7	Male	FALSE	FALSE	FALSE	FALSE	FALSE	M	1	non-black
90	OUTPATIENT	Low	Final result	0.29	4510-12-19	4510-12-19	Yes	CREATININE	0.29	0.25	4510-01-24	0	NA	NA	Inf	35	4510-01-24	7	1	1	2	2	TRUE	239	10	12	NA	0.27	0	0	0	0	0.0220611	1.00096	4510-01-17	Inf	FALSE	NOT Hispanic or Latino	NEVER	7	Male	FALSE	FALSE	FALSE	FALSE	FALSE	M	1	non-black
91	OUTPATIENT	*Unspecified	Final result	0.8	4511-01-11	4511-01-11	Yes	CREATININE	0.8	0.25	4510-01-24	0	NA	NA	Inf	35	4510-01-24	7	1	1	2	2	TRUE	239	10	12	NA	0.27	0	0	0	0	0.0220611	1.00096	4510-01-17	Inf	FALSE	NOT Hispanic or Latino	NEVER	7	Male	FALSE	FALSE	FALSE	FALSE	FALSE	M	1	non-black
92	OUTPATIENT	Low	Final result	0.46	4511-03-04	4511-03-04	Yes	CREATININE	0.46	0.25	4510-01-24	0	NA	NA	Inf	35	4510-01-24	7	1	1	2	2	TRUE	239	10	12	NA	0.27	0	0	0	0	0.0220611	1.00096	4510-01-17	Inf	FALSE	NOT Hispanic or Latino	NEVER	7	Male	FALSE	FALSE	FALSE	FALSE	FALSE	M	1	non-black
93	OUTPATIENT	Low	Final result	0.45	4511-03-02	4511-03-02	Yes	CREATININE	0.45	0.25	4510-01-24	0	NA	NA	Inf	35	4510-01-24	7	1	1	2	2	TRUE	239	10	12	NA	0.27	0	0	0	0	0.0220611	1.00096	4510-01-17	Inf	FALSE	NOT Hispanic or Latino	NEVER	7	Male	FALSE	FALSE	FALSE	FALSE	FALSE	M	1	non-black
94	OUTPATIENT	Low	Final result	0.56	4510-12-23	4510-12-23	Yes	CREATININE	0.56	0.25	4510-01-24	0	NA	NA	Inf	35	4510-01-24	7	1	1	2	2	TRUE	239	10	12	NA	0.27	0	0	0	0	0.0220611	1.00096	4510-01-17	Inf	FALSE	NOT Hispanic or Latino	NEVER	7	Male	FALSE	FALSE	FALSE	FALSE	FALSE	M	1	non-black
95	OUTPATIENT	Low	Preliminary result	0.33	4510-12-22	4510-12-22	No	CREATININE	0.33	0.25	4510-01-24	0	NA	NA	Inf	35	4510-01-24	7	1	1	2	2	TRUE	239	10	12	NA	0.27	0	0	0	0	0.0220611	1.00096	4510-01-17	Inf	FALSE	NOT Hispanic or Latino	NEVER	7	Male	FALSE	FALSE	FALSE	FALSE	FALSE	M	1	non-black
96	OUTPATIENT	Low	Final result	0.38	4510-12-27	4510-12-27	Yes	CREATININE	0.38	0.25	4510-01-24	0	NA	NA	Inf	35	4510-01-24	7	1	1	2	2	TRUE	239	10	12	NA	0.27	0	0	0	0	0.0220611	1.00096	4510-01-17	Inf	FALSE	NOT Hispanic or Latino	NEVER	7	Male	FALSE	FALSE	FALSE	FALSE	FALSE	M	1	non-black
97	OUTPATIENT	Low	Final result	0.33	4510-12-24	4510-12-24	Yes	CREATININE	0.33	0.25	4510-01-24	0	NA	NA	Inf	35	4510-01-24	7	1	1	2	2	TRUE	239	10	12	NA	0.27	0	0	0	0	0.0220611	1.00096	4510-01-17	Inf	FALSE	NOT Hispanic or Latino	NEVER	7	Male	FALSE	FALSE	FALSE	FALSE	FALSE	M	1	non-black
98	OUTPATIENT	Low	Final result	0.31	4511-01-08	4511-01-08	Yes	CREATININE	0.31	0.25	4510-01-24	0	NA	NA	Inf	35	4510-01-24	7	1	1	2	2	TRUE	239	10	12	NA	0.27	0	0	0	0	0.0220611	1.00096	4510-01-17	Inf	FALSE	NOT Hispanic or Latino	NEVER	7	Male	FALSE	FALSE	FALSE	FALSE	FALSE	M	1	non-black
99	OUTPATIENT	Low	Final result	0.41	4511-01-09	4511-01-09	Yes	CREATININE	0.41	0.25	4510-01-24	0	NA	NA	Inf	35	4510-01-24	7	1	1	2	2	TRUE	239	10	12	NA	0.27	0	0	0	0	0.0220611	1.00096	4510-01-17	Inf	FALSE	NOT Hispanic or Latino	NEVER	7	Male	FALSE	FALSE	FALSE	FALSE	FALSE	M	1	non-black
100	OUTPATIENT	Low	Final result	0.42	4511-01-04	4511-01-04	Yes	CREATININE	0.42	0.25	4510-01-24	0	NA	NA	Inf	35	4510-01-24	7	1	1	2	2	TRUE	239	10	12	NA	0.27	0	0	0	0	0.0220611	1.00096	4510-01-17	Inf	FALSE	NOT Hispanic or Latino	NEVER	7	Male	FALSE	FALSE	FALSE	FALSE	FALSE	M	1	non-black
101	OUTPATIENT	Low	Final result	0.32	4511-02-02	4511-02-02	Yes	CREATININE	0.32	0.25	4510-01-24	0	NA	NA	Inf	35	4510-01-24	7	1	1	2	2	TRUE	239	10	12	NA	0.27	0	0	0	0	0.0220611	1.00096	4510-01-17	Inf	FALSE	NOT Hispanic or Latino	NEVER	7	Male	FALSE	FALSE	FALSE	FALSE	FALSE	M	1	non-black
102	OUTPATIENT	Low	Final result	0.32	4511-01-31	4511-01-31	Yes	CREATININE	0.32	0.25	4510-01-24	0	NA	NA	Inf	35	4510-01-24	7	1	1	2	2	TRUE	239	10	12	NA	0.27	0	0	0	0	0.0220611	1.00096	4510-01-17	Inf	FALSE	NOT Hispanic or Latino	NEVER	7	Male	FALSE	FALSE	FALSE	FALSE	FALSE	M	1	non-black
103	OUTPATIENT	Low	Final result	0.32	4511-02-03	4511-02-03	Yes	CREATININE	0.32	0.25	4510-01-24	0	NA	NA	Inf	35	4510-01-24	7	1	1	2	2	TRUE	239	10	12	NA	0.27	0	0	0	0	0.0220611	1.00096	4510-01-17	Inf	FALSE	NOT Hispanic or Latino	NEVER	7	Male	FALSE	FALSE	FALSE	FALSE	FALSE	M	1	non-black
104	OUTPATIENT	Low	Final result	0.21	4511-01-18	4511-01-18	Yes	CREATININE	0.21	0.25	4510-01-24	0	NA	NA	Inf	35	4510-01-24	7	1	1	2	2	TRUE	239	10	12	NA	0.27	0	0	0	0	0.0220611	1.00096	4510-01-17	Inf	FALSE	NOT Hispanic or Latino	NEVER	7	Male	FALSE	FALSE	FALSE	FALSE	FALSE	M	1	non-black
105	OUTPATIENT	Low	Final result	0.24	4511-01-16	4511-01-16	Yes	CREATININE	0.24	0.25	4510-01-24	0	NA	NA	Inf	35	4510-01-24	7	1	1	2	2	TRUE	239	10	12	NA	0.27	0	0	0	0	0.0220611	1.00096	4510-01-17	Inf	FALSE	NOT Hispanic or Latino	NEVER	7	Male	FALSE	FALSE	FALSE	FALSE	FALSE	M	1	non-black
106	OUTPATIENT	Low	Final result	0.24	4511-01-19	4511-01-19	Yes	CREATININE	0.24	0.25	4510-01-24	0	NA	NA	Inf	35	4510-01-24	7	1	1	2	2	TRUE	239	10	12	NA	0.27	0	0	0	0	0.0220611	1.00096	4510-01-17	Inf	FALSE	NOT Hispanic or Latino	NEVER	7	Male	FALSE	FALSE	FALSE	FALSE	FALSE	M	1	non-black
107	OUTPATIENT	Low	Final result	0.25	4511-01-17	4511-01-17	Yes	CREATININE	0.25	0.25	4510-01-24	0	NA	NA	Inf	35	4510-01-24	7	1	1	2	2	TRUE	239	10	12	NA	0.27	0	0	0	0	0.0220611	1.00096	4510-01-17	Inf	FALSE	NOT Hispanic or Latino	NEVER	7	Male	FALSE	FALSE	FALSE	FALSE	FALSE	M	1	non-black
108	OUTPATIENT	Low	Final result	0.31	4511-01-19	4511-01-20	Yes	CREATININE	0.31	0.25	4510-01-24	0	NA	NA	Inf	35	4510-01-24	7	1	1	2	2	TRUE	239	10	12	NA	0.27	0	0	0	0	0.0220611	1.00096	4510-01-17	Inf	FALSE	NOT Hispanic or Latino	NEVER	7	Male	FALSE	FALSE	FALSE	FALSE	FALSE	M	1	non-black
109	OUTPATIENT	Low	Final result	0.24	4511-01-19	4511-01-19	Yes	CREATININE	0.24	0.25	4510-01-24	0	NA	NA	Inf	35	4510-01-24	7	1	1	2	2	TRUE	239	10	12	NA	0.27	0	0	0	0	0.0220611	1.00096	4510-01-17	Inf	FALSE	NOT Hispanic or Latino	NEVER	7	Male	FALSE	FALSE	FALSE	FALSE	FALSE	M	1	non-black
110	OUTPATIENT	Low	Final result	0.23	4511-01-18	4511-01-18	Yes	CREATININE	0.23	0.25	4510-01-24	0	NA	NA	Inf	35	4510-01-24	7	1	1	2	2	TRUE	239	10	12	NA	0.27	0	0	0	0	0.0220611	1.00096	4510-01-17	Inf	FALSE	NOT Hispanic or Latino	NEVER	7	Male	FALSE	FALSE	FALSE	FALSE	FALSE	M	1	non-black
111	OUTPATIENT	Low	Final result	0.22	4511-01-18	4511-01-18	Yes	CREATININE	0.22	0.25	4510-01-24	0	NA	NA	Inf	35	4510-01-24	7	1	1	2	2	TRUE	239	10	12	NA	0.27	0	0	0	0	0.0220611	1.00096	4510-01-17	Inf	FALSE	NOT Hispanic or Latino	NEVER	7	Male	FALSE	FALSE	FALSE	FALSE	FALSE	M	1	non-black
112	OUTPATIENT	Low	Final result	0.27	4511-01-22	4511-01-22	Yes	CREATININE	0.27	0.25	4510-01-24	0	NA	NA	Inf	35	4510-01-24	7	1	1	2	2	TRUE	239	10	12	NA	0.27	0	0	0	0	0.0220611	1.00096	4510-01-17	Inf	FALSE	NOT Hispanic or Latino	NEVER	7	Male	FALSE	FALSE	FALSE	FALSE	FALSE	M	1	non-black
113	OUTPATIENT	Low	Final result	0.46	4511-03-11	4511-03-11	Yes	CREATININE	0.46	0.25	4510-01-24	0	NA	NA	Inf	35	4510-01-24	7	1	1	2	2	TRUE	239	10	12	NA	0.27	0	0	0	0	0.0220611	1.00096	4510-01-17	Inf	FALSE	NOT Hispanic or Latino	NEVER	7	Male	FALSE	FALSE	FALSE	FALSE	FALSE	M	1	non-black
114	OUTPATIENT	Low	Final result	0.39	4510-12-18	4510-12-18	Yes	CREATININE	0.39	0.25	4510-01-24	0	NA	NA	Inf	35	4510-01-24	7	1	1	2	2	TRUE	239	10	12	NA	0.27	0	0	0	0	0.0220611	1.00096	4510-01-17	Inf	FALSE	NOT Hispanic or Latino	NEVER	7	Male	FALSE	FALSE	FALSE	FALSE	FALSE	M	1	non-black
115	OUTPATIENT	Low	Final result	0.36	4510-12-28	4510-12-28	Yes	CREATININE	0.36	0.25	4510-01-24	0	NA	NA	Inf	35	4510-01-24	7	1	1	2	2	TRUE	239	10	12	NA	0.27	0	0	0	0	0.0220611	1.00096	4510-01-17	Inf	FALSE	NOT Hispanic or Latino	NEVER	7	Male	FALSE	FALSE	FALSE	FALSE	FALSE	M	1	non-black
116	OUTPATIENT	Low	Final result	0.43	4510-12-21	4510-12-21	Yes	CREATININE	0.43	0.25	4510-01-24	0	NA	NA	Inf	35	4510-01-24	7	1	1	2	2	TRUE	239	10	12	NA	0.27	0	0	0	0	0.0220611	1.00096	4510-01-17	Inf	FALSE	NOT Hispanic or Latino	NEVER	7	Male	FALSE	FALSE	FALSE	FALSE	FALSE	M	1	non-black
117	OUTPATIENT	Low	Final result	0.36	4510-12-17	4510-12-17	Yes	CREATININE	0.36	0.25	4510-01-24	0	NA	NA	Inf	35	4510-01-24	7	1	1	2	2	TRUE	239	10	12	NA	0.27	0	0	0	0	0.0220611	1.00096	4510-01-17	Inf	FALSE	NOT Hispanic or Latino	NEVER	7	Male	FALSE	FALSE	FALSE	FALSE	FALSE	M	1	non-black
118	OUTPATIENT	Low	Final result	0.42	4510-12-16	4510-12-16	Yes	CREATININE	0.42	0.25	4510-01-24	0	NA	NA	Inf	35	4510-01-24	7	1	1	2	2	TRUE	239	10	12	NA	0.27	0	0	0	0	0.0220611	1.00096	4510-01-17	Inf	FALSE	NOT Hispanic or Latino	NEVER	7	Male	FALSE	FALSE	FALSE	FALSE	FALSE	M	1	non-black
119	OUTPATIENT	Low	Final result	0.31	4511-01-14	4511-01-14	Yes	CREATININE	0.31	0.25	4510-01-24	0	NA	NA	Inf	35	4510-01-24	7	1	1	2	2	TRUE	239	10	12	NA	0.27	0	0	0	0	0.0220611	1.00096	4510-01-17	Inf	FALSE	NOT Hispanic or Latino	NEVER	7	Male	FALSE	FALSE	FALSE	FALSE	FALSE	M	1	non-black
120	OUTPATIENT	Low	Final result	0.24	4511-01-15	4511-01-15	Yes	CREATININE	0.24	0.25	4510-01-24	0	NA	NA	Inf	35	4510-01-24	7	1	1	2	2	TRUE	239	10	12	NA	0.27	0	0	0	0	0.0220611	1.00096	4510-01-17	Inf	FALSE	NOT Hispanic or Latino	NEVER	7	Male	FALSE	FALSE	FALSE	FALSE	FALSE	M	1	non-black
121	OUTPATIENT	Low	Final result	0.36	4511-02-05	4511-02-05	Yes	CREATININE	0.36	0.25	4510-01-24	0	NA	NA	Inf	35	4510-01-24	7	1	1	2	2	TRUE	239	10	12	NA	0.27	0	0	0	0	0.0220611	1.00096	4510-01-17	Inf	FALSE	NOT Hispanic or Latino	NEVER	7	Male	FALSE	FALSE	FALSE	FALSE	FALSE	M	1	non-black
122	OUTPATIENT	Low	Final result	0.69	4511-01-11	4511-01-11	Yes	CREATININE	0.69	0.25	4510-01-24	0	NA	NA	Inf	35	4510-01-24	7	1	1	2	2	TRUE	239	10	12	NA	0.27	0	0	0	0	0.0220611	1.00096	4510-01-17	Inf	FALSE	NOT Hispanic or Latino	NEVER	7	Male	FALSE	FALSE	FALSE	FALSE	FALSE	M	1	non-black
123	OUTPATIENT	Low	Final result	0.59	4511-01-05	4511-01-05	Yes	CREATININE	0.59	0.25	4510-01-24	0	NA	NA	Inf	35	4510-01-24	7	1	1	2	2	TRUE	239	10	12	NA	0.27	0	0	0	0	0.0220611	1.00096	4510-01-17	Inf	FALSE	NOT Hispanic or Latino	NEVER	7	Male	FALSE	FALSE	FALSE	FALSE	FALSE	M	1	non-black
124	OUTPATIENT	Low	Final result	0.35	4511-01-07	4511-01-07	Yes	CREATININE	0.35	0.25	4510-01-24	0	NA	NA	Inf	35	4510-01-24	7	1	1	2	2	TRUE	239	10	12	NA	0.27	0	0	0	0	0.0220611	1.00096	4510-01-17	Inf	FALSE	NOT Hispanic or Latino	NEVER	7	Male	FALSE	FALSE	FALSE	FALSE	FALSE	M	1	non-black
125	OUTPATIENT	Low	Final result	0.35	4511-01-07	4511-01-07	Yes	CREATININE	0.35	0.25	4510-01-24	0	NA	NA	Inf	35	4510-01-24	7	1	1	2	2	TRUE	239	10	12	NA	0.27	0	0	0	0	0.0220611	1.00096	4510-01-17	Inf	FALSE	NOT Hispanic or Latino	NEVER	7	Male	FALSE	FALSE	FALSE	FALSE	FALSE	M	1	non-black
126	OUTPATIENT	Low	Final result	0.35	4511-02-01	4511-02-01	Yes	CREATININE	0.35	0.25	4510-01-24	0	NA	NA	Inf	35	4510-01-24	7	1	1	2	2	TRUE	239	10	12	NA	0.27	0	0	0	0	0.0220611	1.00096	4510-01-17	Inf	FALSE	NOT Hispanic or Latino	NEVER	7	Male	FALSE	FALSE	FALSE	FALSE	FALSE	M	1	non-black
127	OUTPATIENT	Low	Final result	0.31	4511-01-29	4511-01-29	Yes	CREATININE	0.31	0.25	4510-01-24	0	NA	NA	Inf	35	4510-01-24	7	1	1	2	2	TRUE	239	10	12	NA	0.27	0	0	0	0	0.0220611	1.00096	4510-01-17	Inf	FALSE	NOT Hispanic or Latino	NEVER	7	Male	FALSE	FALSE	FALSE	FALSE	FALSE	M	1	non-black
128	OUTPATIENT	Low	Final result	0.26	4511-01-30	4511-01-30	Yes	CREATININE	0.26	0.25	4510-01-24	0	NA	NA	Inf	35	4510-01-24	7	1	1	2	2	TRUE	239	10	12	NA	0.27	0	0	0	0	0.0220611	1.00096	4510-01-17	Inf	FALSE	NOT Hispanic or Latino	NEVER	7	Male	FALSE	FALSE	FALSE	FALSE	FALSE	M	1	non-black
129	OUTPATIENT	Low	Final result	0.31	4511-01-28	4511-01-28	Yes	CREATININE	0.31	0.25	4510-01-24	0	NA	NA	Inf	35	4510-01-24	7	1	1	2	2	TRUE	239	10	12	NA	0.27	0	0	0	0	0.0220611	1.00096	4510-01-17	Inf	FALSE	NOT Hispanic or Latino	NEVER	7	Male	FALSE	FALSE	FALSE	FALSE	FALSE	M	1	non-black
130	OUTPATIENT	Low	Final result	0.38	4511-01-02	4511-01-02	Yes	CREATININE	0.38	0.25	4510-01-24	0	NA	NA	Inf	35	4510-01-24	7	1	1	2	2	TRUE	239	10	12	NA	0.27	0	0	0	0	0.0220611	1.00096	4510-01-17	Inf	FALSE	NOT Hispanic or Latino	NEVER	7	Male	FALSE	FALSE	FALSE	FALSE	FALSE	M	1	non-black
131	OUTPATIENT	Low	Final result	0.32	4511-01-13	4511-01-13	Yes	CREATININE	0.32	0.25	4510-01-24	0	NA	NA	Inf	35	4510-01-24	7	1	1	2	2	TRUE	239	10	12	NA	0.27	0	0	0	0	0.0220611	1.00096	4510-01-17	Inf	FALSE	NOT Hispanic or Latino	NEVER	7	Male	FALSE	FALSE	FALSE	FALSE	FALSE	M	1	non-black
132	OUTPATIENT	Low	Final result	0.47	4511-01-13	4511-01-13	Yes	CREATININE	0.47	0.25	4510-01-24	0	NA	NA	Inf	35	4510-01-24	7	1	1	2	2	TRUE	239	10	12	NA	0.27	0	0	0	0	0.0220611	1.00096	4510-01-17	Inf	FALSE	NOT Hispanic or Latino	NEVER	7	Male	FALSE	FALSE	FALSE	FALSE	FALSE	M	1	non-black
133	OUTPATIENT	Low	Final result	0.29	4511-01-15	4511-01-15	Yes	CREATININE	0.29	0.25	4510-01-24	0	NA	NA	Inf	35	4510-01-24	7	1	1	2	2	TRUE	239	10	12	NA	0.27	0	0	0	0	0.0220611	1.00096	4510-01-17	Inf	FALSE	NOT Hispanic or Latino	NEVER	7	Male	FALSE	FALSE	FALSE	FALSE	FALSE	M	1	non-black
134	OUTPATIENT	Low	Final result	0.28	4511-01-15	4511-01-15	Yes	CREATININE	0.28	0.25	4510-01-24	0	NA	NA	Inf	35	4510-01-24	7	1	1	2	2	TRUE	239	10	12	NA	0.27	0	0	0	0	0.0220611	1.00096	4510-01-17	Inf	FALSE	NOT Hispanic or Latino	NEVER	7	Male	FALSE	FALSE	FALSE	FALSE	FALSE	M	1	non-black
135	OUTPATIENT	Low	Final result	0.27	4511-01-16	4511-01-16	Yes	CREATININE	0.27	0.25	4510-01-24	0	NA	NA	Inf	35	4510-01-24	7	1	1	2	2	TRUE	239	10	12	NA	0.27	0	0	0	0	0.0220611	1.00096	4510-01-17	Inf	FALSE	NOT Hispanic or Latino	NEVER	7	Male	FALSE	FALSE	FALSE	FALSE	FALSE	M	1	non-black
136	OUTPATIENT	Low	Final result	0.29	4511-01-16	4511-01-16	Yes	CREATININE	0.29	0.25	4510-01-24	0	NA	NA	Inf	35	4510-01-24	7	1	1	2	2	TRUE	239	10	12	NA	0.27	0	0	0	0	0.0220611	1.00096	4510-01-17	Inf	FALSE	NOT Hispanic or Latino	NEVER	7	Male	FALSE	FALSE	FALSE	FALSE	FALSE	M	1	non-black
137	OUTPATIENT	Low	Preliminary result	0.28	4511-01-14	4511-01-14	No	CREATININE	0.28	0.25	4510-01-24	0	NA	NA	Inf	35	4510-01-24	7	1	1	2	2	TRUE	239	10	12	NA	0.27	0	0	0	0	0.0220611	1.00096	4510-01-17	Inf	FALSE	NOT Hispanic or Latino	NEVER	7	Male	FALSE	FALSE	FALSE	FALSE	FALSE	M	1	non-black
138	OUTPATIENT	Low	Final result	0.27	4511-02-04	4511-02-04	Yes	CREATININE	0.27	0.25	4510-01-24	0	NA	NA	Inf	35	4510-01-24	7	1	1	2	2	TRUE	239	10	12	NA	0.27	0	0	0	0	0.0220611	1.00096	4510-01-17	Inf	FALSE	NOT Hispanic or Latino	NEVER	7	Male	FALSE	FALSE	FALSE	FALSE	FALSE	M	1	non-black
139	OUTPATIENT	Low	Final result	0.28	4511-02-04	4511-02-05	Yes	CREATININE	0.28	0.25	4510-01-24	0	NA	NA	Inf	35	4510-01-24	7	1	1	2	2	TRUE	239	10	12	NA	0.27	0	0	0	0	0.0220611	1.00096	4510-01-17	Inf	FALSE	NOT Hispanic or Latino	NEVER	7	Male	FALSE	FALSE	FALSE	FALSE	FALSE	M	1	non-black
140	OUTPATIENT	Low	Final result	0.33	4511-02-06	4511-02-06	Yes	CREATININE	0.33	0.25	4510-01-24	0	NA	NA	Inf	35	4510-01-24	7	1	1	2	2	TRUE	239	10	12	NA	0.27	0	0	0	0	0.0220611	1.00096	4510-01-17	Inf	FALSE	NOT Hispanic or Latino	NEVER	7	Male	FALSE	FALSE	FALSE	FALSE	FALSE	M	1	non-black
141	OUTPATIENT	Low	Final result	0.41	4511-02-24	4511-02-24	Yes	CREATININE	0.41	0.25	4510-01-24	0	NA	NA	Inf	35	4510-01-24	7	1	1	2	2	TRUE	239	10	12	NA	0.27	0	0	0	0	0.0220611	1.00096	4510-01-17	Inf	FALSE	NOT Hispanic or Latino	NEVER	7	Male	FALSE	FALSE	FALSE	FALSE	FALSE	M	1	non-black
142	OUTPATIENT	Low	Final result	0.4	4511-02-20	4511-02-20	Yes	CREATININE	0.4	0.25	4510-01-24	0	NA	NA	Inf	35	4510-01-24	7	1	1	2	2	TRUE	239	10	12	NA	0.27	0	0	0	0	0.0220611	1.00096	4510-01-17	Inf	FALSE	NOT Hispanic or Latino	NEVER	7	Male	FALSE	FALSE	FALSE	FALSE	FALSE	M	1	non-black
143	OUTPATIENT	Low	Final result	0.46	4511-02-23	4511-02-23	Yes	CREATININE	0.46	0.25	4510-01-24	0	NA	NA	Inf	35	4510-01-24	7	1	1	2	2	TRUE	239	10	12	NA	0.27	0	0	0	0	0.0220611	1.00096	4510-01-17	Inf	FALSE	NOT Hispanic or Latino	NEVER	7	Male	FALSE	FALSE	FALSE	FALSE	FALSE	M	1	non-black
144	OUTPATIENT	Low	Final result	0.39	4511-02-21	4511-02-21	Yes	CREATININE	0.39	0.25	4510-01-24	0	NA	NA	Inf	35	4510-01-24	7	1	1	2	2	TRUE	239	10	12	NA	0.27	0	0	0	0	0.0220611	1.00096	4510-01-17	Inf	FALSE	NOT Hispanic or Latino	NEVER	7	Male	FALSE	FALSE	FALSE	FALSE	FALSE	M	1	non-black
145	OUTPATIENT	Low	Final result	0.31	4511-02-14	4511-02-14	Yes	CREATININE	0.31	0.25	4510-01-24	0	NA	NA	Inf	35	4510-01-24	7	1	1	2	2	TRUE	239	10	12	NA	0.27	0	0	0	0	0.0220611	1.00096	4510-01-17	Inf	FALSE	NOT Hispanic or Latino	NEVER	7	Male	FALSE	FALSE	FALSE	FALSE	FALSE	M	1	non-black
146	OUTPATIENT	Low	Final result	0.31	4511-02-09	4511-02-09	Yes	CREATININE	0.31	0.25	4510-01-24	0	NA	NA	Inf	35	4510-01-24	7	1	1	2	2	TRUE	239	10	12	NA	0.27	0	0	0	0	0.0220611	1.00096	4510-01-17	Inf	FALSE	NOT Hispanic or Latino	NEVER	7	Male	FALSE	FALSE	FALSE	FALSE	FALSE	M	1	non-black
147	OUTPATIENT	Low	Final result	0.53	4511-02-26	4511-02-26	Yes	CREATININE	0.53	0.25	4510-01-24	0	NA	NA	Inf	35	4510-01-24	7	1	1	2	2	TRUE	239	10	12	NA	0.27	0	0	0	0	0.0220611	1.00096	4510-01-17	Inf	FALSE	NOT Hispanic or Latino	NEVER	7	Male	FALSE	FALSE	FALSE	FALSE	FALSE	M	1	non-black
148	OUTPATIENT	Low	Final result	0.52	4511-02-27	4511-02-27	Yes	CREATININE	0.52	0.25	4510-01-24	0	NA	NA	Inf	35	4510-01-24	7	1	1	2	2	TRUE	239	10	12	NA	0.27	0	0	0	0	0.0220611	1.00096	4510-01-17	Inf	FALSE	NOT Hispanic or Latino	NEVER	7	Male	FALSE	FALSE	FALSE	FALSE	FALSE	M	1	non-black
149	OUTPATIENT	Low	Final result	0.42	4511-02-25	4511-02-25	Yes	CREATININE	0.42	0.25	4510-01-24	0	NA	NA	Inf	35	4510-01-24	7	1	1	2	2	TRUE	239	10	12	NA	0.27	0	0	0	0	0.0220611	1.00096	4510-01-17	Inf	FALSE	NOT Hispanic or Latino	NEVER	7	Male	FALSE	FALSE	FALSE	FALSE	FALSE	M	1	non-black
150	OUTPATIENT	Low	Final result	0.49	4511-01-12	4511-01-12	Yes	CREATININE	0.49	0.25	4510-01-24	0	NA	NA	Inf	35	4510-01-24	7	1	1	2	2	TRUE	239	10	12	NA	0.27	0	0	0	0	0.0220611	1.00096	4510-01-17	Inf	FALSE	NOT Hispanic or Latino	NEVER	7	Male	FALSE	FALSE	FALSE	FALSE	FALSE	M	1	non-black
151	OUTPATIENT	Low	Final result	0.49	4511-02-23	4511-02-23	Yes	CREATININE	0.49	0.25	4510-01-24	0	NA	NA	Inf	35	4510-01-24	7	1	1	2	2	TRUE	239	10	12	NA	0.27	0	0	0	0	0.0220611	1.00096	4510-01-17	Inf	FALSE	NOT Hispanic or Latino	NEVER	7	Male	FALSE	FALSE	FALSE	FALSE	FALSE	M	1	non-black
152	OUTPATIENT	Low	Final result	0.38	4511-02-18	4511-02-18	Yes	CREATININE	0.38	0.25	4510-01-24	0	NA	NA	Inf	35	4510-01-24	7	1	1	2	2	TRUE	239	10	12	NA	0.27	0	0	0	0	0.0220611	1.00096	4510-01-17	Inf	FALSE	NOT Hispanic or Latino	NEVER	7	Male	FALSE	FALSE	FALSE	FALSE	FALSE	M	1	non-black
153	OUTPATIENT	Low	Final result	0.26	4511-01-25	4511-01-25	Yes	CREATININE	0.26	0.25	4510-01-24	0	NA	NA	Inf	35	4510-01-24	7	1	1	2	2	TRUE	239	10	12	NA	0.27	0	0	0	0	0.0220611	1.00096	4510-01-17	Inf	FALSE	NOT Hispanic or Latino	NEVER	7	Male	FALSE	FALSE	FALSE	FALSE	FALSE	M	1	non-black
154	OUTPATIENT	Low	Final result	0.24	4511-01-20	4511-01-20	Yes	CREATININE	0.24	0.25	4510-01-24	0	NA	NA	Inf	35	4510-01-24	7	1	1	2	2	TRUE	239	10	12	NA	0.27	0	0	0	0	0.0220611	1.00096	4510-01-17	Inf	FALSE	NOT Hispanic or Latino	NEVER	7	Male	FALSE	FALSE	FALSE	FALSE	FALSE	M	1	non-black
155	OUTPATIENT	Low	Final result	0.27	4511-01-20	4511-01-20	Yes	CREATININE	0.27	0.25	4510-01-24	0	NA	NA	Inf	35	4510-01-24	7	1	1	2	2	TRUE	239	10	12	NA	0.27	0	0	0	0	0.0220611	1.00096	4510-01-17	Inf	FALSE	NOT Hispanic or Latino	NEVER	7	Male	FALSE	FALSE	FALSE	FALSE	FALSE	M	1	non-black
156	OUTPATIENT	Low	Final result	0.31	4511-01-21	4511-01-21	Yes	CREATININE	0.31	0.25	4510-01-24	0	NA	NA	Inf	35	4510-01-24	7	1	1	2	2	TRUE	239	10	12	NA	0.27	0	0	0	0	0.0220611	1.00096	4510-01-17	Inf	FALSE	NOT Hispanic or Latino	NEVER	7	Male	FALSE	FALSE	FALSE	FALSE	FALSE	M	1	non-black
157	OUTPATIENT	Low	Final result	0.45	4510-11-29	4510-11-29	Yes	CREATININE	0.45	0.25	4510-01-24	0	NA	NA	Inf	35	4510-01-24	7	1	1	2	2	TRUE	239	10	12	NA	0.27	0	0	0	0	0.0220611	1.00096	4510-01-17	Inf	FALSE	NOT Hispanic or Latino	NEVER	7	Male	FALSE	FALSE	FALSE	FALSE	FALSE	M	1	non-black
158	OUTPATIENT	Low	Final result	0.49	4510-11-23	4510-11-23	Yes	CREATININE	0.49	0.25	4510-01-24	0	NA	NA	Inf	35	4510-01-24	7	1	1	2	2	TRUE	239	10	12	NA	0.27	0	0	0	0	0.0220611	1.00096	4510-01-17	Inf	FALSE	NOT Hispanic or Latino	NEVER	7	Male	FALSE	FALSE	FALSE	FALSE	FALSE	M	1	non-black
159	OUTPATIENT	Low	Final result	0.53	4510-11-27	4510-11-27	Yes	CREATININE	0.53	0.25	4510-01-24	0	NA	NA	Inf	35	4510-01-24	7	1	1	2	2	TRUE	239	10	12	NA	0.27	0	0	0	0	0.0220611	1.00096	4510-01-17	Inf	FALSE	NOT Hispanic or Latino	NEVER	7	Male	FALSE	FALSE	FALSE	FALSE	FALSE	M	1	non-black
160	OUTPATIENT	Low	Final result	0.39	4510-11-28	4510-11-28	Yes	CREATININE	0.39	0.25	4510-01-24	0	NA	NA	Inf	35	4510-01-24	7	1	1	2	2	TRUE	239	10	12	NA	0.27	0	0	0	0	0.0220611	1.00096	4510-01-17	Inf	FALSE	NOT Hispanic or Latino	NEVER	7	Male	FALSE	FALSE	FALSE	FALSE	FALSE	M	1	non-black
161	OUTPATIENT	Low	Final result	0.51	4510-07-02	4510-07-02	Yes	CREATININE	0.51	0.25	4510-01-24	0	NA	NA	Inf	35	4510-01-24	7	1	1	2	2	TRUE	239	10	12	NA	0.27	0	0	0	0	0.0220611	1.00096	4510-01-17	Inf	FALSE	NOT Hispanic or Latino	NEVER	7	Male	FALSE	FALSE	FALSE	FALSE	FALSE	M	1	non-black
162	OUTPATIENT	Low	Final result	0.49	4510-07-01	4510-07-01	Yes	CREATININE	0.49	0.25	4510-01-24	0	NA	NA	Inf	35	4510-01-24	7	1	1	2	2	TRUE	239	10	12	NA	0.27	0	0	0	0	0.0220611	1.00096	4510-01-17	Inf	FALSE	NOT Hispanic or Latino	NEVER	7	Male	FALSE	FALSE	FALSE	FALSE	FALSE	M	1	non-black
163	OUTPATIENT	Low	Final result	0.62	4510-08-15	4510-08-15	Yes	CREATININE	0.62	0.25	4510-01-24	0	NA	NA	Inf	35	4510-01-24	7	1	1	2	2	TRUE	239	10	12	NA	0.27	0	0	0	0	0.0220611	1.00096	4510-01-17	Inf	FALSE	NOT Hispanic or Latino	NEVER	7	Male	FALSE	FALSE	FALSE	FALSE	FALSE	M	1	non-black
164	OUTPATIENT	*Unspecified	Preliminary result	0.75	4510-07-29	4510-07-30	No	CREATININE	0.75	0.25	4510-01-24	0	NA	NA	Inf	35	4510-01-24	7	1	1	2	2	TRUE	239	10	12	NA	0.27	0	0	0	0	0.0220611	1.00096	4510-01-17	Inf	FALSE	NOT Hispanic or Latino	NEVER	7	Male	FALSE	FALSE	FALSE	FALSE	FALSE	M	1	non-black
165	OUTPATIENT	Low	Final result	0.31	4510-09-14	4510-09-14	Yes	CREATININE	0.31	0.25	4510-01-24	0	NA	NA	Inf	35	4510-01-24	7	1	1	2	2	TRUE	239	10	12	NA	0.27	0	0	0	0	0.0220611	1.00096	4510-01-17	Inf	FALSE	NOT Hispanic or Latino	NEVER	7	Male	FALSE	FALSE	FALSE	FALSE	FALSE	M	1	non-black
166	OUTPATIENT	Low	Final result	0.3	4510-09-07	4510-09-07	Yes	CREATININE	0.3	0.25	4510-01-24	0	NA	NA	Inf	35	4510-01-24	7	1	1	2	2	TRUE	239	10	12	NA	0.27	0	0	0	0	0.0220611	1.00096	4510-01-17	Inf	FALSE	NOT Hispanic or Latino	NEVER	7	Male	FALSE	FALSE	FALSE	FALSE	FALSE	M	1	non-black
167	OUTPATIENT	Low	Final result	0.29	4510-09-05	4510-09-05	Yes	CREATININE	0.29	0.25	4510-01-24	0	NA	NA	Inf	35	4510-01-24	7	1	1	2	2	TRUE	239	10	12	NA	0.27	0	0	0	0	0.0220611	1.00096	4510-01-17	Inf	FALSE	NOT Hispanic or Latino	NEVER	7	Male	FALSE	FALSE	FALSE	FALSE	FALSE	M	1	non-black
168	OUTPATIENT	Low	Final result	0.31	4510-09-01	4510-09-01	Yes	CREATININE	0.31	0.25	4510-01-24	0	NA	NA	Inf	35	4510-01-24	7	1	1	2	2	TRUE	239	10	12	NA	0.27	0	0	0	0	0.0220611	1.00096	4510-01-17	Inf	FALSE	NOT Hispanic or Latino	NEVER	7	Male	FALSE	FALSE	FALSE	FALSE	FALSE	M	1	non-black
169	OUTPATIENT	Low	Final result	0.28	4510-09-11	4510-09-11	Yes	CREATININE	0.28	0.25	4510-01-24	0	NA	NA	Inf	35	4510-01-24	7	1	1	2	2	TRUE	239	10	12	NA	0.27	0	0	0	0	0.0220611	1.00096	4510-01-17	Inf	FALSE	NOT Hispanic or Latino	NEVER	7	Male	FALSE	FALSE	FALSE	FALSE	FALSE	M	1	non-black
170	OUTPATIENT	Low	Final result	0.35	4510-08-29	4510-08-29	Yes	CREATININE	0.35	0.25	4510-01-24	0	NA	NA	Inf	35	4510-01-24	7	1	1	2	2	TRUE	239	10	12	NA	0.27	0	0	0	0	0.0220611	1.00096	4510-01-17	Inf	FALSE	NOT Hispanic or Latino	NEVER	7	Male	FALSE	FALSE	FALSE	FALSE	FALSE	M	1	non-black
171	OUTPATIENT	Low	Final result	0.31	4510-08-28	4510-08-28	Yes	CREATININE	0.31	0.25	4510-01-24	0	NA	NA	Inf	35	4510-01-24	7	1	1	2	2	TRUE	239	10	12	NA	0.27	0	0	0	0	0.0220611	1.00096	4510-01-17	Inf	FALSE	NOT Hispanic or Latino	NEVER	7	Male	FALSE	FALSE	FALSE	FALSE	FALSE	M	1	non-black
172	OUTPATIENT	Low	Final result	0.22	4510-08-30	4510-08-30	Yes	CREATININE	0.22	0.25	4510-01-24	0	NA	NA	Inf	35	4510-01-24	7	1	1	2	2	TRUE	239	10	12	NA	0.27	0	0	0	0	0.0220611	1.00096	4510-01-17	Inf	FALSE	NOT Hispanic or Latino	NEVER	7	Male	FALSE	FALSE	FALSE	FALSE	FALSE	M	1	non-black
173	OUTPATIENT	Low	Final result	0.29	4510-08-24	4510-08-24	Yes	CREATININE	0.29	0.25	4510-01-24	0	NA	NA	Inf	35	4510-01-24	7	1	1	2	2	TRUE	239	10	12	NA	0.27	0	0	0	0	0.0220611	1.00096	4510-01-17	Inf	FALSE	NOT Hispanic or Latino	NEVER	7	Male	FALSE	FALSE	FALSE	FALSE	FALSE	M	1	non-black
174	OUTPATIENT	Low	Final result	0.35	4510-08-26	4510-08-26	Yes	CREATININE	0.35	0.25	4510-01-24	0	NA	NA	Inf	35	4510-01-24	7	1	1	2	2	TRUE	239	10	12	NA	0.27	0	0	0	0	0.0220611	1.00096	4510-01-17	Inf	FALSE	NOT Hispanic or Latino	NEVER	7	Male	FALSE	FALSE	FALSE	FALSE	FALSE	M	1	non-black
175	OUTPATIENT	Low	Final result	0.27	4510-09-06	4510-09-06	Yes	CREATININE	0.27	0.25	4510-01-24	0	NA	NA	Inf	35	4510-01-24	7	1	1	2	2	TRUE	239	10	12	NA	0.27	0	0	0	0	0.0220611	1.00096	4510-01-17	Inf	FALSE	NOT Hispanic or Latino	NEVER	7	Male	FALSE	FALSE	FALSE	FALSE	FALSE	M	1	non-black
176	OUTPATIENT	Low	Final result	0.49	4510-08-01	4510-08-01	Yes	CREATININE	0.49	0.25	4510-01-24	0	NA	NA	Inf	35	4510-01-24	7	1	1	2	2	TRUE	239	10	12	NA	0.27	0	0	0	0	0.0220611	1.00096	4510-01-17	Inf	FALSE	NOT Hispanic or Latino	NEVER	7	Male	FALSE	FALSE	FALSE	FALSE	FALSE	M	1	non-black
177	OUTPATIENT	Low	Final result	0.41	4510-08-03	4510-08-03	Yes	CREATININE	0.41	0.25	4510-01-24	0	NA	NA	Inf	35	4510-01-24	7	1	1	2	2	TRUE	239	10	12	NA	0.27	0	0	0	0	0.0220611	1.00096	4510-01-17	Inf	FALSE	NOT Hispanic or Latino	NEVER	7	Male	FALSE	FALSE	FALSE	FALSE	FALSE	M	1	non-black
178	OUTPATIENT	Low	Final result	0.46	4510-08-16	4510-08-16	Yes	CREATININE	0.46	0.25	4510-01-24	0	NA	NA	Inf	35	4510-01-24	7	1	1	2	2	TRUE	239	10	12	NA	0.27	0	0	0	0	0.0220611	1.00096	4510-01-17	Inf	FALSE	NOT Hispanic or Latino	NEVER	7	Male	FALSE	FALSE	FALSE	FALSE	FALSE	M	1	non-black
179	OUTPATIENT	Low	Final result	0.28	4510-09-03	4510-09-03	Yes	CREATININE	0.28	0.25	4510-01-24	0	NA	NA	Inf	35	4510-01-24	7	1	1	2	2	TRUE	239	10	12	NA	0.27	0	0	0	0	0.0220611	1.00096	4510-01-17	Inf	FALSE	NOT Hispanic or Latino	NEVER	7	Male	FALSE	FALSE	FALSE	FALSE	FALSE	M	1	non-black
180	OUTPATIENT	Low	Final result	0.3	4510-09-09	4510-09-09	Yes	CREATININE	0.3	0.25	4510-01-24	0	NA	NA	Inf	35	4510-01-24	7	1	1	2	2	TRUE	239	10	12	NA	0.27	0	0	0	0	0.0220611	1.00096	4510-01-17	Inf	FALSE	NOT Hispanic or Latino	NEVER	7	Male	FALSE	FALSE	FALSE	FALSE	FALSE	M	1	non-black
181	OUTPATIENT	Low	Final result	0.32	4510-08-27	4510-08-27	Yes	CREATININE	0.32	0.25	4510-01-24	0	NA	NA	Inf	35	4510-01-24	7	1	1	2	2	TRUE	239	10	12	NA	0.27	0	0	0	0	0.0220611	1.00096	4510-01-17	Inf	FALSE	NOT Hispanic or Latino	NEVER	7	Male	FALSE	FALSE	FALSE	FALSE	FALSE	M	1	non-black
182	OUTPATIENT	Low	Final result	0.42	4510-08-09	4510-08-09	Yes	CREATININE	0.42	0.25	4510-01-24	0	NA	NA	Inf	35	4510-01-24	7	1	1	2	2	TRUE	239	10	12	NA	0.27	0	0	0	0	0.0220611	1.00096	4510-01-17	Inf	FALSE	NOT Hispanic or Latino	NEVER	7	Male	FALSE	FALSE	FALSE	FALSE	FALSE	M	1	non-black
183	OUTPATIENT	Low	Final result	0.45	4510-08-02	4510-08-02	Yes	CREATININE	0.45	0.25	4510-01-24	0	NA	NA	Inf	35	4510-01-24	7	1	1	2	2	TRUE	239	10	12	NA	0.27	0	0	0	0	0.0220611	1.00096	4510-01-17	Inf	FALSE	NOT Hispanic or Latino	NEVER	7	Male	FALSE	FALSE	FALSE	FALSE	FALSE	M	1	non-black
184	OUTPATIENT	Low	Final result	0.48	4510-08-16	4510-08-16	Yes	CREATININE	0.48	0.25	4510-01-24	0	NA	NA	Inf	35	4510-01-24	7	1	1	2	2	TRUE	239	10	12	NA	0.27	0	0	0	0	0.0220611	1.00096	4510-01-17	Inf	FALSE	NOT Hispanic or Latino	NEVER	7	Male	FALSE	FALSE	FALSE	FALSE	FALSE	M	1	non-black
185	OUTPATIENT	*Unspecified	Final result	1.07	4510-08-10	4510-08-10	Yes	CREATININE	1.07	0.25	4510-01-24	0	NA	NA	Inf	35	4510-01-24	7	1	1	2	2	TRUE	239	10	12	NA	0.27	0	0	0	0	0.0220611	1.00096	4510-01-17	Inf	FALSE	NOT Hispanic or Latino	NEVER	7	Male	FALSE	FALSE	FALSE	FALSE	FALSE	M	1	non-black
186	OUTPATIENT	High	Final result	1.65	4510-08-12	4510-08-12	Yes	CREATININE	1.65	0.25	4510-01-24	0	NA	NA	Inf	35	4510-01-24	7	1	1	2	2	TRUE	239	10	12	NA	0.27	0	0	0	0	0.0220611	1.00096	4510-01-17	Inf	FALSE	NOT Hispanic or Latino	NEVER	7	Male	FALSE	FALSE	FALSE	FALSE	FALSE	M	1	non-black
187	OUTPATIENT	High	Final result	1.43	4510-08-10	4510-08-10	Yes	CREATININE	1.43	0.25	4510-01-24	0	NA	NA	Inf	35	4510-01-24	7	1	1	2	2	TRUE	239	10	12	NA	0.27	0	0	0	0	0.0220611	1.00096	4510-01-17	Inf	FALSE	NOT Hispanic or Latino	NEVER	7	Male	FALSE	FALSE	FALSE	FALSE	FALSE	M	1	non-black
188	OUTPATIENT	Low	Final result	0.3	4510-09-16	4510-09-16	Yes	CREATININE	0.3	0.25	4510-01-24	0	NA	NA	Inf	35	4510-01-24	7	1	1	2	2	TRUE	239	10	12	NA	0.27	0	0	0	0	0.0220611	1.00096	4510-01-17	Inf	FALSE	NOT Hispanic or Latino	NEVER	7	Male	FALSE	FALSE	FALSE	FALSE	FALSE	M	1	non-black
189	OUTPATIENT	Low	Final result	0.31	4510-09-15	4510-09-15	Yes	CREATININE	0.31	0.25	4510-01-24	0	NA	NA	Inf	35	4510-01-24	7	1	1	2	2	TRUE	239	10	12	NA	0.27	0	0	0	0	0.0220611	1.00096	4510-01-17	Inf	FALSE	NOT Hispanic or Latino	NEVER	7	Male	FALSE	FALSE	FALSE	FALSE	FALSE	M	1	non-black
190	OUTPATIENT	Low	Final result	0.3	4510-08-22	4510-08-22	Yes	CREATININE	0.3	0.25	4510-01-24	0	NA	NA	Inf	35	4510-01-24	7	1	1	2	2	TRUE	239	10	12	NA	0.27	0	0	0	0	0.0220611	1.00096	4510-01-17	Inf	FALSE	NOT Hispanic or Latino	NEVER	7	Male	FALSE	FALSE	FALSE	FALSE	FALSE	M	1	non-black
191	OUTPATIENT	*Unspecified	Final result	1.01	4510-08-15	4510-08-15	Yes	CREATININE	1.01	0.25	4510-01-24	0	NA	NA	Inf	35	4510-01-24	7	1	1	2	2	TRUE	239	10	12	NA	0.27	0	0	0	0	0.0220611	1.00096	4510-01-17	Inf	FALSE	NOT Hispanic or Latino	NEVER	7	Male	FALSE	FALSE	FALSE	FALSE	FALSE	M	1	non-black
192	OUTPATIENT	*Unspecified	Final result	1.16	4510-08-10	4510-08-10	Yes	CREATININE	1.16	0.25	4510-01-24	0	NA	NA	Inf	35	4510-01-24	7	1	1	2	2	TRUE	239	10	12	NA	0.27	0	0	0	0	0.0220611	1.00096	4510-01-17	Inf	FALSE	NOT Hispanic or Latino	NEVER	7	Male	FALSE	FALSE	FALSE	FALSE	FALSE	M	1	non-black
193	OUTPATIENT	Low	Final result	0.33	4510-09-12	4510-09-12	Yes	CREATININE	0.33	0.25	4510-01-24	0	NA	NA	Inf	35	4510-01-24	7	1	1	2	2	TRUE	239	10	12	NA	0.27	0	0	0	0	0.0220611	1.00096	4510-01-17	Inf	FALSE	NOT Hispanic or Latino	NEVER	7	Male	FALSE	FALSE	FALSE	FALSE	FALSE	M	1	non-black
194	OUTPATIENT	Low	Final result	0.24	4510-09-08	4510-09-08	Yes	CREATININE	0.24	0.25	4510-01-24	0	NA	NA	Inf	35	4510-01-24	7	1	1	2	2	TRUE	239	10	12	NA	0.27	0	0	0	0	0.0220611	1.00096	4510-01-17	Inf	FALSE	NOT Hispanic or Latino	NEVER	7	Male	FALSE	FALSE	FALSE	FALSE	FALSE	M	1	non-black
195	OUTPATIENT	Low	Final result	0.49	4510-08-01	4510-08-01	Yes	CREATININE	0.49	0.25	4510-01-24	0	NA	NA	Inf	35	4510-01-24	7	1	1	2	2	TRUE	239	10	12	NA	0.27	0	0	0	0	0.0220611	1.00096	4510-01-17	Inf	FALSE	NOT Hispanic or Latino	NEVER	7	Male	FALSE	FALSE	FALSE	FALSE	FALSE	M	1	non-black
196	OUTPATIENT	*Unspecified	Final result	0.92	4510-08-09	4510-08-09	Yes	CREATININE	0.92	0.25	4510-01-24	0	NA	NA	Inf	35	4510-01-24	7	1	1	2	2	TRUE	239	10	12	NA	0.27	0	0	0	0	0.0220611	1.00096	4510-01-17	Inf	FALSE	NOT Hispanic or Latino	NEVER	7	Male	FALSE	FALSE	FALSE	FALSE	FALSE	M	1	non-black
197	OUTPATIENT	Low	Final result	0.38	4510-08-23	4510-08-23	Yes	CREATININE	0.38	0.25	4510-01-24	0	NA	NA	Inf	35	4510-01-24	7	1	1	2	2	TRUE	239	10	12	NA	0.27	0	0	0	0	0.0220611	1.00096	4510-01-17	Inf	FALSE	NOT Hispanic or Latino	NEVER	7	Male	FALSE	FALSE	FALSE	FALSE	FALSE	M	1	non-black
198	OUTPATIENT	Low	Final result	0.35	4510-08-25	4510-08-25	Yes	CREATININE	0.35	0.25	4510-01-24	0	NA	NA	Inf	35	4510-01-24	7	1	1	2	2	TRUE	239	10	12	NA	0.27	0	0	0	0	0.0220611	1.00096	4510-01-17	Inf	FALSE	NOT Hispanic or Latino	NEVER	7	Male	FALSE	FALSE	FALSE	FALSE	FALSE	M	1	non-black
199	OUTPATIENT	Low	Final result	0.31	4510-09-04	4510-09-04	Yes	CREATININE	0.31	0.25	4510-01-24	0	NA	NA	Inf	35	4510-01-24	7	1	1	2	2	TRUE	239	10	12	NA	0.27	0	0	0	0	0.0220611	1.00096	4510-01-17	Inf	FALSE	NOT Hispanic or Latino	NEVER	7	Male	FALSE	FALSE	FALSE	FALSE	FALSE	M	1	non-black
200	OUTPATIENT	Low	Final result	0.28	4510-08-31	4510-08-31	Yes	CREATININE	0.28	0.25	4510-01-24	0	NA	NA	Inf	35	4510-01-24	7	1	1	2	2	TRUE	239	10	12	NA	0.27	0	0	0	0	0.0220611	1.00096	4510-01-17	Inf	FALSE	NOT Hispanic or Latino	NEVER	7	Male	FALSE	FALSE	FALSE	FALSE	FALSE	M	1	non-black
201	OUTPATIENT	Low	Final result	0.42	4510-08-04	4510-08-04	Yes	CREATININE	0.42	0.25	4510-01-24	0	NA	NA	Inf	35	4510-01-24	7	1	1	2	2	TRUE	239	10	12	NA	0.27	0	0	0	0	0.0220611	1.00096	4510-01-17	Inf	FALSE	NOT Hispanic or Latino	NEVER	7	Male	FALSE	FALSE	FALSE	FALSE	FALSE	M	1	non-black
202	OUTPATIENT	High	Final result	1.34	4510-08-14	4510-08-14	Yes	CREATININE	1.34	0.25	4510-01-24	0	NA	NA	Inf	35	4510-01-24	7	1	1	2	2	TRUE	239	10	12	NA	0.27	0	0	0	0	0.0220611	1.00096	4510-01-17	Inf	FALSE	NOT Hispanic or Latino	NEVER	7	Male	FALSE	FALSE	FALSE	FALSE	FALSE	M	1	non-black
203	OUTPATIENT	High	Final result	1.51	4510-08-11	4510-08-11	Yes	CREATININE	1.51	0.25	4510-01-24	0	NA	NA	Inf	35	4510-01-24	7	1	1	2	2	TRUE	239	10	12	NA	0.27	0	0	0	0	0.0220611	1.00096	4510-01-17	Inf	FALSE	NOT Hispanic or Latino	NEVER	7	Male	FALSE	FALSE	FALSE	FALSE	FALSE	M	1	non-black
204	OUTPATIENT	Low	Final result	0.41	4510-08-05	4510-08-05	Yes	CREATININE	0.41	0.25	4510-01-24	0	NA	NA	Inf	35	4510-01-24	7	1	1	2	2	TRUE	239	10	12	NA	0.27	0	0	0	0	0.0220611	1.00096	4510-01-17	Inf	FALSE	NOT Hispanic or Latino	NEVER	7	Male	FALSE	FALSE	FALSE	FALSE	FALSE	M	1	non-black
205	OUTPATIENT	Low	Final result	0.3	4510-09-17	4510-09-17	Yes	CREATININE	0.3	0.25	4510-01-24	0	NA	NA	Inf	35	4510-01-24	7	1	1	2	2	TRUE	239	10	12	NA	0.27	0	0	0	0	0.0220611	1.00096	4510-01-17	Inf	FALSE	NOT Hispanic or Latino	NEVER	7	Male	FALSE	FALSE	FALSE	FALSE	FALSE	M	1	non-black
206	OUTPATIENT	Low	Final result	0.31	4510-09-13	4510-09-13	Yes	CREATININE	0.31	0.25	4510-01-24	0	NA	NA	Inf	35	4510-01-24	7	1	1	2	2	TRUE	239	10	12	NA	0.27	0	0	0	0	0.0220611	1.00096	4510-01-17	Inf	FALSE	NOT Hispanic or Latino	NEVER	7	Male	FALSE	FALSE	FALSE	FALSE	FALSE	M	1	non-black
207	OUTPATIENT	Low	Final result	0.32	4510-09-10	4510-09-10	Yes	CREATININE	0.32	0.25	4510-01-24	0	NA	NA	Inf	35	4510-01-24	7	1	1	2	2	TRUE	239	10	12	NA	0.27	0	0	0	0	0.0220611	1.00096	4510-01-17	Inf	FALSE	NOT Hispanic or Latino	NEVER	7	Male	FALSE	FALSE	FALSE	FALSE	FALSE	M	1	non-black
208	OUTPATIENT	High	Final result	1.58	4510-08-11	4510-08-11	Yes	CREATININE	1.58	0.25	4510-01-24	0	NA	NA	Inf	35	4510-01-24	7	1	1	2	2	TRUE	239	10	12	NA	0.27	0	0	0	0	0.0220611	1.00096	4510-01-17	Inf	FALSE	NOT Hispanic or Latino	NEVER	7	Male	FALSE	FALSE	FALSE	FALSE	FALSE	M	1	non-black
209	OUTPATIENT	High	Final result	1.87	4510-08-13	4510-08-13	Yes	CREATININE	1.87	0.25	4510-01-24	0	NA	NA	Inf	35	4510-01-24	7	1	1	2	2	TRUE	239	10	12	NA	0.27	0	0	0	0	0.0220611	1.00096	4510-01-17	Inf	FALSE	NOT Hispanic or Latino	NEVER	7	Male	FALSE	FALSE	FALSE	FALSE	FALSE	M	1	non-black
210	OUTPATIENT	High	Final result	1.73	4510-08-12	4510-08-12	Yes	CREATININE	1.73	0.25	4510-01-24	0	NA	NA	Inf	35	4510-01-24	7	1	1	2	2	TRUE	239	10	12	NA	0.27	0	0	0	0	0.0220611	1.00096	4510-01-17	Inf	FALSE	NOT Hispanic or Latino	NEVER	7	Male	FALSE	FALSE	FALSE	FALSE	FALSE	M	1	non-black
211	OUTPATIENT	Low	Final result	0.36	4510-08-08	4510-08-08	Yes	CREATININE	0.36	0.25	4510-01-24	0	NA	NA	Inf	35	4510-01-24	7	1	1	2	2	TRUE	239	10	12	NA	0.27	0	0	0	0	0.0220611	1.00096	4510-01-17	Inf	FALSE	NOT Hispanic or Latino	NEVER	7	Male	FALSE	FALSE	FALSE	FALSE	FALSE	M	1	non-black
212	OUTPATIENT	Low	Final result	0.25	4510-08-21	4510-08-21	Yes	CREATININE	0.25	0.25	4510-01-24	0	NA	NA	Inf	35	4510-01-24	7	1	1	2	2	TRUE	239	10	12	NA	0.27	0	0	0	0	0.0220611	1.00096	4510-01-17	Inf	FALSE	NOT Hispanic or Latino	NEVER	7	Male	FALSE	FALSE	FALSE	FALSE	FALSE	M	1	non-black
213	OUTPATIENT	Low	Final result	0.3	4510-08-18	4510-08-18	Yes	CREATININE	0.3	0.25	4510-01-24	0	NA	NA	Inf	35	4510-01-24	7	1	1	2	2	TRUE	239	10	12	NA	0.27	0	0	0	0	0.0220611	1.00096	4510-01-17	Inf	FALSE	NOT Hispanic or Latino	NEVER	7	Male	FALSE	FALSE	FALSE	FALSE	FALSE	M	1	non-black
214	OUTPATIENT	Low	Final result	0.43	4510-08-17	4510-08-17	Yes	CREATININE	0.43	0.25	4510-01-24	0	NA	NA	Inf	35	4510-01-24	7	1	1	2	2	TRUE	239	10	12	NA	0.27	0	0	0	0	0.0220611	1.00096	4510-01-17	Inf	FALSE	NOT Hispanic or Latino	NEVER	7	Male	FALSE	FALSE	FALSE	FALSE	FALSE	M	1	non-black
215	OUTPATIENT	Low	Final result	0.28	4510-08-19	4510-08-19	Yes	CREATININE	0.28	0.25	4510-01-24	0	NA	NA	Inf	35	4510-01-24	7	1	1	2	2	TRUE	239	10	12	NA	0.27	0	0	0	0	0.0220611	1.00096	4510-01-17	Inf	FALSE	NOT Hispanic or Latino	NEVER	7	Male	FALSE	FALSE	FALSE	FALSE	FALSE	M	1	non-black
216	OUTPATIENT	High	Final result	1.9	4510-08-13	4510-08-13	Yes	CREATININE	1.9	0.25	4510-01-24	0	NA	NA	Inf	35	4510-01-24	7	1	1	2	2	TRUE	239	10	12	NA	0.27	0	0	0	0	0.0220611	1.00096	4510-01-17	Inf	FALSE	NOT Hispanic or Latino	NEVER	7	Male	FALSE	FALSE	FALSE	FALSE	FALSE	M	1	non-black
217	OUTPATIENT	Low	Final result	0.37	4510-08-07	4510-08-07	Yes	CREATININE	0.37	0.25	4510-01-24	0	NA	NA	Inf	35	4510-01-24	7	1	1	2	2	TRUE	239	10	12	NA	0.27	0	0	0	0	0.0220611	1.00096	4510-01-17	Inf	FALSE	NOT Hispanic or Latino	NEVER	7	Male	FALSE	FALSE	FALSE	FALSE	FALSE	M	1	non-black
218	OUTPATIENT	Low	Final result	0.42	4510-08-06	4510-08-06	Yes	CREATININE	0.42	0.25	4510-01-24	0	NA	NA	Inf	35	4510-01-24	7	1	1	2	2	TRUE	239	10	12	NA	0.27	0	0	0	0	0.0220611	1.00096	4510-01-17	Inf	FALSE	NOT Hispanic or Latino	NEVER	7	Male	FALSE	FALSE	FALSE	FALSE	FALSE	M	1	non-black
219	OUTPATIENT	Low	Final result	0.29	4510-08-20	4510-08-20	Yes	CREATININE	0.29	0.25	4510-01-24	0	NA	NA	Inf	35	4510-01-24	7	1	1	2	2	TRUE	239	10	12	NA	0.27	0	0	0	0	0.0220611	1.00096	4510-01-17	Inf	FALSE	NOT Hispanic or Latino	NEVER	7	Male	FALSE	FALSE	FALSE	FALSE	FALSE	M	1	non-black
220	OUTPATIENT	High	Final result	1.73	4510-08-14	4510-08-14	Yes	CREATININE	1.73	0.25	4510-01-24	0	NA	NA	Inf	35	4510-01-24	7	1	1	2	2	TRUE	239	10	12	NA	0.27	0	0	0	0	0.0220611	1.00096	4510-01-17	Inf	FALSE	NOT Hispanic or Latino	NEVER	7	Male	FALSE	FALSE	FALSE	FALSE	FALSE	M	1	non-black
221	OUTPATIENT	Low	Final result	0.6	4510-10-10	4510-10-10	Yes	CREATININE	0.6	0.25	4510-01-24	0	NA	NA	Inf	35	4510-01-24	7	1	1	2	2	TRUE	239	10	12	NA	0.27	0	0	0	0	0.0220611	1.00096	4510-01-17	Inf	FALSE	NOT Hispanic or Latino	NEVER	7	Male	FALSE	FALSE	FALSE	FALSE	FALSE	M	1	non-black
222	OUTPATIENT	Low	Final result	0.42	4510-10-12	4510-10-12	Yes	CREATININE	0.42	0.25	4510-01-24	0	NA	NA	Inf	35	4510-01-24	7	1	1	2	2	TRUE	239	10	12	NA	0.27	0	0	0	0	0.0220611	1.00096	4510-01-17	Inf	FALSE	NOT Hispanic or Latino	NEVER	7	Male	FALSE	FALSE	FALSE	FALSE	FALSE	M	1	non-black
223	OUTPATIENT	Low	Final result	0.4	4510-10-11	4510-10-11	Yes	CREATININE	0.4	0.25	4510-01-24	0	NA	NA	Inf	35	4510-01-24	7	1	1	2	2	TRUE	239	10	12	NA	0.27	0	0	0	0	0.0220611	1.00096	4510-01-17	Inf	FALSE	NOT Hispanic or Latino	NEVER	7	Male	FALSE	FALSE	FALSE	FALSE	FALSE	M	1	non-black
224	OUTPATIENT	Low	Final result	0.56	4510-10-09	4510-10-09	Yes	CREATININE	0.56	0.25	4510-01-24	0	NA	NA	Inf	35	4510-01-24	7	1	1	2	2	TRUE	239	10	12	NA	0.27	0	0	0	0	0.0220611	1.00096	4510-01-17	Inf	FALSE	NOT Hispanic or Latino	NEVER	7	Male	FALSE	FALSE	FALSE	FALSE	FALSE	M	1	non-black
225	OUTPATIENT	Low	Final result	0.5	4510-11-22	4510-11-22	Yes	CREATININE	0.5	0.25	4510-01-24	0	NA	NA	Inf	35	4510-01-24	7	1	1	2	2	TRUE	239	10	12	NA	0.27	0	0	0	0	0.0220611	1.00096	4510-01-17	Inf	FALSE	NOT Hispanic or Latino	NEVER	7	Male	FALSE	FALSE	FALSE	FALSE	FALSE	M	1	non-black
226	OUTPATIENT	Low	Final result	0.41	4510-11-30	4510-11-30	Yes	CREATININE	0.41	0.25	4510-01-24	0	NA	NA	Inf	35	4510-01-24	7	1	1	2	2	TRUE	239	10	12	NA	0.27	0	0	0	0	0.0220611	1.00096	4510-01-17	Inf	FALSE	NOT Hispanic or Latino	NEVER	7	Male	FALSE	FALSE	FALSE	FALSE	FALSE	M	1	non-black
227	OUTPATIENT	Low	Final result	0.49	4510-11-26	4510-11-26	Yes	CREATININE	0.49	0.25	4510-01-24	0	NA	NA	Inf	35	4510-01-24	7	1	1	2	2	TRUE	239	10	12	NA	0.27	0	0	0	0	0.0220611	1.00096	4510-01-17	Inf	FALSE	NOT Hispanic or Latino	NEVER	7	Male	FALSE	FALSE	FALSE	FALSE	FALSE	M	1	non-black
228	OUTPATIENT	Low	Final result	0.53	4510-11-21	4510-11-21	Yes	CREATININE	0.53	0.25	4510-01-24	0	NA	NA	Inf	35	4510-01-24	7	1	1	2	2	TRUE	239	10	12	NA	0.27	0	0	0	0	0.0220611	1.00096	4510-01-17	Inf	FALSE	NOT Hispanic or Latino	NEVER	7	Male	FALSE	FALSE	FALSE	FALSE	FALSE	M	1	non-black
229	OUTPATIENT	Low	Final result	0.58	4510-11-24	4510-11-24	Yes	CREATININE	0.58	0.25	4510-01-24	0	NA	NA	Inf	35	4510-01-24	7	1	1	2	2	TRUE	239	10	12	NA	0.27	0	0	0	0	0.0220611	1.00096	4510-01-17	Inf	FALSE	NOT Hispanic or Latino	NEVER	7	Male	FALSE	FALSE	FALSE	FALSE	FALSE	M	1	non-black
230	OUTPATIENT	Low	Final result	0.45	4510-11-25	4510-11-25	Yes	CREATININE	0.45	0.25	4510-01-24	0	NA	NA	Inf	35	4510-01-24	7	1	1	2	2	TRUE	239	10	12	NA	0.27	0	0	0	0	0.0220611	1.00096	4510-01-17	Inf	FALSE	NOT Hispanic or Latino	NEVER	7	Male	FALSE	FALSE	FALSE	FALSE	FALSE	M	1	non-black
231	OUTPATIENT	Low	Final result	0.38	4510-02-02	4510-02-02	Yes	CREATININE	0.38	1.38101	4510-01-24	0	NA	NA	Inf	11	4510-01-24	1	#NAME?	0	0	0	TRUE	193	NA	39	NA	0.52	0	0	0	0	0	1	NA	Inf	FALSE	NOT Hispanic or Latino	NEVER	14	Male	FALSE	FALSE	FALSE	FALSE	FALSE	M	1	non-black
232	OUTPATIENT	Low	Final result	0.55	4510-05-18	4510-05-18	Yes	CREATININE	0.55	1.38101	4510-01-24	0	NA	NA	Inf	11	4510-01-24	1	#NAME?	0	0	0	TRUE	193	NA	39	NA	0.52	0	0	0	0	0	1	NA	Inf	FALSE	NOT Hispanic or Latino	NEVER	14	Male	FALSE	FALSE	FALSE	FALSE	FALSE	M	1	non-black
233	OUTPATIENT	Low	Final result	0.54	4510-01-25	4510-01-25	Yes	CREATININE	0.54	1.38101	4510-01-24	0	NA	NA	Inf	11	4510-01-24	1	#NAME?	0	0	0	TRUE	193	NA	39	NA	0.52	0	0	0	0	0	1	NA	Inf	FALSE	NOT Hispanic or Latino	NEVER	14	Male	FALSE	FALSE	FALSE	FALSE	FALSE	M	1	non-black
234	OUTPATIENT	Low	Final result	0.45	4510-01-26	4510-01-26	Yes	CREATININE	0.45	1.38101	4510-01-24	0	NA	NA	Inf	11	4510-01-24	1	#NAME?	0	0	0	TRUE	193	NA	39	NA	0.52	0	0	0	0	0	1	NA	Inf	FALSE	NOT Hispanic or Latino	NEVER	14	Male	FALSE	FALSE	FALSE	FALSE	FALSE	M	1	non-black
235	OUTPATIENT	Low	Final result	0.52	4510-01-24	4510-01-24	Yes	CREATININE	0.52	1.38101	4510-01-24	0	NA	NA	Inf	11	4510-01-24	1	#NAME?	0	0	0	TRUE	193	NA	39	NA	0.52	0	0	0	0	0	1	NA	Inf	FALSE	NOT Hispanic or Latino	NEVER	14	Male	FALSE	FALSE	FALSE	FALSE	FALSE	M	1	non-black
236	OUTPATIENT	Low	Final result	0.39	4510-02-01	4510-02-01	Yes	CREATININE	0.39	1.38101	4510-01-24	0	NA	NA	Inf	11	4510-01-24	1	#NAME?	0	0	0	TRUE	193	NA	39	NA	0.52	0	0	0	0	0	1	NA	Inf	FALSE	NOT Hispanic or Latino	NEVER	14	Male	FALSE	FALSE	FALSE	FALSE	FALSE	M	1	non-black
237	OUTPATIENT	Low	Final result	0.42	4510-01-31	4510-01-31	Yes	CREATININE	0.42	1.38101	4510-01-24	0	NA	NA	Inf	11	4510-01-24	1	#NAME?	0	0	0	TRUE	193	NA	39	NA	0.52	0	0	0	0	0	1	NA	Inf	FALSE	NOT Hispanic or Latino	NEVER	14	Male	FALSE	FALSE	FALSE	FALSE	FALSE	M	1	non-black
238	OUTPATIENT	Low	Final result	0.53	4510-01-27	4510-01-27	Yes	CREATININE	0.53	1.38101	4510-01-24	0	NA	NA	Inf	11	4510-01-24	1	#NAME?	0	0	0	TRUE	193	NA	39	NA	0.52	0	0	0	0	0	1	NA	Inf	FALSE	NOT Hispanic or Latino	NEVER	14	Male	FALSE	FALSE	FALSE	FALSE	FALSE	M	1	non-black
239	OUTPATIENT	Low	Final result	0.46	4510-01-28	4510-01-28	Yes	CREATININE	0.46	1.38101	4510-01-24	0	NA	NA	Inf	11	4510-01-24	1	#NAME?	0	0	0	TRUE	193	NA	39	NA	0.52	0	0	0	0	0	1	NA	Inf	FALSE	NOT Hispanic or Latino	NEVER	14	Male	FALSE	FALSE	FALSE	FALSE	FALSE	M	1	non-black
240	OUTPATIENT	Low	Final result	0.53	4510-01-29	4510-01-29	Yes	CREATININE	0.53	1.38101	4510-01-24	0	NA	NA	Inf	11	4510-01-24	1	#NAME?	0	0	0	TRUE	193	NA	39	NA	0.52	0	0	0	0	0	1	NA	Inf	FALSE	NOT Hispanic or Latino	NEVER	14	Male	FALSE	FALSE	FALSE	FALSE	FALSE	M	1	non-black
241	OUTPATIENT	Low	Final result	0.54	4510-01-25	4510-01-25	Yes	CREATININE	0.54	1.38101	4510-01-24	0	NA	NA	Inf	11	4510-01-24	1	#NAME?	0	0	0	TRUE	193	NA	39	NA	0.52	0	0	0	0	0	1	NA	Inf	FALSE	NOT Hispanic or Latino	NEVER	14	Male	FALSE	FALSE	FALSE	FALSE	FALSE	M	1	non-black
242	OUTPATIENT	Low	Final result	0.41	4510-01-30	4510-01-30	Yes	CREATININE	0.41	1.38101	4510-01-24	0	NA	NA	Inf	11	4510-01-24	1	#NAME?	0	0	0	TRUE	193	NA	39	NA	0.52	0	0	0	0	0	1	NA	Inf	FALSE	NOT Hispanic or Latino	NEVER	14	Male	FALSE	FALSE	FALSE	FALSE	FALSE	M	1	non-black
243	OUTPATIENT	Low	Final result	0.57	4510-04-15	4510-04-16	Yes	CREATININE	0.57	1.38101	4510-01-24	0	NA	NA	Inf	11	4510-01-24	1	#NAME?	0	0	0	TRUE	193	NA	39	NA	0.52	0	0	0	0	0	1	NA	Inf	FALSE	NOT Hispanic or Latino	NEVER	14	Male	FALSE	FALSE	FALSE	FALSE	FALSE	M	1	non-black
244	OUTPATIENT	Low	Final result	0.53	4510-08-09	4510-08-09	Yes	CREATININE	0.53	1.38101	4510-01-24	0	NA	NA	Inf	11	4510-01-24	1	#NAME?	0	0	0	TRUE	193	NA	39	NA	0.52	0	0	0	0	0	1	NA	Inf	FALSE	NOT Hispanic or Latino	NEVER	14	Male	FALSE	FALSE	FALSE	FALSE	FALSE	M	1	non-black
245	OUTPATIENT	Low	Final result	0.54	4510-06-15	4510-06-15	Yes	CREATININE	0.54	1.38101	4510-01-24	0	NA	NA	Inf	11	4510-01-24	1	#NAME?	0	0	0	TRUE	193	NA	39	NA	0.52	0	0	0	0	0	1	NA	Inf	FALSE	NOT Hispanic or Latino	NEVER	14	Male	FALSE	FALSE	FALSE	FALSE	FALSE	M	1	non-black
246	OUTPATIENT	Low	Final result	0.52	4510-07-13	4510-07-13	Yes	CREATININE	0.52	1.38101	4510-01-24	0	NA	NA	Inf	11	4510-01-24	1	#NAME?	0	0	0	TRUE	193	NA	39	NA	0.52	0	0	0	0	0	1	NA	Inf	FALSE	NOT Hispanic or Latino	NEVER	14	Male	FALSE	FALSE	FALSE	FALSE	FALSE	M	1	non-black
247	OUTPATIENT	Low	Final result	0.6	4511-07-19	4511-07-19	Yes	CREATININE	0.6	1.38101	4510-01-24	0	NA	NA	Inf	11	4510-01-24	1	#NAME?	0	0	0	TRUE	193	NA	39	NA	0.52	0	0	0	0	0	1	NA	Inf	FALSE	NOT Hispanic or Latino	NEVER	14	Male	FALSE	FALSE	FALSE	FALSE	FALSE	M	1	non-black
248	OUTPATIENT	Low	Final result	0.56	4511-05-24	4511-05-24	Yes	CREATININE	0.56	1.38101	4510-01-24	0	NA	NA	Inf	11	4510-01-24	1	#NAME?	0	0	0	TRUE	193	NA	39	NA	0.52	0	0	0	0	0	1	NA	Inf	FALSE	NOT Hispanic or Latino	NEVER	14	Male	FALSE	FALSE	FALSE	FALSE	FALSE	M	1	non-black
249	OUTPATIENT	Low	Final result	0.52	4510-09-06	4510-09-06	Yes	CREATININE	0.52	1.38101	4510-01-24	0	NA	NA	Inf	11	4510-01-24	1	#NAME?	0	0	0	TRUE	193	NA	39	NA	0.52	0	0	0	0	0	1	NA	Inf	FALSE	NOT Hispanic or Latino	NEVER	14	Male	FALSE	FALSE	FALSE	FALSE	FALSE	M	1	non-black
250	OUTPATIENT	Low	Final result	0.48	4510-02-18	4510-02-19	Yes	CREATININE	0.48	1.38101	4510-01-24	0	NA	NA	Inf	11	4510-01-24	1	#NAME?	0	0	0	TRUE	193	NA	39	NA	0.52	0	0	0	0	0	1	NA	Inf	FALSE	NOT Hispanic or Latino	NEVER	14	Male	FALSE	FALSE	FALSE	FALSE	FALSE	M	1	non-black
251	OUTPATIENT	Low	Final result	0.53	4510-12-14	4510-12-14	Yes	CREATININE	0.53	1.38101	4510-01-24	0	NA	NA	Inf	11	4510-01-24	1	#NAME?	0	0	0	TRUE	193	NA	39	NA	0.52	0	0	0	0	0	1	NA	Inf	FALSE	NOT Hispanic or Latino	NEVER	14	Male	FALSE	FALSE	FALSE	FALSE	FALSE	M	1	non-black
252	OUTPATIENT	Low	Final result	0.55	4511-02-28	4511-02-28	Yes	CREATININE	0.55	1.38101	4510-01-24	0	NA	NA	Inf	11	4510-01-24	1	#NAME?	0	0	0	TRUE	193	NA	39	NA	0.52	0	0	0	0	0	1	NA	Inf	FALSE	NOT Hispanic or Latino	NEVER	14	Male	FALSE	FALSE	FALSE	FALSE	FALSE	M	1	non-black
253	OUTPATIENT	Low	Final result	0.53	4510-11-09	4510-11-09	Yes	CREATININE	0.53	1.38101	4510-01-24	0	NA	NA	Inf	11	4510-01-24	1	#NAME?	0	0	0	TRUE	193	NA	39	NA	0.52	0	0	0	0	0	1	NA	Inf	FALSE	NOT Hispanic or Latino	NEVER	14	Male	FALSE	FALSE	FALSE	FALSE	FALSE	M	1	non-black
254	OUTPATIENT	Low	Final result	0.54	4510-10-05	4510-10-05	Yes	CREATININE	0.54	1.38101	4510-01-24	0	NA	NA	Inf	11	4510-01-24	1	#NAME?	0	0	0	TRUE	193	NA	39	NA	0.52	0	0	0	0	0	1	NA	Inf	FALSE	NOT Hispanic or Latino	NEVER	14	Male	FALSE	FALSE	FALSE	FALSE	FALSE	M	1	non-black
255	OUTPATIENT	Low	Final result	0.49	4511-01-18	4511-01-18	Yes	CREATININE	0.49	1.38101	4510-01-24	0	NA	NA	Inf	11	4510-01-24	1	#NAME?	0	0	0	TRUE	193	NA	39	NA	0.52	0	0	0	0	0	1	NA	Inf	FALSE	NOT Hispanic or Latino	NEVER	14	Male	FALSE	FALSE	FALSE	FALSE	FALSE	M	1	non-black
256	OUTPATIENT	Low	Preliminary result	0.49	4511-04-11	4511-04-11	No	CREATININE	0.49	1.38101	4510-01-24	0	NA	NA	Inf	11	4510-01-24	1	#NAME?	0	0	0	TRUE	193	NA	39	NA	0.52	0	0	0	0	0	1	NA	Inf	FALSE	NOT Hispanic or Latino	NEVER	14	Male	FALSE	FALSE	FALSE	FALSE	FALSE	M	1	non-black
257	OUTPATIENT	Low	Final result	0.46	4510-02-07	4510-02-07	Yes	CREATININE	0.46	1.11255	4510-02-06	0	NA	NA	Inf	6	4510-02-06	0	1	0	8	8	TRUE	42	18	0.5	0.4	0.96	0	0	0	0	0	1	NA	Inf	FALSE	Hispanic or Latino	NEVER	11	Female	FALSE	FALSE	FALSE	FALSE	FALSE	F	0.742	non-black
258	OUTPATIENT	*Unspecified	Final result	0.96	4510-02-06	4510-02-06	Yes	CREATININE	0.96	1.11255	4510-02-06	0	NA	NA	Inf	6	4510-02-06	0	1	0	8	8	TRUE	42	18	0.5	0.4	0.96	0	0	0	0	0	1	NA	Inf	FALSE	Hispanic or Latino	NEVER	11	Female	FALSE	FALSE	FALSE	FALSE	FALSE	F	0.742	non-black
259	OUTPATIENT	Low	Final result	0.43	4510-02-10	4510-02-10	Yes	CREATININE	0.43	1.11255	4510-02-06	0	NA	NA	Inf	6	4510-02-06	0	1	0	8	8	TRUE	42	18	0.5	0.4	0.96	0	0	0	0	0	1	NA	Inf	FALSE	Hispanic or Latino	NEVER	11	Female	FALSE	FALSE	FALSE	FALSE	FALSE	F	0.742	non-black
260	OUTPATIENT	Low	Final result	0.49	4510-02-08	4510-02-08	Yes	CREATININE	0.49	1.11255	4510-02-06	0	NA	NA	Inf	6	4510-02-06	0	1	0	8	8	TRUE	42	18	0.5	0.4	0.96	0	0	0	0	0	1	NA	Inf	FALSE	Hispanic or Latino	NEVER	11	Female	FALSE	FALSE	FALSE	FALSE	FALSE	F	0.742	non-black
261	OUTPATIENT	Low	Final result	0.41	4510-02-11	4510-02-12	Yes	CREATININE	0.41	1.11255	4510-02-06	0	NA	NA	Inf	6	4510-02-06	0	1	0	8	8	TRUE	42	18	0.5	0.4	0.96	0	0	0	0	0	1	NA	Inf	FALSE	Hispanic or Latino	NEVER	11	Female	FALSE	FALSE	FALSE	FALSE	FALSE	F	0.742	non-black
262	OUTPATIENT	Low	Final result	0.43	4510-02-09	4510-02-09	Yes	CREATININE	0.43	1.11255	4510-02-06	0	NA	NA	Inf	6	4510-02-06	0	1	0	8	8	TRUE	42	18	0.5	0.4	0.96	0	0	0	0	0	1	NA	Inf	FALSE	Hispanic or Latino	NEVER	11	Female	FALSE	FALSE	FALSE	FALSE	FALSE	F	0.742	non-black
263	OUTPATIENT	*Unspecified	Final result	0.55	4510-02-06	4510-02-06	Yes	CREATININE	0.55	1.11255	4510-02-06	0	NA	NA	Inf	6	4510-02-06	0	1	0	8	8	TRUE	42	18	0.5	0.4	0.96	0	0	0	0	0	1	NA	Inf	FALSE	Hispanic or Latino	NEVER	11	Female	FALSE	FALSE	FALSE	FALSE	FALSE	F	0.742	non-black
264	OUTPATIENT	Low	Final result	0.46	4510-02-08	4510-02-08	Yes	CREATININE	0.46	1.11255	4510-02-06	0	NA	NA	Inf	6	4510-02-06	0	1	0	8	8	TRUE	42	18	0.5	0.4	0.96	0	0	0	0	0	1	NA	Inf	FALSE	Hispanic or Latino	NEVER	11	Female	FALSE	FALSE	FALSE	FALSE	FALSE	F	0.742	non-black
265	OUTPATIENT	*Unspecified	Edited Result - FINAL	0.72	4510-02-19	4510-02-19	Yes	CREATININE	0.72	1.11255	4510-02-06	0	NA	NA	Inf	6	4510-02-06	0	1	0	8	8	TRUE	42	18	0.5	0.4	0.96	0	0	0	0	0	1	NA	Inf	FALSE	Hispanic or Latino	NEVER	11	Female	FALSE	FALSE	FALSE	FALSE	FALSE	F	0.742	non-black
266	OUTPATIENT	Low	Final result	0.47	4510-03-06	4510-03-06	Yes	CREATININE	0.47	1.11255	4510-02-06	0	NA	NA	Inf	6	4510-02-06	0	1	0	8	8	TRUE	42	18	0.5	0.4	0.96	0	0	0	0	0	1	NA	Inf	FALSE	Hispanic or Latino	NEVER	11	Female	FALSE	FALSE	FALSE	FALSE	FALSE	F	0.742	non-black
267	OUTPATIENT	*Unspecified	Edited Result - FINAL	0.59	4510-06-04	4510-06-04	Yes	CREATININE	0.59	1.11255	4510-02-06	0	NA	NA	Inf	6	4510-02-06	0	1	0	8	8	TRUE	42	18	0.5	0.4	0.96	0	0	0	0	0	1	NA	Inf	FALSE	Hispanic or Latino	NEVER	11	Female	FALSE	FALSE	FALSE	FALSE	FALSE	F	0.742	non-black
268	OUTPATIENT	*Unspecified	Edited Result - FINAL	0.64	4510-03-21	4510-03-22	Yes	CREATININE	0.64	1.39913	4510-02-06	0	NA	NA	Inf	6	4510-02-06	5	1	1	1	1	TRUE	797	NA	1.8	NA	NA	0	0	0	0	0	1	NA	Inf	FALSE	Unknown / Not Reported	NEVER	13	Male	FALSE	FALSE	FALSE	FALSE	FALSE	M	1	non-black
269	OUTPATIENT	*Unspecified	Edited Result - FINAL	0.56	4510-02-14	4510-02-15	Yes	CREATININE	0.56	1.39913	4510-02-06	0	NA	NA	Inf	6	4510-02-06	5	1	1	1	1	TRUE	797	NA	1.8	NA	NA	0	0	0	0	0	1	NA	Inf	FALSE	Unknown / Not Reported	NEVER	13	Male	FALSE	FALSE	FALSE	FALSE	FALSE	M	1	non-black
270	OUTPATIENT	*Unspecified	Edited Result - FINAL	0.33	4510-02-22	4510-02-22	Yes	CREATININE	0.33	1.39824	4510-02-13	0	NA	NA	Inf	5	4510-02-13	2	1	0	1	1	FALSE	555	6	2.2	NA	0.29	0	0	0	0	0	1	NA	Inf	FALSE	Hispanic or Latino	NEVER	3	Female	FALSE	FALSE	FALSE	FALSE	FALSE	F	0.742	non-black
271	OUTPATIENT	*Unspecified	Edited Result - FINAL	0.4	4510-03-12	4510-03-12	Yes	CREATININE	0.4	1.39824	4510-02-13	0	NA	NA	Inf	5	4510-02-13	2	1	0	1	1	FALSE	555	6	2.2	NA	0.29	0	0	0	0	0	1	NA	Inf	FALSE	Hispanic or Latino	NEVER	3	Female	FALSE	FALSE	FALSE	FALSE	FALSE	F	0.742	non-black
272	OUTPATIENT	*Unspecified	Edited Result - FINAL	0.37	4510-09-03	4510-09-03	Yes	CREATININE	0.37	1.39824	4510-02-13	0	NA	NA	Inf	5	4510-02-13	2	1	0	1	1	FALSE	555	6	2.2	NA	0.29	0	0	0	0	0	1	NA	Inf	FALSE	Hispanic or Latino	NEVER	3	Female	FALSE	FALSE	FALSE	FALSE	FALSE	F	0.742	non-black
273	OUTPATIENT	*Unspecified	Edited Result - FINAL	0.36	4510-06-04	4510-06-04	Yes	CREATININE	0.36	1.39824	4510-02-13	0	NA	NA	Inf	5	4510-02-13	2	1	0	1	1	FALSE	555	6	2.2	NA	0.29	0	0	0	0	0	1	NA	Inf	FALSE	Hispanic or Latino	NEVER	3	Female	FALSE	FALSE	FALSE	FALSE	FALSE	F	0.742	non-black
274	OUTPATIENT	Low	Final result	0.29	4510-02-13	4510-02-13	Yes	CREATININE	0.29	1.39824	4510-02-13	0	NA	NA	Inf	5	4510-02-13	2	1	0	1	1	FALSE	555	6	2.2	NA	0.29	0	0	0	0	0	1	NA	Inf	FALSE	Hispanic or Latino	NEVER	3	Female	FALSE	FALSE	FALSE	FALSE	FALSE	F	0.742	non-black
275	OUTPATIENT	Low	Final result	0.24	4510-02-14	4510-02-14	Yes	CREATININE	0.24	1.39824	4510-02-13	0	NA	NA	Inf	5	4510-02-13	2	1	0	1	1	FALSE	555	6	2.2	NA	0.29	0	0	0	0	0	1	NA	Inf	FALSE	Hispanic or Latino	NEVER	3	Female	FALSE	FALSE	FALSE	FALSE	FALSE	F	0.742	non-black
276	OUTPATIENT	Low	Final result	0.24	4510-02-15	4510-02-15	Yes	CREATININE	0.24	1.39824	4510-02-13	0	NA	NA	Inf	5	4510-02-13	2	1	0	1	1	FALSE	555	6	2.2	NA	0.29	0	0	0	0	0	1	NA	Inf	FALSE	Hispanic or Latino	NEVER	3	Female	FALSE	FALSE	FALSE	FALSE	FALSE	F	0.742	non-black
277	OUTPATIENT	Low	Final result	0.45	4510-02-17	4510-02-17	Yes	CREATININE	0.45	1.27437	4510-02-17	0	NA	NA	Inf	6	4510-02-17	0	1	0	1	1	TRUE	229	7	1.2	1.2	0.56	0	0	0	0	0	1	NA	Inf	FALSE	NOT Hispanic or Latino	NEVER	13	Female	FALSE	FALSE	FALSE	FALSE	FALSE	F	0.742	non-black
278	OUTPATIENT	*Unspecified	Final result	0.61	4510-02-18	4510-02-18	Yes	CREATININE	0.61	1.27437	4510-02-17	0	NA	NA	Inf	6	4510-02-17	0	1	0	1	1	TRUE	229	7	1.2	1.2	0.56	0	0	0	0	0	1	NA	Inf	FALSE	NOT Hispanic or Latino	NEVER	13	Female	FALSE	FALSE	FALSE	FALSE	FALSE	F	0.742	non-black
279	OUTPATIENT	*Unspecified	Final result	0.56	4510-02-17	4510-02-17	Yes	CREATININE	0.56	1.27437	4510-02-17	0	NA	NA	Inf	6	4510-02-17	0	1	0	1	1	TRUE	229	7	1.2	1.2	0.56	0	0	0	0	0	1	NA	Inf	FALSE	NOT Hispanic or Latino	NEVER	13	Female	FALSE	FALSE	FALSE	FALSE	FALSE	F	0.742	non-black
280	OUTPATIENT	*Unspecified	Final result	0.55	4510-02-20	4510-02-20	Yes	CREATININE	0.55	1.27437	4510-02-17	0	NA	NA	Inf	6	4510-02-17	0	1	0	1	1	TRUE	229	7	1.2	1.2	0.56	0	0	0	0	0	1	NA	Inf	FALSE	NOT Hispanic or Latino	NEVER	13	Female	FALSE	FALSE	FALSE	FALSE	FALSE	F	0.742	non-black
281	OUTPATIENT	*Unspecified	Final result	0.61	4510-02-19	4510-02-19	Yes	CREATININE	0.61	1.27437	4510-02-17	0	NA	NA	Inf	6	4510-02-17	0	1	0	1	1	TRUE	229	7	1.2	1.2	0.56	0	0	0	0	0	1	NA	Inf	FALSE	NOT Hispanic or Latino	NEVER	13	Female	FALSE	FALSE	FALSE	FALSE	FALSE	F	0.742	non-black
282	OUTPATIENT	*Unspecified	Final result	0.57	4510-02-21	4510-02-22	Yes	CREATININE	0.57	1.27437	4510-02-17	0	NA	NA	Inf	6	4510-02-17	0	1	0	1	1	TRUE	229	7	1.2	1.2	0.56	0	0	0	0	0	1	NA	Inf	FALSE	NOT Hispanic or Latino	NEVER	13	Female	FALSE	FALSE	FALSE	FALSE	FALSE	F	0.742	non-black
283	OUTPATIENT	Low	Preliminary result	0.46	4510-02-22	4510-02-22	No	CREATININE	0.46	1.27437	4510-02-17	0	NA	NA	Inf	6	4510-02-17	0	1	0	1	1	TRUE	229	7	1.2	1.2	0.56	0	0	0	0	0	1	NA	Inf	FALSE	NOT Hispanic or Latino	NEVER	13	Female	FALSE	FALSE	FALSE	FALSE	FALSE	F	0.742	non-black
284	OUTPATIENT	*Unspecified	Edited Result - FINAL	0.59	4510-03-19	4510-03-20	Yes	CREATININE	0.59	1.27437	4510-02-17	0	NA	NA	Inf	6	4510-02-17	0	1	0	1	1	TRUE	229	7	1.2	1.2	0.56	0	0	0	0	0	1	NA	Inf	FALSE	NOT Hispanic or Latino	NEVER	13	Female	FALSE	FALSE	FALSE	FALSE	FALSE	F	0.742	non-black
285	OUTPATIENT	Low	Final result	0.34	4510-02-20	4510-02-20	Yes	CREATININE	0.34	1.11255	4510-02-19	0	NA	NA	Inf	6	4510-02-19	3	1	0	3	3	FALSE	NA	9	NA	NA	0.34	0	0	0	0	0	1	NA	Inf	FALSE	Hispanic or Latino	NEVER	11	Female	FALSE	FALSE	TRUE	FALSE	FALSE	F	0.742	non-black
286	OUTPATIENT	Low	Final result	0.34	4510-02-19	4510-02-19	Yes	CREATININE	0.34	1.11255	4510-02-19	0	NA	NA	Inf	6	4510-02-19	3	1	0	3	3	FALSE	NA	9	NA	NA	0.34	0	0	0	0	0	1	NA	Inf	FALSE	Hispanic or Latino	NEVER	11	Female	FALSE	FALSE	TRUE	FALSE	FALSE	F	0.742	non-black
287	OUTPATIENT	Low	Final result	0.33	4510-02-21	4510-02-21	Yes	CREATININE	0.33	1.11255	4510-02-19	0	NA	NA	Inf	6	4510-02-19	3	1	0	3	3	FALSE	NA	9	NA	NA	0.34	0	0	0	0	0	1	NA	Inf	FALSE	Hispanic or Latino	NEVER	11	Female	FALSE	FALSE	TRUE	FALSE	FALSE	F	0.742	non-black
288	OUTPATIENT	High	Final result	2.29	4510-01-30	4510-01-30	Yes	CREATININE	2.29	0.51	4510-01-20	3	4510-01-15	4510-01-24	1	11	4510-01-20	6	2	1	3	0	FALSE	355	80	0.4	NA	4.1	1	0	1	1	5.55131e+06	6.7444	4510-01-14	-5	FALSE	Hispanic or Latino	NEVER	23	Male	FALSE	TRUE	FALSE	FALSE	FALSE	M	1	non-black
289	OUTPATIENT	High	Final result	1.93	4510-02-22	4510-02-23	Yes	CREATININE	1.93	0.51	4510-01-20	3	4510-01-15	4510-01-24	1	11	4510-01-20	6	2	1	3	0	FALSE	355	80	0.4	NA	4.1	1	0	1	1	5.55131e+06	6.7444	4510-01-14	-5	FALSE	Hispanic or Latino	NEVER	23	Male	FALSE	TRUE	FALSE	FALSE	FALSE	M	1	non-black
290	OUTPATIENT	High	Final result	1.82	4510-04-02	4510-04-02	Yes	CREATININE	1.82	0.51	4510-01-20	3	4510-01-15	4510-01-24	1	11	4510-01-20	6	2	1	3	0	FALSE	355	80	0.4	NA	4.1	1	0	1	1	5.55131e+06	6.7444	4510-01-14	-5	FALSE	Hispanic or Latino	NEVER	23	Male	FALSE	TRUE	FALSE	FALSE	FALSE	M	1	non-black
291	OUTPATIENT	High	Final result	1.77	4510-07-10	4510-07-10	Yes	CREATININE	1.77	0.51	4510-01-20	3	4510-01-15	4510-01-24	1	11	4510-01-20	6	2	1	3	0	FALSE	355	80	0.4	NA	4.1	1	0	1	1	5.55131e+06	6.7444	4510-01-14	-5	FALSE	Hispanic or Latino	NEVER	23	Male	FALSE	TRUE	FALSE	FALSE	FALSE	M	1	non-black
292	OUTPATIENT	High	Final result	2.4	4510-01-30	4510-01-30	Yes	CREATININE	2.4	0.51	4510-01-20	3	4510-01-15	4510-01-24	1	11	4510-01-20	6	2	1	3	0	FALSE	355	80	0.4	NA	4.1	1	0	1	1	5.55131e+06	6.7444	4510-01-14	-5	FALSE	Hispanic or Latino	NEVER	23	Male	FALSE	TRUE	FALSE	FALSE	FALSE	M	1	non-black
293	OUTPATIENT	High	Final result	2.25	4510-02-01	4510-02-01	Yes	CREATININE	2.25	0.51	4510-01-20	3	4510-01-15	4510-01-24	1	11	4510-01-20	6	2	1	3	0	FALSE	355	80	0.4	NA	4.1	1	0	1	1	5.55131e+06	6.7444	4510-01-14	-5	FALSE	Hispanic or Latino	NEVER	23	Male	FALSE	TRUE	FALSE	FALSE	FALSE	M	1	non-black
294	OUTPATIENT	High	Final result	2.02	4510-06-11	4510-06-11	Yes	CREATININE	2.02	0.51	4510-01-20	3	4510-01-15	4510-01-24	1	11	4510-01-20	6	2	1	3	0	FALSE	355	80	0.4	NA	4.1	1	0	1	1	5.55131e+06	6.7444	4510-01-14	-5	FALSE	Hispanic or Latino	NEVER	23	Male	FALSE	TRUE	FALSE	FALSE	FALSE	M	1	non-black
295	OUTPATIENT	High	Final result	2.11	4510-06-25	4510-06-25	Yes	CREATININE	2.11	0.51	4510-01-20	3	4510-01-15	4510-01-24	1	11	4510-01-20	6	2	1	3	0	FALSE	355	80	0.4	NA	4.1	1	0	1	1	5.55131e+06	6.7444	4510-01-14	-5	FALSE	Hispanic or Latino	NEVER	23	Male	FALSE	TRUE	FALSE	FALSE	FALSE	M	1	non-black
296	OUTPATIENT	High	Final result	1.73	4510-03-27	4510-03-27	Yes	CREATININE	1.73	0.51	4510-01-20	3	4510-01-15	4510-01-24	1	11	4510-01-20	6	2	1	3	0	FALSE	355	80	0.4	NA	4.1	1	0	1	1	5.55131e+06	6.7444	4510-01-14	-5	FALSE	Hispanic or Latino	NEVER	23	Male	FALSE	TRUE	FALSE	FALSE	FALSE	M	1	non-black
297	OUTPATIENT	High	Final result	1.82	4510-04-18	4510-04-18	Yes	CREATININE	1.82	0.51	4510-01-20	3	4510-01-15	4510-01-24	1	11	4510-01-20	6	2	1	3	0	FALSE	355	80	0.4	NA	4.1	1	0	1	1	5.55131e+06	6.7444	4510-01-14	-5	FALSE	Hispanic or Latino	NEVER	23	Male	FALSE	TRUE	FALSE	FALSE	FALSE	M	1	non-black
298	OUTPATIENT	High	Final result	5.31	4510-01-22	4510-01-22	Yes	CREATININE	5.31	0.51	4510-01-20	3	4510-01-15	4510-01-24	1	11	4510-01-20	6	2	1	3	0	FALSE	355	80	0.4	NA	4.1	1	0	1	1	5.55131e+06	6.7444	4510-01-14	-5	FALSE	Hispanic or Latino	NEVER	23	Male	FALSE	TRUE	FALSE	FALSE	FALSE	M	1	non-black
299	OUTPATIENT	High	Final result	2.54	4510-01-24	4510-01-24	Yes	CREATININE	2.54	0.51	4510-01-20	3	4510-01-15	4510-01-24	1	11	4510-01-20	6	2	1	3	0	FALSE	355	80	0.4	NA	4.1	1	0	1	1	5.55131e+06	6.7444	4510-01-14	-5	FALSE	Hispanic or Latino	NEVER	23	Male	FALSE	TRUE	FALSE	FALSE	FALSE	M	1	non-black
300	OUTPATIENT	High	Final result	5.49	4510-01-21	4510-01-21	Yes	CREATININE	5.49	0.51	4510-01-20	3	4510-01-15	4510-01-24	1	11	4510-01-20	6	2	1	3	0	FALSE	355	80	0.4	NA	4.1	1	0	1	1	5.55131e+06	6.7444	4510-01-14	-5	FALSE	Hispanic or Latino	NEVER	23	Male	FALSE	TRUE	FALSE	FALSE	FALSE	M	1	non-black
301	OUTPATIENT	High	Final result	4.32	4510-01-21	4510-01-21	Yes	CREATININE	4.32	0.51	4510-01-20	3	4510-01-15	4510-01-24	1	11	4510-01-20	6	2	1	3	0	FALSE	355	80	0.4	NA	4.1	1	0	1	1	5.55131e+06	6.7444	4510-01-14	-5	FALSE	Hispanic or Latino	NEVER	23	Male	FALSE	TRUE	FALSE	FALSE	FALSE	M	1	non-black
302	OUTPATIENT	High	Final result	2.89	4510-01-23	4510-01-23	Yes	CREATININE	2.89	0.51	4510-01-20	3	4510-01-15	4510-01-24	1	11	4510-01-20	6	2	1	3	0	FALSE	355	80	0.4	NA	4.1	1	0	1	1	5.55131e+06	6.7444	4510-01-14	-5	FALSE	Hispanic or Latino	NEVER	23	Male	FALSE	TRUE	FALSE	FALSE	FALSE	M	1	non-black
303	OUTPATIENT	High	Final result	4.71	4510-01-22	4510-01-22	Yes	CREATININE	4.71	0.51	4510-01-20	3	4510-01-15	4510-01-24	1	11	4510-01-20	6	2	1	3	0	FALSE	355	80	0.4	NA	4.1	1	0	1	1	5.55131e+06	6.7444	4510-01-14	-5	FALSE	Hispanic or Latino	NEVER	23	Male	FALSE	TRUE	FALSE	FALSE	FALSE	M	1	non-black
304	OUTPATIENT	High	Final result	4.1	4510-01-20	4510-01-20	Yes	CREATININE	4.1	0.51	4510-01-20	3	4510-01-15	4510-01-24	1	11	4510-01-20	6	2	1	3	0	FALSE	355	80	0.4	NA	4.1	1	0	1	1	5.55131e+06	6.7444	4510-01-14	-5	FALSE	Hispanic or Latino	NEVER	23	Male	FALSE	TRUE	FALSE	FALSE	FALSE	M	1	non-black
305	OUTPATIENT	High	Final result	2.32	4511-02-10	4511-02-10	Yes	CREATININE	2.32	0.51	4510-01-20	3	4510-01-15	4510-01-24	1	11	4510-01-20	6	2	1	3	0	FALSE	355	80	0.4	NA	4.1	1	0	1	1	5.55131e+06	6.7444	4510-01-14	-5	FALSE	Hispanic or Latino	NEVER	23	Male	FALSE	TRUE	FALSE	FALSE	FALSE	M	1	non-black
306	OUTPATIENT	High	Final result	2.12	4510-12-04	4510-12-05	Yes	CREATININE	2.12	0.51	4510-01-20	3	4510-01-15	4510-01-24	1	11	4510-01-20	6	2	1	3	0	FALSE	355	80	0.4	NA	4.1	1	0	1	1	5.55131e+06	6.7444	4510-01-14	-5	FALSE	Hispanic or Latino	NEVER	23	Male	FALSE	TRUE	FALSE	FALSE	FALSE	M	1	non-black
307	OUTPATIENT	High	Final result	1.91	4510-10-10	4510-10-10	Yes	CREATININE	1.91	0.51	4510-01-20	3	4510-01-15	4510-01-24	1	11	4510-01-20	6	2	1	3	0	FALSE	355	80	0.4	NA	4.1	1	0	1	1	5.55131e+06	6.7444	4510-01-14	-5	FALSE	Hispanic or Latino	NEVER	23	Male	FALSE	TRUE	FALSE	FALSE	FALSE	M	1	non-black
308	OUTPATIENT	*Unspecified	Final result	0.76	4510-01-29	4510-01-29	Yes	CREATININE	0.76	0.65	4510-01-29	0	NA	NA	Inf	10	4510-01-29	6	2	2	4	4	FALSE	62	45	0.3	NA	0.76	0	1	0	0	0	1	NA	Inf	FALSE	NOT Hispanic or Latino	QUIT	85	Male	TRUE	TRUE	TRUE	FALSE	FALSE	M	1	non-black
309	OUTPATIENT	*Unspecified	Final result	0.97	4510-01-31	4510-01-31	Yes	CREATININE	0.97	0.65	4510-01-29	0	NA	NA	Inf	10	4510-01-29	6	2	2	4	4	FALSE	62	45	0.3	NA	0.76	0	1	0	0	0	1	NA	Inf	FALSE	NOT Hispanic or Latino	QUIT	85	Male	TRUE	TRUE	TRUE	FALSE	FALSE	M	1	non-black
310	OUTPATIENT	*Unspecified	Final result	0.71	4510-02-01	4510-02-01	Yes	CREATININE	0.71	0.65	4510-01-29	0	NA	NA	Inf	10	4510-01-29	6	2	2	4	4	FALSE	62	45	0.3	NA	0.76	0	1	0	0	0	1	NA	Inf	FALSE	NOT Hispanic or Latino	QUIT	85	Male	TRUE	TRUE	TRUE	FALSE	FALSE	M	1	non-black
311	OUTPATIENT	*Unspecified	Final result	0.91	4510-01-31	4510-01-31	Yes	CREATININE	0.91	0.65	4510-01-29	0	NA	NA	Inf	10	4510-01-29	6	2	2	4	4	FALSE	62	45	0.3	NA	0.76	0	1	0	0	0	1	NA	Inf	FALSE	NOT Hispanic or Latino	QUIT	85	Male	TRUE	TRUE	TRUE	FALSE	FALSE	M	1	non-black
312	OUTPATIENT	*Unspecified	Final result	0.91	4510-01-31	4510-01-31	Yes	CREATININE	0.91	0.65	4510-01-29	0	NA	NA	Inf	10	4510-01-29	6	2	2	4	4	FALSE	62	45	0.3	NA	0.76	0	1	0	0	0	1	NA	Inf	FALSE	NOT Hispanic or Latino	QUIT	85	Male	TRUE	TRUE	TRUE	FALSE	FALSE	M	1	non-black
313	OUTPATIENT	*Unspecified	Final result	0.91	4510-01-31	4510-01-31	Yes	CREATININE	0.91	0.65	4510-01-29	0	NA	NA	Inf	10	4510-01-29	6	2	2	4	4	FALSE	62	45	0.3	NA	0.76	0	1	0	0	0	1	NA	Inf	FALSE	NOT Hispanic or Latino	QUIT	85	Male	TRUE	TRUE	TRUE	FALSE	FALSE	M	1	non-black
314	OUTPATIENT	*Unspecified	Preliminary result	0.84	4510-01-30	4510-01-30	No	CREATININE	0.84	0.65	4510-01-29	0	NA	NA	Inf	10	4510-01-29	6	2	2	4	4	FALSE	62	45	0.3	NA	0.76	0	1	0	0	0	1	NA	Inf	FALSE	NOT Hispanic or Latino	QUIT	85	Male	TRUE	TRUE	TRUE	FALSE	FALSE	M	1	non-black
315	OUTPATIENT	High	Final result	2.44	4510-07-11	4510-07-11	Yes	CREATININE	2.44	2.01	4510-01-28	1	4510-01-22	4510-01-23	Inf	13	4510-01-28	9	1	1	2	0	FALSE	170	48	0.2	NA	2.05	1	0	0	0	0	1	NA	-6	FALSE	NOT Hispanic or Latino	QUIT	86	Male	FALSE	TRUE	FALSE	TRUE	FALSE	M	1	non-black
316	OUTPATIENT	High	Final result	2.57	4510-04-11	4510-04-11	Yes	CREATININE	2.57	2.01	4510-01-28	1	4510-01-22	4510-01-23	Inf	13	4510-01-28	9	1	1	2	0	FALSE	170	48	0.2	NA	2.05	1	0	0	0	0	1	NA	-6	FALSE	NOT Hispanic or Latino	QUIT	86	Male	FALSE	TRUE	FALSE	TRUE	FALSE	M	1	non-black
317	OUTPATIENT	High	Final result	2.41	4510-07-04	4510-07-04	Yes	CREATININE	2.41	2.01	4510-01-28	1	4510-01-22	4510-01-23	Inf	13	4510-01-28	9	1	1	2	0	FALSE	170	48	0.2	NA	2.05	1	0	0	0	0	1	NA	-6	FALSE	NOT Hispanic or Latino	QUIT	86	Male	FALSE	TRUE	FALSE	TRUE	FALSE	M	1	non-black
318	OUTPATIENT	High	Final result	2.57	4510-04-11	4510-04-11	Yes	CREATININE	2.57	2.01	4510-01-28	1	4510-01-22	4510-01-23	Inf	13	4510-01-28	9	1	1	2	0	FALSE	170	48	0.2	NA	2.05	1	0	0	0	0	1	NA	-6	FALSE	NOT Hispanic or Latino	QUIT	86	Male	FALSE	TRUE	FALSE	TRUE	FALSE	M	1	non-black
319	OUTPATIENT	High	Final result	2.09	4510-08-01	4510-08-01	Yes	CREATININE	2.09	2.01	4510-01-28	1	4510-01-22	4510-01-23	Inf	13	4510-01-28	9	1	1	2	0	FALSE	170	48	0.2	NA	2.05	1	0	0	0	0	1	NA	-6	FALSE	NOT Hispanic or Latino	QUIT	86	Male	FALSE	TRUE	FALSE	TRUE	FALSE	M	1	non-black
320	OUTPATIENT	High	Final result	2.38	4510-03-14	4510-03-14	Yes	CREATININE	2.38	2.01	4510-01-28	1	4510-01-22	4510-01-23	Inf	13	4510-01-28	9	1	1	2	0	FALSE	170	48	0.2	NA	2.05	1	0	0	0	0	1	NA	-6	FALSE	NOT Hispanic or Latino	QUIT	86	Male	FALSE	TRUE	FALSE	TRUE	FALSE	M	1	non-black
321	OUTPATIENT	High	Final result	2.04	4510-08-29	4510-08-29	Yes	CREATININE	2.04	2.01	4510-01-28	1	4510-01-22	4510-01-23	Inf	13	4510-01-28	9	1	1	2	0	FALSE	170	48	0.2	NA	2.05	1	0	0	0	0	1	NA	-6	FALSE	NOT Hispanic or Latino	QUIT	86	Male	FALSE	TRUE	FALSE	TRUE	FALSE	M	1	non-black
322	OUTPATIENT	High	Final result	2.16	4510-09-27	4510-09-27	Yes	CREATININE	2.16	2.01	4510-01-28	1	4510-01-22	4510-01-23	Inf	13	4510-01-28	9	1	1	2	0	FALSE	170	48	0.2	NA	2.05	1	0	0	0	0	1	NA	-6	FALSE	NOT Hispanic or Latino	QUIT	86	Male	FALSE	TRUE	FALSE	TRUE	FALSE	M	1	non-black
323	OUTPATIENT	High	Final result	2.31	4510-06-06	4510-06-06	Yes	CREATININE	2.31	2.01	4510-01-28	1	4510-01-22	4510-01-23	Inf	13	4510-01-28	9	1	1	2	0	FALSE	170	48	0.2	NA	2.05	1	0	0	0	0	1	NA	-6	FALSE	NOT Hispanic or Latino	QUIT	86	Male	FALSE	TRUE	FALSE	TRUE	FALSE	M	1	non-black
324	OUTPATIENT	High	Final result	2.32	4510-05-09	4510-05-09	Yes	CREATININE	2.32	2.01	4510-01-28	1	4510-01-22	4510-01-23	Inf	13	4510-01-28	9	1	1	2	0	FALSE	170	48	0.2	NA	2.05	1	0	0	0	0	1	NA	-6	FALSE	NOT Hispanic or Latino	QUIT	86	Male	FALSE	TRUE	FALSE	TRUE	FALSE	M	1	non-black
325	OUTPATIENT	High	Final result	2.24	4510-01-30	4510-01-30	Yes	CREATININE	2.24	2.01	4510-01-28	1	4510-01-22	4510-01-23	Inf	13	4510-01-28	9	1	1	2	0	FALSE	170	48	0.2	NA	2.05	1	0	0	0	0	1	NA	-6	FALSE	NOT Hispanic or Latino	QUIT	86	Male	FALSE	TRUE	FALSE	TRUE	FALSE	M	1	non-black
326	OUTPATIENT	High	Final result	2.17	4510-01-31	4510-01-31	Yes	CREATININE	2.17	2.01	4510-01-28	1	4510-01-22	4510-01-23	Inf	13	4510-01-28	9	1	1	2	0	FALSE	170	48	0.2	NA	2.05	1	0	0	0	0	1	NA	-6	FALSE	NOT Hispanic or Latino	QUIT	86	Male	FALSE	TRUE	FALSE	TRUE	FALSE	M	1	non-black
327	OUTPATIENT	High	Final result	2.16	4510-01-29	4510-01-29	Yes	CREATININE	2.16	2.01	4510-01-28	1	4510-01-22	4510-01-23	Inf	13	4510-01-28	9	1	1	2	0	FALSE	170	48	0.2	NA	2.05	1	0	0	0	0	1	NA	-6	FALSE	NOT Hispanic or Latino	QUIT	86	Male	FALSE	TRUE	FALSE	TRUE	FALSE	M	1	non-black
328	OUTPATIENT	High	Final result	2.05	4510-01-28	4510-01-28	Yes	CREATININE	2.05	2.01	4510-01-28	1	4510-01-22	4510-01-23	Inf	13	4510-01-28	9	1	1	2	0	FALSE	170	48	0.2	NA	2.05	1	0	0	0	0	1	NA	-6	FALSE	NOT Hispanic or Latino	QUIT	86	Male	FALSE	TRUE	FALSE	TRUE	FALSE	M	1	non-black
329	OUTPATIENT	High	Final result	2.5	4511-07-17	4511-07-17	Yes	CREATININE	2.5	2.01	4510-01-28	1	4510-01-22	4510-01-23	Inf	13	4510-01-28	9	1	1	2	0	FALSE	170	48	0.2	NA	2.05	1	0	0	0	0	1	NA	-6	FALSE	NOT Hispanic or Latino	QUIT	86	Male	FALSE	TRUE	FALSE	TRUE	FALSE	M	1	non-black
330	OUTPATIENT	High	Final result	2.2	4511-07-04	4511-07-04	Yes	CREATININE	2.2	2.01	4510-01-28	1	4510-01-22	4510-01-23	Inf	13	4510-01-28	9	1	1	2	0	FALSE	170	48	0.2	NA	2.05	1	0	0	0	0	1	NA	-6	FALSE	NOT Hispanic or Latino	QUIT	86	Male	FALSE	TRUE	FALSE	TRUE	FALSE	M	1	non-black
331	OUTPATIENT	High	Final result	2.2	4510-09-27	4510-09-27	Yes	CREATININE	2.2	2.01	4510-01-28	1	4510-01-22	4510-01-23	Inf	13	4510-01-28	9	1	1	2	0	FALSE	170	48	0.2	NA	2.05	1	0	0	0	0	1	NA	-6	FALSE	NOT Hispanic or Latino	QUIT	86	Male	FALSE	TRUE	FALSE	TRUE	FALSE	M	1	non-black
332	OUTPATIENT	High	Final result	2.34	4510-07-12	4510-07-12	Yes	CREATININE	2.34	2.01	4510-01-28	1	4510-01-22	4510-01-23	Inf	13	4510-01-28	9	1	1	2	0	FALSE	170	48	0.2	NA	2.05	1	0	0	0	0	1	NA	-6	FALSE	NOT Hispanic or Latino	QUIT	86	Male	FALSE	TRUE	FALSE	TRUE	FALSE	M	1	non-black
333	OUTPATIENT	High	Final result	2.32	4511-05-11	4511-05-12	Yes	CREATININE	2.32	2.01	4510-01-28	1	4510-01-22	4510-01-23	Inf	13	4510-01-28	9	1	1	2	0	FALSE	170	48	0.2	NA	2.05	1	0	0	0	0	1	NA	-6	FALSE	NOT Hispanic or Latino	QUIT	86	Male	FALSE	TRUE	FALSE	TRUE	FALSE	M	1	non-black
334	OUTPATIENT	High	Final result	2.37	4511-06-16	4511-06-16	Yes	CREATININE	2.37	2.01	4510-01-28	1	4510-01-22	4510-01-23	Inf	13	4510-01-28	9	1	1	2	0	FALSE	170	48	0.2	NA	2.05	1	0	0	0	0	1	NA	-6	FALSE	NOT Hispanic or Latino	QUIT	86	Male	FALSE	TRUE	FALSE	TRUE	FALSE	M	1	non-black
335	OUTPATIENT	High	Final result	1.8	4511-01-02	4511-01-02	Yes	CREATININE	1.8	2.01	4510-01-28	1	4510-01-22	4510-01-23	Inf	13	4510-01-28	9	1	1	2	0	FALSE	170	48	0.2	NA	2.05	1	0	0	0	0	1	NA	-6	FALSE	NOT Hispanic or Latino	QUIT	86	Male	FALSE	TRUE	FALSE	TRUE	FALSE	M	1	non-black
336	OUTPATIENT	High	Final result	1.98	4511-04-12	4511-04-12	Yes	CREATININE	1.98	2.01	4510-01-28	1	4510-01-22	4510-01-23	Inf	13	4510-01-28	9	1	1	2	0	FALSE	170	48	0.2	NA	2.05	1	0	0	0	0	1	NA	-6	FALSE	NOT Hispanic or Latino	QUIT	86	Male	FALSE	TRUE	FALSE	TRUE	FALSE	M	1	non-black
337	OUTPATIENT	High	Final result	2.29	4511-02-27	4511-02-27	Yes	CREATININE	2.29	2.01	4510-01-28	1	4510-01-22	4510-01-23	Inf	13	4510-01-28	9	1	1	2	0	FALSE	170	48	0.2	NA	2.05	1	0	0	0	0	1	NA	-6	FALSE	NOT Hispanic or Latino	QUIT	86	Male	FALSE	TRUE	FALSE	TRUE	FALSE	M	1	non-black
338	OUTPATIENT	High	Final result	2.18	4511-01-30	4511-01-30	Yes	CREATININE	2.18	2.01	4510-01-28	1	4510-01-22	4510-01-23	Inf	13	4510-01-28	9	1	1	2	0	FALSE	170	48	0.2	NA	2.05	1	0	0	0	0	1	NA	-6	FALSE	NOT Hispanic or Latino	QUIT	86	Male	FALSE	TRUE	FALSE	TRUE	FALSE	M	1	non-black
339	OUTPATIENT	High	Final result	1.79	4510-12-05	4510-12-05	Yes	CREATININE	1.79	2.01	4510-01-28	1	4510-01-22	4510-01-23	Inf	13	4510-01-28	9	1	1	2	0	FALSE	170	48	0.2	NA	2.05	1	0	0	0	0	1	NA	-6	FALSE	NOT Hispanic or Latino	QUIT	86	Male	FALSE	TRUE	FALSE	TRUE	FALSE	M	1	non-black
340	OUTPATIENT	High	Final result	1.93	4510-11-07	4510-11-07	Yes	CREATININE	1.93	2.01	4510-01-28	1	4510-01-22	4510-01-23	Inf	13	4510-01-28	9	1	1	2	0	FALSE	170	48	0.2	NA	2.05	1	0	0	0	0	1	NA	-6	FALSE	NOT Hispanic or Latino	QUIT	86	Male	FALSE	TRUE	FALSE	TRUE	FALSE	M	1	non-black
341	OUTPATIENT	High	Final result	2.4	4511-03-06	4511-03-06	Yes	CREATININE	2.4	2.01	4510-01-28	1	4510-01-22	4510-01-23	Inf	13	4510-01-28	9	1	1	2	0	FALSE	170	48	0.2	NA	2.05	1	0	0	0	0	1	NA	-6	FALSE	NOT Hispanic or Latino	QUIT	86	Male	FALSE	TRUE	FALSE	TRUE	FALSE	M	1	non-black
342	OUTPATIENT	High	Final result	2.07	4511-01-21	4511-01-21	Yes	CREATININE	2.07	2.01	4510-01-28	1	4510-01-22	4510-01-23	Inf	13	4510-01-28	9	1	1	2	0	FALSE	170	48	0.2	NA	2.05	1	0	0	0	0	1	NA	-6	FALSE	NOT Hispanic or Latino	QUIT	86	Male	FALSE	TRUE	FALSE	TRUE	FALSE	M	1	non-black
343	OUTPATIENT	High	Final result	2.17	4510-07-15	4510-07-15	Yes	CREATININE	2.17	2.01	4510-01-28	1	4510-01-22	4510-01-23	Inf	13	4510-01-28	9	1	1	2	0	FALSE	170	48	0.2	NA	2.05	1	0	0	0	0	1	NA	-6	FALSE	NOT Hispanic or Latino	QUIT	86	Male	FALSE	TRUE	FALSE	TRUE	FALSE	M	1	non-black
344	OUTPATIENT	High	Final result	2.3	4510-07-12	4510-07-12	Yes	CREATININE	2.3	2.01	4510-01-28	1	4510-01-22	4510-01-23	Inf	13	4510-01-28	9	1	1	2	0	FALSE	170	48	0.2	NA	2.05	1	0	0	0	0	1	NA	-6	FALSE	NOT Hispanic or Latino	QUIT	86	Male	FALSE	TRUE	FALSE	TRUE	FALSE	M	1	non-black
345	OUTPATIENT	High	Final result	2.61	4510-07-12	4510-07-12	Yes	CREATININE	2.61	2.01	4510-01-28	1	4510-01-22	4510-01-23	Inf	13	4510-01-28	9	1	1	2	0	FALSE	170	48	0.2	NA	2.05	1	0	0	0	0	1	NA	-6	FALSE	NOT Hispanic or Latino	QUIT	86	Male	FALSE	TRUE	FALSE	TRUE	FALSE	M	1	non-black
346	OUTPATIENT	High	Final result	2.25	4510-07-13	4510-07-13	Yes	CREATININE	2.25	2.01	4510-01-28	1	4510-01-22	4510-01-23	Inf	13	4510-01-28	9	1	1	2	0	FALSE	170	48	0.2	NA	2.05	1	0	0	0	0	1	NA	-6	FALSE	NOT Hispanic or Latino	QUIT	86	Male	FALSE	TRUE	FALSE	TRUE	FALSE	M	1	non-black
347	OUTPATIENT	High	Final result	2.19	4510-07-14	4510-07-14	Yes	CREATININE	2.19	2.01	4510-01-28	1	4510-01-22	4510-01-23	Inf	13	4510-01-28	9	1	1	2	0	FALSE	170	48	0.2	NA	2.05	1	0	0	0	0	1	NA	-6	FALSE	NOT Hispanic or Latino	QUIT	86	Male	FALSE	TRUE	FALSE	TRUE	FALSE	M	1	non-black
348	OUTPATIENT	High	Final result	2.33	4511-04-07	4511-04-07	Yes	CREATININE	2.33	2.01	4510-01-28	1	4510-01-22	4510-01-23	Inf	13	4510-01-28	9	1	1	2	0	FALSE	170	48	0.2	NA	2.05	1	0	0	0	0	1	NA	-6	FALSE	NOT Hispanic or Latino	QUIT	86	Male	FALSE	TRUE	FALSE	TRUE	FALSE	M	1	non-black
349	OUTPATIENT	High	Final result	2.16	4511-04-10	4511-04-10	Yes	CREATININE	2.16	2.01	4510-01-28	1	4510-01-22	4510-01-23	Inf	13	4510-01-28	9	1	1	2	0	FALSE	170	48	0.2	NA	2.05	1	0	0	0	0	1	NA	-6	FALSE	NOT Hispanic or Latino	QUIT	86	Male	FALSE	TRUE	FALSE	TRUE	FALSE	M	1	non-black
350	OUTPATIENT	High	Final result	1.95	4511-04-11	4511-04-11	Yes	CREATININE	1.95	2.01	4510-01-28	1	4510-01-22	4510-01-23	Inf	13	4510-01-28	9	1	1	2	0	FALSE	170	48	0.2	NA	2.05	1	0	0	0	0	1	NA	-6	FALSE	NOT Hispanic or Latino	QUIT	86	Male	FALSE	TRUE	FALSE	TRUE	FALSE	M	1	non-black
351	OUTPATIENT	High	Final result	2.39	4511-04-08	4511-04-08	Yes	CREATININE	2.39	2.01	4510-01-28	1	4510-01-22	4510-01-23	Inf	13	4510-01-28	9	1	1	2	0	FALSE	170	48	0.2	NA	2.05	1	0	0	0	0	1	NA	-6	FALSE	NOT Hispanic or Latino	QUIT	86	Male	FALSE	TRUE	FALSE	TRUE	FALSE	M	1	non-black
352	OUTPATIENT	High	Final result	2.33	4511-04-07	4511-04-07	Yes	CREATININE	2.33	2.01	4510-01-28	1	4510-01-22	4510-01-23	Inf	13	4510-01-28	9	1	1	2	0	FALSE	170	48	0.2	NA	2.05	1	0	0	0	0	1	NA	-6	FALSE	NOT Hispanic or Latino	QUIT	86	Male	FALSE	TRUE	FALSE	TRUE	FALSE	M	1	non-black
353	OUTPATIENT	High	Final result	2.33	4511-04-09	4511-04-09	Yes	CREATININE	2.33	2.01	4510-01-28	1	4510-01-22	4510-01-23	Inf	13	4510-01-28	9	1	1	2	0	FALSE	170	48	0.2	NA	2.05	1	0	0	0	0	1	NA	-6	FALSE	NOT Hispanic or Latino	QUIT	86	Male	FALSE	TRUE	FALSE	TRUE	FALSE	M	1	non-black
354	OUTPATIENT	High	Final result	1.83	4511-01-02	4511-01-02	Yes	CREATININE	1.83	2.01	4510-01-28	1	4510-01-22	4510-01-23	Inf	13	4510-01-28	9	1	1	2	0	FALSE	170	48	0.2	NA	2.05	1	0	0	0	0	1	NA	-6	FALSE	NOT Hispanic or Latino	QUIT	86	Male	FALSE	TRUE	FALSE	TRUE	FALSE	M	1	non-black
355	OUTPATIENT	High	Final result	2.78	4511-04-25	4511-04-25	Yes	CREATININE	2.78	2.01	4510-01-28	1	4510-01-22	4510-01-23	Inf	13	4510-01-28	9	1	1	2	0	FALSE	170	48	0.2	NA	2.05	1	0	0	0	0	1	NA	-6	FALSE	NOT Hispanic or Latino	QUIT	86	Male	FALSE	TRUE	FALSE	TRUE	FALSE	M	1	non-black
356	OUTPATIENT	High	Final result	2.49	4511-07-14	4511-07-14	Yes	CREATININE	2.49	2.01	4510-01-28	1	4510-01-22	4510-01-23	Inf	13	4510-01-28	9	1	1	2	0	FALSE	170	48	0.2	NA	2.05	1	0	0	0	0	1	NA	-6	FALSE	NOT Hispanic or Latino	QUIT	86	Male	FALSE	TRUE	FALSE	TRUE	FALSE	M	1	non-black
357	OUTPATIENT	High	Final result	2.1	4511-07-15	4511-07-15	Yes	CREATININE	2.1	2.01	4510-01-28	1	4510-01-22	4510-01-23	Inf	13	4510-01-28	9	1	1	2	0	FALSE	170	48	0.2	NA	2.05	1	0	0	0	0	1	NA	-6	FALSE	NOT Hispanic or Latino	QUIT	86	Male	FALSE	TRUE	FALSE	TRUE	FALSE	M	1	non-black
358	OUTPATIENT	High	Final result	2.2	4511-07-16	4511-07-16	Yes	CREATININE	2.2	2.01	4510-01-28	1	4510-01-22	4510-01-23	Inf	13	4510-01-28	9	1	1	2	0	FALSE	170	48	0.2	NA	2.05	1	0	0	0	0	1	NA	-6	FALSE	NOT Hispanic or Latino	QUIT	86	Male	FALSE	TRUE	FALSE	TRUE	FALSE	M	1	non-black
359	OUTPATIENT	High	Final result	2.32	4511-07-18	4511-07-18	Yes	CREATININE	2.32	2.01	4510-01-28	1	4510-01-22	4510-01-23	Inf	13	4510-01-28	9	1	1	2	0	FALSE	170	48	0.2	NA	2.05	1	0	0	0	0	1	NA	-6	FALSE	NOT Hispanic or Latino	QUIT	86	Male	FALSE	TRUE	FALSE	TRUE	FALSE	M	1	non-black
360	OUTPATIENT	High	Final result	2.29	4511-07-04	4511-07-04	Yes	CREATININE	2.29	2.01	4510-01-28	1	4510-01-22	4510-01-23	Inf	13	4510-01-28	9	1	1	2	0	FALSE	170	48	0.2	NA	2.05	1	0	0	0	0	1	NA	-6	FALSE	NOT Hispanic or Latino	QUIT	86	Male	FALSE	TRUE	FALSE	TRUE	FALSE	M	1	non-black
361	OUTPATIENT	High	Final result	2.32	4511-01-20	4511-01-20	Yes	CREATININE	2.32	2.01	4510-01-28	1	4510-01-22	4510-01-23	Inf	13	4510-01-28	9	1	1	2	0	FALSE	170	48	0.2	NA	2.05	1	0	0	0	0	1	NA	-6	FALSE	NOT Hispanic or Latino	QUIT	86	Male	FALSE	TRUE	FALSE	TRUE	FALSE	M	1	non-black
362	OUTPATIENT	High	Final result	2.23	4511-01-20	4511-01-20	Yes	CREATININE	2.23	2.01	4510-01-28	1	4510-01-22	4510-01-23	Inf	13	4510-01-28	9	1	1	2	0	FALSE	170	48	0.2	NA	2.05	1	0	0	0	0	1	NA	-6	FALSE	NOT Hispanic or Latino	QUIT	86	Male	FALSE	TRUE	FALSE	TRUE	FALSE	M	1	non-black
363	OUTPATIENT	High	Final result	1.51	4511-01-18	4511-01-18	Yes	CREATININE	1.51	2.01	4510-01-28	1	4510-01-22	4510-01-23	Inf	13	4510-01-28	9	1	1	2	0	FALSE	170	48	0.2	NA	2.05	1	0	0	0	0	1	NA	-6	FALSE	NOT Hispanic or Latino	QUIT	86	Male	FALSE	TRUE	FALSE	TRUE	FALSE	M	1	non-black
364	OUTPATIENT	High	Final result	1.5	4511-01-18	4511-01-18	Yes	CREATININE	1.5	2.01	4510-01-28	1	4510-01-22	4510-01-23	Inf	13	4510-01-28	9	1	1	2	0	FALSE	170	48	0.2	NA	2.05	1	0	0	0	0	1	NA	-6	FALSE	NOT Hispanic or Latino	QUIT	86	Male	FALSE	TRUE	FALSE	TRUE	FALSE	M	1	non-black
365	OUTPATIENT	High	Final result	1.5	4511-01-17	4511-01-17	Yes	CREATININE	1.5	2.01	4510-01-28	1	4510-01-22	4510-01-23	Inf	13	4510-01-28	9	1	1	2	0	FALSE	170	48	0.2	NA	2.05	1	0	0	0	0	1	NA	-6	FALSE	NOT Hispanic or Latino	QUIT	86	Male	FALSE	TRUE	FALSE	TRUE	FALSE	M	1	non-black
366	OUTPATIENT	High	Final result	2.16	4511-01-19	4511-01-19	Yes	CREATININE	2.16	2.01	4510-01-28	1	4510-01-22	4510-01-23	Inf	13	4510-01-28	9	1	1	2	0	FALSE	170	48	0.2	NA	2.05	1	0	0	0	0	1	NA	-6	FALSE	NOT Hispanic or Latino	QUIT	86	Male	FALSE	TRUE	FALSE	TRUE	FALSE	M	1	non-black
367	OUTPATIENT	High	Final result	1.78	4511-01-18	4511-01-18	Yes	CREATININE	1.78	2.01	4510-01-28	1	4510-01-22	4510-01-23	Inf	13	4510-01-28	9	1	1	2	0	FALSE	170	48	0.2	NA	2.05	1	0	0	0	0	1	NA	-6	FALSE	NOT Hispanic or Latino	QUIT	86	Male	FALSE	TRUE	FALSE	TRUE	FALSE	M	1	non-black
368	OUTPATIENT	High	Final result	1.7	4511-01-18	4511-01-18	Yes	CREATININE	1.7	2.01	4510-01-28	1	4510-01-22	4510-01-23	Inf	13	4510-01-28	9	1	1	2	0	FALSE	170	48	0.2	NA	2.05	1	0	0	0	0	1	NA	-6	FALSE	NOT Hispanic or Latino	QUIT	86	Male	FALSE	TRUE	FALSE	TRUE	FALSE	M	1	non-black
369	OUTPATIENT	High	Final result	2.78	4511-04-25	4511-04-25	Yes	CREATININE	2.78	2.01	4510-01-28	1	4510-01-22	4510-01-23	Inf	13	4510-01-28	9	1	1	2	0	FALSE	170	48	0.2	NA	2.05	1	0	0	0	0	1	NA	-6	FALSE	NOT Hispanic or Latino	QUIT	86	Male	FALSE	TRUE	FALSE	TRUE	FALSE	M	1	non-black
370	OUTPATIENT	*Unspecified	Final result	0.88	4510-02-25	4510-02-25	Yes	CREATININE	0.88	1.02	4510-01-22	0	NA	NA	Inf	2	4510-01-22	1	1	0	0	0	FALSE	413	10	NA	NA	1.02	0	0	0	0	0	1	NA	Inf	FALSE	Hispanic or Latino	NEVER	48	Male	FALSE	TRUE	TRUE	FALSE	TRUE	M	1	non-black
371	OUTPATIENT	High	Final result	1.29	4510-02-18	4510-02-18	Yes	CREATININE	1.29	1.02	4510-01-22	0	NA	NA	Inf	2	4510-01-22	1	1	0	0	0	FALSE	413	10	NA	NA	1.02	0	0	0	0	0	1	NA	Inf	FALSE	Hispanic or Latino	NEVER	48	Male	FALSE	TRUE	TRUE	FALSE	TRUE	M	1	non-black
372	OUTPATIENT	*Unspecified	Final result	1.02	4510-01-22	4510-01-22	Yes	CREATININE	1.02	1.02	4510-01-22	0	NA	NA	Inf	2	4510-01-22	1	1	0	0	0	FALSE	413	10	NA	NA	1.02	0	0	0	0	0	1	NA	Inf	FALSE	Hispanic or Latino	NEVER	48	Male	FALSE	TRUE	TRUE	FALSE	TRUE	M	1	non-black
373	OUTPATIENT	Low	Final result	0.59	4510-01-28	4510-01-28	Yes	CREATININE	0.59	1.05996	4510-01-26	0	NA	NA	Inf	10	4510-01-26	4	1	1	0	0	FALSE	301	7	1.4	NA	0.59	0	0	0	0	0	1	NA	Inf	FALSE	NOT Hispanic or Latino	NEVER	63	Male	FALSE	TRUE	FALSE	FALSE	FALSE	M	1	non-black
374	OUTPATIENT	Low	Final result	0.54	4510-01-31	4510-01-31	Yes	CREATININE	0.54	1.05996	4510-01-26	0	NA	NA	Inf	10	4510-01-26	4	1	1	0	0	FALSE	301	7	1.4	NA	0.59	0	0	0	0	0	1	NA	Inf	FALSE	NOT Hispanic or Latino	NEVER	63	Male	FALSE	TRUE	FALSE	FALSE	FALSE	M	1	non-black
375	OUTPATIENT	Low	Final result	0.59	4510-01-26	4510-01-26	Yes	CREATININE	0.59	1.05996	4510-01-26	0	NA	NA	Inf	10	4510-01-26	4	1	1	0	0	FALSE	301	7	1.4	NA	0.59	0	0	0	0	0	1	NA	Inf	FALSE	NOT Hispanic or Latino	NEVER	63	Male	FALSE	TRUE	FALSE	FALSE	FALSE	M	1	non-black
376	OUTPATIENT	Low	Final result	0.53	4510-01-29	4510-01-29	Yes	CREATININE	0.53	1.05996	4510-01-26	0	NA	NA	Inf	10	4510-01-26	4	1	1	0	0	FALSE	301	7	1.4	NA	0.59	0	0	0	0	0	1	NA	Inf	FALSE	NOT Hispanic or Latino	NEVER	63	Male	FALSE	TRUE	FALSE	FALSE	FALSE	M	1	non-black
377	OUTPATIENT	Low	Final result	0.53	4510-01-30	4510-01-30	Yes	CREATININE	0.53	1.05996	4510-01-26	0	NA	NA	Inf	10	4510-01-26	4	1	1	0	0	FALSE	301	7	1.4	NA	0.59	0	0	0	0	0	1	NA	Inf	FALSE	NOT Hispanic or Latino	NEVER	63	Male	FALSE	TRUE	FALSE	FALSE	FALSE	M	1	non-black
378	OUTPATIENT	Low	Final result	0.57	4510-01-27	4510-01-27	Yes	CREATININE	0.57	1.05996	4510-01-26	0	NA	NA	Inf	10	4510-01-26	4	1	1	0	0	FALSE	301	7	1.4	NA	0.59	0	0	0	0	0	1	NA	Inf	FALSE	NOT Hispanic or Latino	NEVER	63	Male	FALSE	TRUE	FALSE	FALSE	FALSE	M	1	non-black
379	OUTPATIENT	High	Final result	1.56	4510-02-21	4510-02-21	Yes	CREATININE	1.56	1.24349	4510-02-07	1	4510-01-25	4510-03-29	56	65	4510-02-07	14	1	1	5	4	FALSE	45	62	45	NA	1.27	1	1	0	0	1.49538e+09	9.17475	4510-01-24	-13	FALSE	NOT Hispanic or Latino	QUIT	65	Male	FALSE	FALSE	FALSE	FALSE	TRUE	M	1	non-black
380	OUTPATIENT	High	Final result	1.63	4510-03-06	4510-03-06	Yes	CREATININE	1.63	1.24349	4510-02-07	1	4510-01-25	4510-03-29	56	65	4510-02-07	14	1	1	5	4	FALSE	45	62	45	NA	1.27	1	1	0	0	1.49538e+09	9.17475	4510-01-24	-13	FALSE	NOT Hispanic or Latino	QUIT	65	Male	FALSE	FALSE	FALSE	FALSE	TRUE	M	1	non-black
381	OUTPATIENT	High	Final result	2.06	4510-03-08	4510-03-08	Yes	CREATININE	2.06	1.24349	4510-02-07	1	4510-01-25	4510-03-29	56	65	4510-02-07	14	1	1	5	4	FALSE	45	62	45	NA	1.27	1	1	0	0	1.49538e+09	9.17475	4510-01-24	-13	FALSE	NOT Hispanic or Latino	QUIT	65	Male	FALSE	FALSE	FALSE	FALSE	TRUE	M	1	non-black
382	OUTPATIENT	High	Final result	1.88	4510-03-07	4510-03-07	Yes	CREATININE	1.88	1.24349	4510-02-07	1	4510-01-25	4510-03-29	56	65	4510-02-07	14	1	1	5	4	FALSE	45	62	45	NA	1.27	1	1	0	0	1.49538e+09	9.17475	4510-01-24	-13	FALSE	NOT Hispanic or Latino	QUIT	65	Male	FALSE	FALSE	FALSE	FALSE	TRUE	M	1	non-black
383	OUTPATIENT	High	Final result	1.47	4510-02-16	4510-02-16	Yes	CREATININE	1.47	1.24349	4510-02-07	1	4510-01-25	4510-03-29	56	65	4510-02-07	14	1	1	5	4	FALSE	45	62	45	NA	1.27	1	1	0	0	1.49538e+09	9.17475	4510-01-24	-13	FALSE	NOT Hispanic or Latino	QUIT	65	Male	FALSE	FALSE	FALSE	FALSE	TRUE	M	1	non-black
384	OUTPATIENT	High	Final result	1.48	4510-02-15	4510-02-15	Yes	CREATININE	1.48	1.24349	4510-02-07	1	4510-01-25	4510-03-29	56	65	4510-02-07	14	1	1	5	4	FALSE	45	62	45	NA	1.27	1	1	0	0	1.49538e+09	9.17475	4510-01-24	-13	FALSE	NOT Hispanic or Latino	QUIT	65	Male	FALSE	FALSE	FALSE	FALSE	TRUE	M	1	non-black
385	OUTPATIENT	High	Final result	1.66	4510-02-27	4510-02-27	Yes	CREATININE	1.66	1.24349	4510-02-07	1	4510-01-25	4510-03-29	56	65	4510-02-07	14	1	1	5	4	FALSE	45	62	45	NA	1.27	1	1	0	0	1.49538e+09	9.17475	4510-01-24	-13	FALSE	NOT Hispanic or Latino	QUIT	65	Male	FALSE	FALSE	FALSE	FALSE	TRUE	M	1	non-black
386	OUTPATIENT	High	Final result	4.35	4510-03-23	4510-03-23	Yes	CREATININE	4.35	1.24349	4510-02-07	1	4510-01-25	4510-03-29	56	65	4510-02-07	14	1	1	5	4	FALSE	45	62	45	NA	1.27	1	1	0	0	1.49538e+09	9.17475	4510-01-24	-13	FALSE	NOT Hispanic or Latino	QUIT	65	Male	FALSE	FALSE	FALSE	FALSE	TRUE	M	1	non-black
387	OUTPATIENT	High	Final result	4.42	4510-03-26	4510-03-26	Yes	CREATININE	4.42	1.24349	4510-02-07	1	4510-01-25	4510-03-29	56	65	4510-02-07	14	1	1	5	4	FALSE	45	62	45	NA	1.27	1	1	0	0	1.49538e+09	9.17475	4510-01-24	-13	FALSE	NOT Hispanic or Latino	QUIT	65	Male	FALSE	FALSE	FALSE	FALSE	TRUE	M	1	non-black
388	OUTPATIENT	High	Final result	1.41	4510-03-05	4510-03-05	Yes	CREATININE	1.41	1.24349	4510-02-07	1	4510-01-25	4510-03-29	56	65	4510-02-07	14	1	1	5	4	FALSE	45	62	45	NA	1.27	1	1	0	0	1.49538e+09	9.17475	4510-01-24	-13	FALSE	NOT Hispanic or Latino	QUIT	65	Male	FALSE	FALSE	FALSE	FALSE	TRUE	M	1	non-black
389	OUTPATIENT	High	Final result	1.89	4510-03-11	4510-03-11	Yes	CREATININE	1.89	1.24349	4510-02-07	1	4510-01-25	4510-03-29	56	65	4510-02-07	14	1	1	5	4	FALSE	45	62	45	NA	1.27	1	1	0	0	1.49538e+09	9.17475	4510-01-24	-13	FALSE	NOT Hispanic or Latino	QUIT	65	Male	FALSE	FALSE	FALSE	FALSE	TRUE	M	1	non-black
390	OUTPATIENT	High	Final result	2.24	4510-02-12	4510-02-12	Yes	CREATININE	2.24	1.24349	4510-02-07	1	4510-01-25	4510-03-29	56	65	4510-02-07	14	1	1	5	4	FALSE	45	62	45	NA	1.27	1	1	0	0	1.49538e+09	9.17475	4510-01-24	-13	FALSE	NOT Hispanic or Latino	QUIT	65	Male	FALSE	FALSE	FALSE	FALSE	TRUE	M	1	non-black
391	OUTPATIENT	High	Final result	3.66	4510-03-20	4510-03-20	Yes	CREATININE	3.66	1.24349	4510-02-07	1	4510-01-25	4510-03-29	56	65	4510-02-07	14	1	1	5	4	FALSE	45	62	45	NA	1.27	1	1	0	0	1.49538e+09	9.17475	4510-01-24	-13	FALSE	NOT Hispanic or Latino	QUIT	65	Male	FALSE	FALSE	FALSE	FALSE	TRUE	M	1	non-black
392	OUTPATIENT	*Unspecified	Final result	1.19	4510-03-12	4510-03-12	Yes	CREATININE	1.19	1.24349	4510-02-07	1	4510-01-25	4510-03-29	56	65	4510-02-07	14	1	1	5	4	FALSE	45	62	45	NA	1.27	1	1	0	0	1.49538e+09	9.17475	4510-01-24	-13	FALSE	NOT Hispanic or Latino	QUIT	65	Male	FALSE	FALSE	FALSE	FALSE	TRUE	M	1	non-black
393	OUTPATIENT	High	Final result	2.76	4510-03-14	4510-03-14	Yes	CREATININE	2.76	1.24349	4510-02-07	1	4510-01-25	4510-03-29	56	65	4510-02-07	14	1	1	5	4	FALSE	45	62	45	NA	1.27	1	1	0	0	1.49538e+09	9.17475	4510-01-24	-13	FALSE	NOT Hispanic or Latino	QUIT	65	Male	FALSE	FALSE	FALSE	FALSE	TRUE	M	1	non-black
394	OUTPATIENT	High	Final result	1.58	4510-02-15	4510-02-15	Yes	CREATININE	1.58	1.24349	4510-02-07	1	4510-01-25	4510-03-29	56	65	4510-02-07	14	1	1	5	4	FALSE	45	62	45	NA	1.27	1	1	0	0	1.49538e+09	9.17475	4510-01-24	-13	FALSE	NOT Hispanic or Latino	QUIT	65	Male	FALSE	FALSE	FALSE	FALSE	TRUE	M	1	non-black
395	OUTPATIENT	High	Final result	1.94	4510-02-13	4510-02-13	Yes	CREATININE	1.94	1.24349	4510-02-07	1	4510-01-25	4510-03-29	56	65	4510-02-07	14	1	1	5	4	FALSE	45	62	45	NA	1.27	1	1	0	0	1.49538e+09	9.17475	4510-01-24	-13	FALSE	NOT Hispanic or Latino	QUIT	65	Male	FALSE	FALSE	FALSE	FALSE	TRUE	M	1	non-black
396	OUTPATIENT	*Unspecified	Final result	1.3	4510-02-08	4510-02-08	Yes	CREATININE	1.3	1.24349	4510-02-07	1	4510-01-25	4510-03-29	56	65	4510-02-07	14	1	1	5	4	FALSE	45	62	45	NA	1.27	1	1	0	0	1.49538e+09	9.17475	4510-01-24	-13	FALSE	NOT Hispanic or Latino	QUIT	65	Male	FALSE	FALSE	FALSE	FALSE	TRUE	M	1	non-black
397	OUTPATIENT	Low	Final result	0.52	4510-03-28	4510-03-28	Yes	CREATININE	0.52	1.24349	4510-02-07	1	4510-01-25	4510-03-29	56	65	4510-02-07	14	1	1	5	4	FALSE	45	62	45	NA	1.27	1	1	0	0	1.49538e+09	9.17475	4510-01-24	-13	FALSE	NOT Hispanic or Latino	QUIT	65	Male	FALSE	FALSE	FALSE	FALSE	TRUE	M	1	non-black
398	OUTPATIENT	High	Final result	2.09	4510-03-10	4510-03-10	Yes	CREATININE	2.09	1.24349	4510-02-07	1	4510-01-25	4510-03-29	56	65	4510-02-07	14	1	1	5	4	FALSE	45	62	45	NA	1.27	1	1	0	0	1.49538e+09	9.17475	4510-01-24	-13	FALSE	NOT Hispanic or Latino	QUIT	65	Male	FALSE	FALSE	FALSE	FALSE	TRUE	M	1	non-black
399	OUTPATIENT	High	Final result	2.32	4510-03-16	4510-03-16	Yes	CREATININE	2.32	1.24349	4510-02-07	1	4510-01-25	4510-03-29	56	65	4510-02-07	14	1	1	5	4	FALSE	45	62	45	NA	1.27	1	1	0	0	1.49538e+09	9.17475	4510-01-24	-13	FALSE	NOT Hispanic or Latino	QUIT	65	Male	FALSE	FALSE	FALSE	FALSE	TRUE	M	1	non-black
400	OUTPATIENT	High	Final result	1.5	4510-02-15	4510-02-15	Yes	CREATININE	1.5	1.24349	4510-02-07	1	4510-01-25	4510-03-29	56	65	4510-02-07	14	1	1	5	4	FALSE	45	62	45	NA	1.27	1	1	0	0	1.49538e+09	9.17475	4510-01-24	-13	FALSE	NOT Hispanic or Latino	QUIT	65	Male	FALSE	FALSE	FALSE	FALSE	TRUE	M	1	non-black
401	OUTPATIENT	High	Final result	2.05	4510-02-13	4510-02-13	Yes	CREATININE	2.05	1.24349	4510-02-07	1	4510-01-25	4510-03-29	56	65	4510-02-07	14	1	1	5	4	FALSE	45	62	45	NA	1.27	1	1	0	0	1.49538e+09	9.17475	4510-01-24	-13	FALSE	NOT Hispanic or Latino	QUIT	65	Male	FALSE	FALSE	FALSE	FALSE	TRUE	M	1	non-black
402	OUTPATIENT	High	Final result	2.93	4510-03-17	4510-03-17	Yes	CREATININE	2.93	1.24349	4510-02-07	1	4510-01-25	4510-03-29	56	65	4510-02-07	14	1	1	5	4	FALSE	45	62	45	NA	1.27	1	1	0	0	1.49538e+09	9.17475	4510-01-24	-13	FALSE	NOT Hispanic or Latino	QUIT	65	Male	FALSE	FALSE	FALSE	FALSE	TRUE	M	1	non-black
403	OUTPATIENT	High	Final result	1.56	4510-03-04	4510-03-04	Yes	CREATININE	1.56	1.24349	4510-02-07	1	4510-01-25	4510-03-29	56	65	4510-02-07	14	1	1	5	4	FALSE	45	62	45	NA	1.27	1	1	0	0	1.49538e+09	9.17475	4510-01-24	-13	FALSE	NOT Hispanic or Latino	QUIT	65	Male	FALSE	FALSE	FALSE	FALSE	TRUE	M	1	non-black
404	OUTPATIENT	High	Final result	4.34	4510-03-24	4510-03-24	Yes	CREATININE	4.34	1.24349	4510-02-07	1	4510-01-25	4510-03-29	56	65	4510-02-07	14	1	1	5	4	FALSE	45	62	45	NA	1.27	1	1	0	0	1.49538e+09	9.17475	4510-01-24	-13	FALSE	NOT Hispanic or Latino	QUIT	65	Male	FALSE	FALSE	FALSE	FALSE	TRUE	M	1	non-black
405	OUTPATIENT	High	Final result	2.48	4510-03-18	4510-03-18	Yes	CREATININE	2.48	1.24349	4510-02-07	1	4510-01-25	4510-03-29	56	65	4510-02-07	14	1	1	5	4	FALSE	45	62	45	NA	1.27	1	1	0	0	1.49538e+09	9.17475	4510-01-24	-13	FALSE	NOT Hispanic or Latino	QUIT	65	Male	FALSE	FALSE	FALSE	FALSE	TRUE	M	1	non-black
406	OUTPATIENT	High	Final result	4.69	4510-03-29	4510-03-29	Yes	CREATININE	4.69	1.24349	4510-02-07	1	4510-01-25	4510-03-29	56	65	4510-02-07	14	1	1	5	4	FALSE	45	62	45	NA	1.27	1	1	0	0	1.49538e+09	9.17475	4510-01-24	-13	FALSE	NOT Hispanic or Latino	QUIT	65	Male	FALSE	FALSE	FALSE	FALSE	TRUE	M	1	non-black
407	OUTPATIENT	High	Final result	2.11	4510-02-11	4510-02-11	Yes	CREATININE	2.11	1.24349	4510-02-07	1	4510-01-25	4510-03-29	56	65	4510-02-07	14	1	1	5	4	FALSE	45	62	45	NA	1.27	1	1	0	0	1.49538e+09	9.17475	4510-01-24	-13	FALSE	NOT Hispanic or Latino	QUIT	65	Male	FALSE	FALSE	FALSE	FALSE	TRUE	M	1	non-black
408	OUTPATIENT	High	Final result	1.5	4510-03-01	4510-03-01	Yes	CREATININE	1.5	1.24349	4510-02-07	1	4510-01-25	4510-03-29	56	65	4510-02-07	14	1	1	5	4	FALSE	45	62	45	NA	1.27	1	1	0	0	1.49538e+09	9.17475	4510-01-24	-13	FALSE	NOT Hispanic or Latino	QUIT	65	Male	FALSE	FALSE	FALSE	FALSE	TRUE	M	1	non-black
409	OUTPATIENT	High	Final result	4.64	4510-03-28	4510-03-28	Yes	CREATININE	4.64	1.24349	4510-02-07	1	4510-01-25	4510-03-29	56	65	4510-02-07	14	1	1	5	4	FALSE	45	62	45	NA	1.27	1	1	0	0	1.49538e+09	9.17475	4510-01-24	-13	FALSE	NOT Hispanic or Latino	QUIT	65	Male	FALSE	FALSE	FALSE	FALSE	TRUE	M	1	non-black
410	OUTPATIENT	High	Final result	4.31	4510-03-24	4510-03-24	Yes	CREATININE	4.31	1.24349	4510-02-07	1	4510-01-25	4510-03-29	56	65	4510-02-07	14	1	1	5	4	FALSE	45	62	45	NA	1.27	1	1	0	0	1.49538e+09	9.17475	4510-01-24	-13	FALSE	NOT Hispanic or Latino	QUIT	65	Male	FALSE	FALSE	FALSE	FALSE	TRUE	M	1	non-black
411	OUTPATIENT	High	Final result	4.29	4510-03-24	4510-03-24	Yes	CREATININE	4.29	1.24349	4510-02-07	1	4510-01-25	4510-03-29	56	65	4510-02-07	14	1	1	5	4	FALSE	45	62	45	NA	1.27	1	1	0	0	1.49538e+09	9.17475	4510-01-24	-13	FALSE	NOT Hispanic or Latino	QUIT	65	Male	FALSE	FALSE	FALSE	FALSE	TRUE	M	1	non-black
412	OUTPATIENT	High	Final result	1.42	4510-02-25	4510-02-25	Yes	CREATININE	1.42	1.24349	4510-02-07	1	4510-01-25	4510-03-29	56	65	4510-02-07	14	1	1	5	4	FALSE	45	62	45	NA	1.27	1	1	0	0	1.49538e+09	9.17475	4510-01-24	-13	FALSE	NOT Hispanic or Latino	QUIT	65	Male	FALSE	FALSE	FALSE	FALSE	TRUE	M	1	non-black
413	OUTPATIENT	High	Final result	4.58	4510-03-28	4510-03-28	Yes	CREATININE	4.58	1.24349	4510-02-07	1	4510-01-25	4510-03-29	56	65	4510-02-07	14	1	1	5	4	FALSE	45	62	45	NA	1.27	1	1	0	0	1.49538e+09	9.17475	4510-01-24	-13	FALSE	NOT Hispanic or Latino	QUIT	65	Male	FALSE	FALSE	FALSE	FALSE	TRUE	M	1	non-black
414	OUTPATIENT	High	Final result	1.87	4510-03-09	4510-03-09	Yes	CREATININE	1.87	1.24349	4510-02-07	1	4510-01-25	4510-03-29	56	65	4510-02-07	14	1	1	5	4	FALSE	45	62	45	NA	1.27	1	1	0	0	1.49538e+09	9.17475	4510-01-24	-13	FALSE	NOT Hispanic or Latino	QUIT	65	Male	FALSE	FALSE	FALSE	FALSE	TRUE	M	1	non-black
415	OUTPATIENT	High	Final result	1.47	4510-02-18	4510-02-18	Yes	CREATININE	1.47	1.24349	4510-02-07	1	4510-01-25	4510-03-29	56	65	4510-02-07	14	1	1	5	4	FALSE	45	62	45	NA	1.27	1	1	0	0	1.49538e+09	9.17475	4510-01-24	-13	FALSE	NOT Hispanic or Latino	QUIT	65	Male	FALSE	FALSE	FALSE	FALSE	TRUE	M	1	non-black
416	OUTPATIENT	High	Final result	1.55	4510-02-22	4510-02-22	Yes	CREATININE	1.55	1.24349	4510-02-07	1	4510-01-25	4510-03-29	56	65	4510-02-07	14	1	1	5	4	FALSE	45	62	45	NA	1.27	1	1	0	0	1.49538e+09	9.17475	4510-01-24	-13	FALSE	NOT Hispanic or Latino	QUIT	65	Male	FALSE	FALSE	FALSE	FALSE	TRUE	M	1	non-black
417	OUTPATIENT	High	Final result	1.66	4510-02-28	4510-02-28	Yes	CREATININE	1.66	1.24349	4510-02-07	1	4510-01-25	4510-03-29	56	65	4510-02-07	14	1	1	5	4	FALSE	45	62	45	NA	1.27	1	1	0	0	1.49538e+09	9.17475	4510-01-24	-13	FALSE	NOT Hispanic or Latino	QUIT	65	Male	FALSE	FALSE	FALSE	FALSE	TRUE	M	1	non-black
418	OUTPATIENT	High	Final result	4.45	4510-03-26	4510-03-26	Yes	CREATININE	4.45	1.24349	4510-02-07	1	4510-01-25	4510-03-29	56	65	4510-02-07	14	1	1	5	4	FALSE	45	62	45	NA	1.27	1	1	0	0	1.49538e+09	9.17475	4510-01-24	-13	FALSE	NOT Hispanic or Latino	QUIT	65	Male	FALSE	FALSE	FALSE	FALSE	TRUE	M	1	non-black
419	OUTPATIENT	High	Final result	1.5	4510-03-04	4510-03-04	Yes	CREATININE	1.5	1.24349	4510-02-07	1	4510-01-25	4510-03-29	56	65	4510-02-07	14	1	1	5	4	FALSE	45	62	45	NA	1.27	1	1	0	0	1.49538e+09	9.17475	4510-01-24	-13	FALSE	NOT Hispanic or Latino	QUIT	65	Male	FALSE	FALSE	FALSE	FALSE	TRUE	M	1	non-black
420	OUTPATIENT	High	Final result	1.79	4510-02-10	4510-02-10	Yes	CREATININE	1.79	1.24349	4510-02-07	1	4510-01-25	4510-03-29	56	65	4510-02-07	14	1	1	5	4	FALSE	45	62	45	NA	1.27	1	1	0	0	1.49538e+09	9.17475	4510-01-24	-13	FALSE	NOT Hispanic or Latino	QUIT	65	Male	FALSE	FALSE	FALSE	FALSE	TRUE	M	1	non-black
421	OUTPATIENT	High	Final result	1.56	4510-02-26	4510-02-26	Yes	CREATININE	1.56	1.24349	4510-02-07	1	4510-01-25	4510-03-29	56	65	4510-02-07	14	1	1	5	4	FALSE	45	62	45	NA	1.27	1	1	0	0	1.49538e+09	9.17475	4510-01-24	-13	FALSE	NOT Hispanic or Latino	QUIT	65	Male	FALSE	FALSE	FALSE	FALSE	TRUE	M	1	non-black
422	OUTPATIENT	High	Final result	4.6	4510-03-27	4510-03-27	Yes	CREATININE	4.6	1.24349	4510-02-07	1	4510-01-25	4510-03-29	56	65	4510-02-07	14	1	1	5	4	FALSE	45	62	45	NA	1.27	1	1	0	0	1.49538e+09	9.17475	4510-01-24	-13	FALSE	NOT Hispanic or Latino	QUIT	65	Male	FALSE	FALSE	FALSE	FALSE	TRUE	M	1	non-black
423	OUTPATIENT	High	Final result	4.33	4510-03-25	4510-03-25	Yes	CREATININE	4.33	1.24349	4510-02-07	1	4510-01-25	4510-03-29	56	65	4510-02-07	14	1	1	5	4	FALSE	45	62	45	NA	1.27	1	1	0	0	1.49538e+09	9.17475	4510-01-24	-13	FALSE	NOT Hispanic or Latino	QUIT	65	Male	FALSE	FALSE	FALSE	FALSE	TRUE	M	1	non-black
424	OUTPATIENT	High	Final result	4.38	4510-03-25	4510-03-25	Yes	CREATININE	4.38	1.24349	4510-02-07	1	4510-01-25	4510-03-29	56	65	4510-02-07	14	1	1	5	4	FALSE	45	62	45	NA	1.27	1	1	0	0	1.49538e+09	9.17475	4510-01-24	-13	FALSE	NOT Hispanic or Latino	QUIT	65	Male	FALSE	FALSE	FALSE	FALSE	TRUE	M	1	non-black
425	OUTPATIENT	High	Final result	4.13	4510-03-22	4510-03-22	Yes	CREATININE	4.13	1.24349	4510-02-07	1	4510-01-25	4510-03-29	56	65	4510-02-07	14	1	1	5	4	FALSE	45	62	45	NA	1.27	1	1	0	0	1.49538e+09	9.17475	4510-01-24	-13	FALSE	NOT Hispanic or Latino	QUIT	65	Male	FALSE	FALSE	FALSE	FALSE	TRUE	M	1	non-black
426	OUTPATIENT	High	Final result	4.58	4510-03-26	4510-03-26	Yes	CREATININE	4.58	1.24349	4510-02-07	1	4510-01-25	4510-03-29	56	65	4510-02-07	14	1	1	5	4	FALSE	45	62	45	NA	1.27	1	1	0	0	1.49538e+09	9.17475	4510-01-24	-13	FALSE	NOT Hispanic or Latino	QUIT	65	Male	FALSE	FALSE	FALSE	FALSE	TRUE	M	1	non-black
427	OUTPATIENT	High	Final result	4.43	4510-03-23	4510-03-24	Yes	CREATININE	4.43	1.24349	4510-02-07	1	4510-01-25	4510-03-29	56	65	4510-02-07	14	1	1	5	4	FALSE	45	62	45	NA	1.27	1	1	0	0	1.49538e+09	9.17475	4510-01-24	-13	FALSE	NOT Hispanic or Latino	QUIT	65	Male	FALSE	FALSE	FALSE	FALSE	TRUE	M	1	non-black
428	OUTPATIENT	High	Final result	1.46	4510-02-18	4510-02-18	Yes	CREATININE	1.46	1.24349	4510-02-07	1	4510-01-25	4510-03-29	56	65	4510-02-07	14	1	1	5	4	FALSE	45	62	45	NA	1.27	1	1	0	0	1.49538e+09	9.17475	4510-01-24	-13	FALSE	NOT Hispanic or Latino	QUIT	65	Male	FALSE	FALSE	FALSE	FALSE	TRUE	M	1	non-black
429	OUTPATIENT	High	Final result	4.37	4510-03-25	4510-03-25	Yes	CREATININE	4.37	1.24349	4510-02-07	1	4510-01-25	4510-03-29	56	65	4510-02-07	14	1	1	5	4	FALSE	45	62	45	NA	1.27	1	1	0	0	1.49538e+09	9.17475	4510-01-24	-13	FALSE	NOT Hispanic or Latino	QUIT	65	Male	FALSE	FALSE	FALSE	FALSE	TRUE	M	1	non-black
430	OUTPATIENT	High	Final result	3.94	4510-03-21	4510-03-21	Yes	CREATININE	3.94	1.24349	4510-02-07	1	4510-01-25	4510-03-29	56	65	4510-02-07	14	1	1	5	4	FALSE	45	62	45	NA	1.27	1	1	0	0	1.49538e+09	9.17475	4510-01-24	-13	FALSE	NOT Hispanic or Latino	QUIT	65	Male	FALSE	FALSE	FALSE	FALSE	TRUE	M	1	non-black
431	OUTPATIENT	High	Final result	4.26	4510-03-23	4510-03-23	Yes	CREATININE	4.26	1.24349	4510-02-07	1	4510-01-25	4510-03-29	56	65	4510-02-07	14	1	1	5	4	FALSE	45	62	45	NA	1.27	1	1	0	0	1.49538e+09	9.17475	4510-01-24	-13	FALSE	NOT Hispanic or Latino	QUIT	65	Male	FALSE	FALSE	FALSE	FALSE	TRUE	M	1	non-black
432	OUTPATIENT	High	Final result	3.11	4510-03-19	4510-03-19	Yes	CREATININE	3.11	1.24349	4510-02-07	1	4510-01-25	4510-03-29	56	65	4510-02-07	14	1	1	5	4	FALSE	45	62	45	NA	1.27	1	1	0	0	1.49538e+09	9.17475	4510-01-24	-13	FALSE	NOT Hispanic or Latino	QUIT	65	Male	FALSE	FALSE	FALSE	FALSE	TRUE	M	1	non-black
433	OUTPATIENT	*Unspecified	Final result	1.27	4510-02-07	4510-02-07	Yes	CREATININE	1.27	1.24349	4510-02-07	1	4510-01-25	4510-03-29	56	65	4510-02-07	14	1	1	5	4	FALSE	45	62	45	NA	1.27	1	1	0	0	1.49538e+09	9.17475	4510-01-24	-13	FALSE	NOT Hispanic or Latino	QUIT	65	Male	FALSE	FALSE	FALSE	FALSE	TRUE	M	1	non-black
434	OUTPATIENT	High	Final result	1.55	4510-02-14	4510-02-14	Yes	CREATININE	1.55	1.24349	4510-02-07	1	4510-01-25	4510-03-29	56	65	4510-02-07	14	1	1	5	4	FALSE	45	62	45	NA	1.27	1	1	0	0	1.49538e+09	9.17475	4510-01-24	-13	FALSE	NOT Hispanic or Latino	QUIT	65	Male	FALSE	FALSE	FALSE	FALSE	TRUE	M	1	non-black
435	OUTPATIENT	High	Final result	1.51	4510-02-17	4510-02-17	Yes	CREATININE	1.51	1.24349	4510-02-07	1	4510-01-25	4510-03-29	56	65	4510-02-07	14	1	1	5	4	FALSE	45	62	45	NA	1.27	1	1	0	0	1.49538e+09	9.17475	4510-01-24	-13	FALSE	NOT Hispanic or Latino	QUIT	65	Male	FALSE	FALSE	FALSE	FALSE	TRUE	M	1	non-black
436	OUTPATIENT	High	Final result	1.41	4510-02-16	4510-02-16	Yes	CREATININE	1.41	1.24349	4510-02-07	1	4510-01-25	4510-03-29	56	65	4510-02-07	14	1	1	5	4	FALSE	45	62	45	NA	1.27	1	1	0	0	1.49538e+09	9.17475	4510-01-24	-13	FALSE	NOT Hispanic or Latino	QUIT	65	Male	FALSE	FALSE	FALSE	FALSE	TRUE	M	1	non-black
437	OUTPATIENT	High	Final result	1.39	4510-03-03	4510-03-03	Yes	CREATININE	1.39	1.24349	4510-02-07	1	4510-01-25	4510-03-29	56	65	4510-02-07	14	1	1	5	4	FALSE	45	62	45	NA	1.27	1	1	0	0	1.49538e+09	9.17475	4510-01-24	-13	FALSE	NOT Hispanic or Latino	QUIT	65	Male	FALSE	FALSE	FALSE	FALSE	TRUE	M	1	non-black
438	OUTPATIENT	High	Final result	1.79	4510-02-14	4510-02-14	Yes	CREATININE	1.79	1.24349	4510-02-07	1	4510-01-25	4510-03-29	56	65	4510-02-07	14	1	1	5	4	FALSE	45	62	45	NA	1.27	1	1	0	0	1.49538e+09	9.17475	4510-01-24	-13	FALSE	NOT Hispanic or Latino	QUIT	65	Male	FALSE	FALSE	FALSE	FALSE	TRUE	M	1	non-black
439	OUTPATIENT	High	Final result	1.51	4510-02-19	4510-02-19	Yes	CREATININE	1.51	1.24349	4510-02-07	1	4510-01-25	4510-03-29	56	65	4510-02-07	14	1	1	5	4	FALSE	45	62	45	NA	1.27	1	1	0	0	1.49538e+09	9.17475	4510-01-24	-13	FALSE	NOT Hispanic or Latino	QUIT	65	Male	FALSE	FALSE	FALSE	FALSE	TRUE	M	1	non-black
440	OUTPATIENT	*Unspecified	Final result	1.2	4510-03-02	4510-03-02	Yes	CREATININE	1.2	1.24349	4510-02-07	1	4510-01-25	4510-03-29	56	65	4510-02-07	14	1	1	5	4	FALSE	45	62	45	NA	1.27	1	1	0	0	1.49538e+09	9.17475	4510-01-24	-13	FALSE	NOT Hispanic or Latino	QUIT	65	Male	FALSE	FALSE	FALSE	FALSE	TRUE	M	1	non-black
441	OUTPATIENT	High	Final result	1.49	4510-02-23	4510-02-23	Yes	CREATININE	1.49	1.24349	4510-02-07	1	4510-01-25	4510-03-29	56	65	4510-02-07	14	1	1	5	4	FALSE	45	62	45	NA	1.27	1	1	0	0	1.49538e+09	9.17475	4510-01-24	-13	FALSE	NOT Hispanic or Latino	QUIT	65	Male	FALSE	FALSE	FALSE	FALSE	TRUE	M	1	non-black
442	OUTPATIENT	High	Final result	1.45	4510-02-09	4510-02-09	Yes	CREATININE	1.45	1.24349	4510-02-07	1	4510-01-25	4510-03-29	56	65	4510-02-07	14	1	1	5	4	FALSE	45	62	45	NA	1.27	1	1	0	0	1.49538e+09	9.17475	4510-01-24	-13	FALSE	NOT Hispanic or Latino	QUIT	65	Male	FALSE	FALSE	FALSE	FALSE	TRUE	M	1	non-black
443	OUTPATIENT	High	Final result	2.38	4510-02-11	4510-02-11	Yes	CREATININE	2.38	1.24349	4510-02-07	1	4510-01-25	4510-03-29	56	65	4510-02-07	14	1	1	5	4	FALSE	45	62	45	NA	1.27	1	1	0	0	1.49538e+09	9.17475	4510-01-24	-13	FALSE	NOT Hispanic or Latino	QUIT	65	Male	FALSE	FALSE	FALSE	FALSE	TRUE	M	1	non-black
444	OUTPATIENT	High	Final result	3.24	4510-03-15	4510-03-15	Yes	CREATININE	3.24	1.24349	4510-02-07	1	4510-01-25	4510-03-29	56	65	4510-02-07	14	1	1	5	4	FALSE	45	62	45	NA	1.27	1	1	0	0	1.49538e+09	9.17475	4510-01-24	-13	FALSE	NOT Hispanic or Latino	QUIT	65	Male	FALSE	FALSE	FALSE	FALSE	TRUE	M	1	non-black
445	OUTPATIENT	High	Final result	1.43	4510-03-11	4510-03-11	Yes	CREATININE	1.43	1.24349	4510-02-07	1	4510-01-25	4510-03-29	56	65	4510-02-07	14	1	1	5	4	FALSE	45	62	45	NA	1.27	1	1	0	0	1.49538e+09	9.17475	4510-01-24	-13	FALSE	NOT Hispanic or Latino	QUIT	65	Male	FALSE	FALSE	FALSE	FALSE	TRUE	M	1	non-black
446	OUTPATIENT	High	Final result	2.07	4510-03-13	4510-03-13	Yes	CREATININE	2.07	1.24349	4510-02-07	1	4510-01-25	4510-03-29	56	65	4510-02-07	14	1	1	5	4	FALSE	45	62	45	NA	1.27	1	1	0	0	1.49538e+09	9.17475	4510-01-24	-13	FALSE	NOT Hispanic or Latino	QUIT	65	Male	FALSE	FALSE	FALSE	FALSE	TRUE	M	1	non-black
447	OUTPATIENT	High	Final result	1.91	4510-03-09	4510-03-09	Yes	CREATININE	1.91	1.24349	4510-02-07	1	4510-01-25	4510-03-29	56	65	4510-02-07	14	1	1	5	4	FALSE	45	62	45	NA	1.27	1	1	0	0	1.49538e+09	9.17475	4510-01-24	-13	FALSE	NOT Hispanic or Latino	QUIT	65	Male	FALSE	FALSE	FALSE	FALSE	TRUE	M	1	non-black
448	OUTPATIENT	High	Final result	1.5	4510-02-20	4510-02-20	Yes	CREATININE	1.5	1.24349	4510-02-07	1	4510-01-25	4510-03-29	56	65	4510-02-07	14	1	1	5	4	FALSE	45	62	45	NA	1.27	1	1	0	0	1.49538e+09	9.17475	4510-01-24	-13	FALSE	NOT Hispanic or Latino	QUIT	65	Male	FALSE	FALSE	FALSE	FALSE	TRUE	M	1	non-black
449	OUTPATIENT	High	Final result	1.43	4510-02-24	4510-02-24	Yes	CREATININE	1.43	1.24349	4510-02-07	1	4510-01-25	4510-03-29	56	65	4510-02-07	14	1	1	5	4	FALSE	45	62	45	NA	1.27	1	1	0	0	1.49538e+09	9.17475	4510-01-24	-13	FALSE	NOT Hispanic or Latino	QUIT	65	Male	FALSE	FALSE	FALSE	FALSE	TRUE	M	1	non-black
450	OUTPATIENT	High	Final result	1.99	4510-02-13	4510-02-13	Yes	CREATININE	1.99	1.99	4510-02-11	1	4510-01-28	4510-02-16	Inf	21	4510-02-11	15	1	1	4	2	FALSE	229	97	0.8	NA	2.45	1	1	0	0	3.27563e+06	6.5153	4510-01-27	-14	FALSE	NOT Hispanic or Latino	NEVER	87	Male	FALSE	TRUE	FALSE	FALSE	FALSE	M	1	non-black
451	OUTPATIENT	High	Final result	3.84	4510-02-16	4510-02-16	Yes	CREATININE	3.84	1.99	4510-02-11	1	4510-01-28	4510-02-16	Inf	21	4510-02-11	15	1	1	4	2	FALSE	229	97	0.8	NA	2.45	1	1	0	0	3.27563e+06	6.5153	4510-01-27	-14	FALSE	NOT Hispanic or Latino	NEVER	87	Male	FALSE	TRUE	FALSE	FALSE	FALSE	M	1	non-black
452	OUTPATIENT	High	Final result	2.45	4510-02-11	4510-02-11	Yes	CREATININE	2.45	1.99	4510-02-11	1	4510-01-28	4510-02-16	Inf	21	4510-02-11	15	1	1	4	2	FALSE	229	97	0.8	NA	2.45	1	1	0	0	3.27563e+06	6.5153	4510-01-27	-14	FALSE	NOT Hispanic or Latino	NEVER	87	Male	FALSE	TRUE	FALSE	FALSE	FALSE	M	1	non-black
453	OUTPATIENT	High	Preliminary result	2.09	4510-02-12	4510-02-12	No	CREATININE	2.09	1.99	4510-02-11	1	4510-01-28	4510-02-16	Inf	21	4510-02-11	15	1	1	4	2	FALSE	229	97	0.8	NA	2.45	1	1	0	0	3.27563e+06	6.5153	4510-01-27	-14	FALSE	NOT Hispanic or Latino	NEVER	87	Male	FALSE	TRUE	FALSE	FALSE	FALSE	M	1	non-black
454	OUTPATIENT	High	Final result	2.23	4510-02-14	4510-02-14	Yes	CREATININE	2.23	1.99	4510-02-11	1	4510-01-28	4510-02-16	Inf	21	4510-02-11	15	1	1	4	2	FALSE	229	97	0.8	NA	2.45	1	1	0	0	3.27563e+06	6.5153	4510-01-27	-14	FALSE	NOT Hispanic or Latino	NEVER	87	Male	FALSE	TRUE	FALSE	FALSE	FALSE	M	1	non-black
455	OUTPATIENT	High	Final result	2.59	4510-02-14	4510-02-14	Yes	CREATININE	2.59	1.99	4510-02-11	1	4510-01-28	4510-02-16	Inf	21	4510-02-11	15	1	1	4	2	FALSE	229	97	0.8	NA	2.45	1	1	0	0	3.27563e+06	6.5153	4510-01-27	-14	FALSE	NOT Hispanic or Latino	NEVER	87	Male	FALSE	TRUE	FALSE	FALSE	FALSE	M	1	non-black
456	OUTPATIENT	High	Final result	1.48	4510-06-26	4510-06-26	Yes	CREATININE	1.48	0.79	4510-02-20	0	NA	NA	Inf	26	4510-02-20	24	1	1	0	0	FALSE	320	27	1.8	NA	0.86	0	0	0	0	0	1	NA	Inf	FALSE	Hispanic or Latino	QUIT	59	Female	FALSE	TRUE	FALSE	FALSE	FALSE	F	0.742	non-black
457	OUTPATIENT	*Unspecified	Final result	0.86	4510-02-20	4510-02-20	Yes	CREATININE	0.86	0.79	4510-02-20	0	NA	NA	Inf	26	4510-02-20	24	1	1	0	0	FALSE	320	27	1.8	NA	0.86	0	0	0	0	0	1	NA	Inf	FALSE	Hispanic or Latino	QUIT	59	Female	FALSE	TRUE	FALSE	FALSE	FALSE	F	0.742	non-black
458	OUTPATIENT	High	Final result	1.53	4510-06-14	4510-06-14	Yes	CREATININE	1.53	0.79	4510-02-20	0	NA	NA	Inf	26	4510-02-20	24	1	1	0	0	FALSE	320	27	1.8	NA	0.86	0	0	0	0	0	1	NA	Inf	FALSE	Hispanic or Latino	QUIT	59	Female	FALSE	TRUE	FALSE	FALSE	FALSE	F	0.742	non-black
459	OUTPATIENT	High	Final result	1.37	4510-06-15	4510-06-15	Yes	CREATININE	1.37	0.79	4510-02-20	0	NA	NA	Inf	26	4510-02-20	24	1	1	0	0	FALSE	320	27	1.8	NA	0.86	0	0	0	0	0	1	NA	Inf	FALSE	Hispanic or Latino	QUIT	59	Female	FALSE	TRUE	FALSE	FALSE	FALSE	F	0.742	non-black
460	OUTPATIENT	High	Final result	1.45	4510-06-16	4510-06-16	Yes	CREATININE	1.45	0.79	4510-02-20	0	NA	NA	Inf	26	4510-02-20	24	1	1	0	0	FALSE	320	27	1.8	NA	0.86	0	0	0	0	0	1	NA	Inf	FALSE	Hispanic or Latino	QUIT	59	Female	FALSE	TRUE	FALSE	FALSE	FALSE	F	0.742	non-black
461	OUTPATIENT	High	Final result	1.41	4510-06-20	4510-06-20	Yes	CREATININE	1.41	0.79	4510-02-20	0	NA	NA	Inf	26	4510-02-20	24	1	1	0	0	FALSE	320	27	1.8	NA	0.86	0	0	0	0	0	1	NA	Inf	FALSE	Hispanic or Latino	QUIT	59	Female	FALSE	TRUE	FALSE	FALSE	FALSE	F	0.742	non-black
462	OUTPATIENT	High	Final result	1.47	4510-06-12	4510-06-12	Yes	CREATININE	1.47	0.79	4510-02-20	0	NA	NA	Inf	26	4510-02-20	24	1	1	0	0	FALSE	320	27	1.8	NA	0.86	0	0	0	0	0	1	NA	Inf	FALSE	Hispanic or Latino	QUIT	59	Female	FALSE	TRUE	FALSE	FALSE	FALSE	F	0.742	non-black
463	OUTPATIENT	High	Final result	1.45	4510-06-17	4510-06-17	Yes	CREATININE	1.45	0.79	4510-02-20	0	NA	NA	Inf	26	4510-02-20	24	1	1	0	0	FALSE	320	27	1.8	NA	0.86	0	0	0	0	0	1	NA	Inf	FALSE	Hispanic or Latino	QUIT	59	Female	FALSE	TRUE	FALSE	FALSE	FALSE	F	0.742	non-black
464	OUTPATIENT	High	Final result	1.55	4510-06-13	4510-06-13	Yes	CREATININE	1.55	0.79	4510-02-20	0	NA	NA	Inf	26	4510-02-20	24	1	1	0	0	FALSE	320	27	1.8	NA	0.86	0	0	0	0	0	1	NA	Inf	FALSE	Hispanic or Latino	QUIT	59	Female	FALSE	TRUE	FALSE	FALSE	FALSE	F	0.742	non-black
465	OUTPATIENT	High	Final result	1.54	4510-06-18	4510-06-18	Yes	CREATININE	1.54	0.79	4510-02-20	0	NA	NA	Inf	26	4510-02-20	24	1	1	0	0	FALSE	320	27	1.8	NA	0.86	0	0	0	0	0	1	NA	Inf	FALSE	Hispanic or Latino	QUIT	59	Female	FALSE	TRUE	FALSE	FALSE	FALSE	F	0.742	non-black
466	OUTPATIENT	High	Final result	1.37	4510-06-19	4510-06-19	Yes	CREATININE	1.37	0.79	4510-02-20	0	NA	NA	Inf	26	4510-02-20	24	1	1	0	0	FALSE	320	27	1.8	NA	0.86	0	0	0	0	0	1	NA	Inf	FALSE	Hispanic or Latino	QUIT	59	Female	FALSE	TRUE	FALSE	FALSE	FALSE	F	0.742	non-black
467	OUTPATIENT	High	Final result	1.38	4510-07-20	4510-07-20	Yes	CREATININE	1.38	0.79	4510-02-20	0	NA	NA	Inf	26	4510-02-20	24	1	1	0	0	FALSE	320	27	1.8	NA	0.86	0	0	0	0	0	1	NA	Inf	FALSE	Hispanic or Latino	QUIT	59	Female	FALSE	TRUE	FALSE	FALSE	FALSE	F	0.742	non-black
468	OUTPATIENT	High	Final result	1.13	4510-07-22	4510-07-22	Yes	CREATININE	1.13	0.79	4510-02-20	0	NA	NA	Inf	26	4510-02-20	24	1	1	0	0	FALSE	320	27	1.8	NA	0.86	0	0	0	0	0	1	NA	Inf	FALSE	Hispanic or Latino	QUIT	59	Female	FALSE	TRUE	FALSE	FALSE	FALSE	F	0.742	non-black
469	OUTPATIENT	High	Final result	1.22	4510-07-23	4510-07-23	Yes	CREATININE	1.22	0.79	4510-02-20	0	NA	NA	Inf	26	4510-02-20	24	1	1	0	0	FALSE	320	27	1.8	NA	0.86	0	0	0	0	0	1	NA	Inf	FALSE	Hispanic or Latino	QUIT	59	Female	FALSE	TRUE	FALSE	FALSE	FALSE	F	0.742	non-black
470	OUTPATIENT	High	Final result	1.16	4510-07-21	4510-07-21	Yes	CREATININE	1.16	0.79	4510-02-20	0	NA	NA	Inf	26	4510-02-20	24	1	1	0	0	FALSE	320	27	1.8	NA	0.86	0	0	0	0	0	1	NA	Inf	FALSE	Hispanic or Latino	QUIT	59	Female	FALSE	TRUE	FALSE	FALSE	FALSE	F	0.742	non-black
471	OUTPATIENT	High	Final result	1.11	4511-01-09	4511-01-09	Yes	CREATININE	1.11	0.79	4510-02-20	0	NA	NA	Inf	26	4510-02-20	24	1	1	0	0	FALSE	320	27	1.8	NA	0.86	0	0	0	0	0	1	NA	Inf	FALSE	Hispanic or Latino	QUIT	59	Female	FALSE	TRUE	FALSE	FALSE	FALSE	F	0.742	non-black
472	OUTPATIENT	*Unspecified	Final result	1.08	4510-11-20	4510-11-20	Yes	CREATININE	1.08	0.79	4510-02-20	0	NA	NA	Inf	26	4510-02-20	24	1	1	0	0	FALSE	320	27	1.8	NA	0.86	0	0	0	0	0	1	NA	Inf	FALSE	Hispanic or Latino	QUIT	59	Female	FALSE	TRUE	FALSE	FALSE	FALSE	F	0.742	non-black
473	OUTPATIENT	High	Final result	1.26	4510-07-24	4510-07-24	Yes	CREATININE	1.26	0.79	4510-02-20	0	NA	NA	Inf	26	4510-02-20	24	1	1	0	0	FALSE	320	27	1.8	NA	0.86	0	0	0	0	0	1	NA	Inf	FALSE	Hispanic or Latino	QUIT	59	Female	FALSE	TRUE	FALSE	FALSE	FALSE	F	0.742	non-black
474	OUTPATIENT	*Unspecified	Final result	1.04	4510-11-24	4510-11-24	Yes	CREATININE	1.04	0.79	4510-02-20	0	NA	NA	Inf	26	4510-02-20	24	1	1	0	0	FALSE	320	27	1.8	NA	0.86	0	0	0	0	0	1	NA	Inf	FALSE	Hispanic or Latino	QUIT	59	Female	FALSE	TRUE	FALSE	FALSE	FALSE	F	0.742	non-black
475	OUTPATIENT	High	Final result	1.2	4510-11-25	4510-11-25	Yes	CREATININE	1.2	0.79	4510-02-20	0	NA	NA	Inf	26	4510-02-20	24	1	1	0	0	FALSE	320	27	1.8	NA	0.86	0	0	0	0	0	1	NA	Inf	FALSE	Hispanic or Latino	QUIT	59	Female	FALSE	TRUE	FALSE	FALSE	FALSE	F	0.742	non-black
476	OUTPATIENT	High	Final result	1.13	4510-11-11	4510-11-11	Yes	CREATININE	1.13	0.79	4510-02-20	0	NA	NA	Inf	26	4510-02-20	24	1	1	0	0	FALSE	320	27	1.8	NA	0.86	0	0	0	0	0	1	NA	Inf	FALSE	Hispanic or Latino	QUIT	59	Female	FALSE	TRUE	FALSE	FALSE	FALSE	F	0.742	non-black
477	OUTPATIENT	High	Final result	1.19	4510-11-10	4510-11-10	Yes	CREATININE	1.19	0.79	4510-02-20	0	NA	NA	Inf	26	4510-02-20	24	1	1	0	0	FALSE	320	27	1.8	NA	0.86	0	0	0	0	0	1	NA	Inf	FALSE	Hispanic or Latino	QUIT	59	Female	FALSE	TRUE	FALSE	FALSE	FALSE	F	0.742	non-black
478	OUTPATIENT	High	Final result	1.11	4510-11-14	4510-11-15	Yes	CREATININE	1.11	0.79	4510-02-20	0	NA	NA	Inf	26	4510-02-20	24	1	1	0	0	FALSE	320	27	1.8	NA	0.86	0	0	0	0	0	1	NA	Inf	FALSE	Hispanic or Latino	QUIT	59	Female	FALSE	TRUE	FALSE	FALSE	FALSE	F	0.742	non-black
479	OUTPATIENT	High	Final result	1.11	4510-11-22	4510-11-22	Yes	CREATININE	1.11	0.79	4510-02-20	0	NA	NA	Inf	26	4510-02-20	24	1	1	0	0	FALSE	320	27	1.8	NA	0.86	0	0	0	0	0	1	NA	Inf	FALSE	Hispanic or Latino	QUIT	59	Female	FALSE	TRUE	FALSE	FALSE	FALSE	F	0.742	non-black
480	OUTPATIENT	*Unspecified	Final result	1.06	4510-11-13	4510-11-13	Yes	CREATININE	1.06	0.79	4510-02-20	0	NA	NA	Inf	26	4510-02-20	24	1	1	0	0	FALSE	320	27	1.8	NA	0.86	0	0	0	0	0	1	NA	Inf	FALSE	Hispanic or Latino	QUIT	59	Female	FALSE	TRUE	FALSE	FALSE	FALSE	F	0.742	non-black
481	OUTPATIENT	*Unspecified	Final result	0.98	4510-11-18	4510-11-18	Yes	CREATININE	0.98	0.79	4510-02-20	0	NA	NA	Inf	26	4510-02-20	24	1	1	0	0	FALSE	320	27	1.8	NA	0.86	0	0	0	0	0	1	NA	Inf	FALSE	Hispanic or Latino	QUIT	59	Female	FALSE	TRUE	FALSE	FALSE	FALSE	F	0.742	non-black
482	OUTPATIENT	*Unspecified	Final result	1.02	4510-11-19	4510-11-19	Yes	CREATININE	1.02	0.79	4510-02-20	0	NA	NA	Inf	26	4510-02-20	24	1	1	0	0	FALSE	320	27	1.8	NA	0.86	0	0	0	0	0	1	NA	Inf	FALSE	Hispanic or Latino	QUIT	59	Female	FALSE	TRUE	FALSE	FALSE	FALSE	F	0.742	non-black
483	OUTPATIENT	*Unspecified	Final result	0.99	4510-11-17	4510-11-17	Yes	CREATININE	0.99	0.79	4510-02-20	0	NA	NA	Inf	26	4510-02-20	24	1	1	0	0	FALSE	320	27	1.8	NA	0.86	0	0	0	0	0	1	NA	Inf	FALSE	Hispanic or Latino	QUIT	59	Female	FALSE	TRUE	FALSE	FALSE	FALSE	F	0.742	non-black
484	OUTPATIENT	*Unspecified	Final result	0.97	4510-11-16	4510-11-16	Yes	CREATININE	0.97	0.79	4510-02-20	0	NA	NA	Inf	26	4510-02-20	24	1	1	0	0	FALSE	320	27	1.8	NA	0.86	0	0	0	0	0	1	NA	Inf	FALSE	Hispanic or Latino	QUIT	59	Female	FALSE	TRUE	FALSE	FALSE	FALSE	F	0.742	non-black
485	OUTPATIENT	*Unspecified	Final result	1.04	4510-11-15	4510-11-15	Yes	CREATININE	1.04	0.79	4510-02-20	0	NA	NA	Inf	26	4510-02-20	24	1	1	0	0	FALSE	320	27	1.8	NA	0.86	0	0	0	0	0	1	NA	Inf	FALSE	Hispanic or Latino	QUIT	59	Female	FALSE	TRUE	FALSE	FALSE	FALSE	F	0.742	non-black
486	OUTPATIENT	*Unspecified	Final result	1.03	4510-11-12	4510-11-12	Yes	CREATININE	1.03	0.79	4510-02-20	0	NA	NA	Inf	26	4510-02-20	24	1	1	0	0	FALSE	320	27	1.8	NA	0.86	0	0	0	0	0	1	NA	Inf	FALSE	Hispanic or Latino	QUIT	59	Female	FALSE	TRUE	FALSE	FALSE	FALSE	F	0.742	non-black
487	OUTPATIENT	High	Final result	1.12	4510-11-09	4510-11-09	Yes	CREATININE	1.12	0.79	4510-02-20	0	NA	NA	Inf	26	4510-02-20	24	1	1	0	0	FALSE	320	27	1.8	NA	0.86	0	0	0	0	0	1	NA	Inf	FALSE	Hispanic or Latino	QUIT	59	Female	FALSE	TRUE	FALSE	FALSE	FALSE	F	0.742	non-black
488	OUTPATIENT	High	Final result	1.37	4510-11-09	4510-11-09	Yes	CREATININE	1.37	0.79	4510-02-20	0	NA	NA	Inf	26	4510-02-20	24	1	1	0	0	FALSE	320	27	1.8	NA	0.86	0	0	0	0	0	1	NA	Inf	FALSE	Hispanic or Latino	QUIT	59	Female	FALSE	TRUE	FALSE	FALSE	FALSE	F	0.742	non-black
489	OUTPATIENT	*Unspecified	Final result	1	4510-11-21	4510-11-21	Yes	CREATININE	1	0.79	4510-02-20	0	NA	NA	Inf	26	4510-02-20	24	1	1	0	0	FALSE	320	27	1.8	NA	0.86	0	0	0	0	0	1	NA	Inf	FALSE	Hispanic or Latino	QUIT	59	Female	FALSE	TRUE	FALSE	FALSE	FALSE	F	0.742	non-black
490	OUTPATIENT	High	Final result	1.13	4510-11-23	4510-11-23	Yes	CREATININE	1.13	0.79	4510-02-20	0	NA	NA	Inf	26	4510-02-20	24	1	1	0	0	FALSE	320	27	1.8	NA	0.86	0	0	0	0	0	1	NA	Inf	FALSE	Hispanic or Latino	QUIT	59	Female	FALSE	TRUE	FALSE	FALSE	FALSE	F	0.742	non-black
491	OUTPATIENT	*Unspecified	Final result	1.01	4511-01-10	4511-01-10	Yes	CREATININE	1.01	0.79	4510-02-20	0	NA	NA	Inf	26	4510-02-20	24	1	1	0	0	FALSE	320	27	1.8	NA	0.86	0	0	0	0	0	1	NA	Inf	FALSE	Hispanic or Latino	QUIT	59	Female	FALSE	TRUE	FALSE	FALSE	FALSE	F	0.742	non-black
492	OUTPATIENT	High	Final result	1.41	4511-01-07	4511-01-07	Yes	CREATININE	1.41	0.79	4510-02-20	0	NA	NA	Inf	26	4510-02-20	24	1	1	0	0	FALSE	320	27	1.8	NA	0.86	0	0	0	0	0	1	NA	Inf	FALSE	Hispanic or Latino	QUIT	59	Female	FALSE	TRUE	FALSE	FALSE	FALSE	F	0.742	non-black
493	OUTPATIENT	High	Final result	1.34	4511-01-07	4511-01-07	Yes	CREATININE	1.34	0.79	4510-02-20	0	NA	NA	Inf	26	4510-02-20	24	1	1	0	0	FALSE	320	27	1.8	NA	0.86	0	0	0	0	0	1	NA	Inf	FALSE	Hispanic or Latino	QUIT	59	Female	FALSE	TRUE	FALSE	FALSE	FALSE	F	0.742	non-black
494	OUTPATIENT	High	Final result	1.26	4511-01-08	4511-01-08	Yes	CREATININE	1.26	0.79	4510-02-20	0	NA	NA	Inf	26	4510-02-20	24	1	1	0	0	FALSE	320	27	1.8	NA	0.86	0	0	0	0	0	1	NA	Inf	FALSE	Hispanic or Latino	QUIT	59	Female	FALSE	TRUE	FALSE	FALSE	FALSE	F	0.742	non-black
495	OUTPATIENT	High	Final result	1.49	4510-07-19	4510-07-19	Yes	CREATININE	1.49	0.79	4510-02-20	0	NA	NA	Inf	26	4510-02-20	24	1	1	0	0	FALSE	320	27	1.8	NA	0.86	0	0	0	0	0	1	NA	Inf	FALSE	Hispanic or Latino	QUIT	59	Female	FALSE	TRUE	FALSE	FALSE	FALSE	F	0.742	non-black
496	OUTPATIENT	*Unspecified	Final result	0.53	4510-02-27	4510-02-27	Yes	CREATININE	0.53	0.813957	4510-01-28	0	NA	NA	Inf	8	4510-01-28	1	1	1	0	0	FALSE	431	7	1.4	NA	0.51	0	0	0	0	0	1	NA	Inf	FALSE	NOT Hispanic or Latino	NEVER	65	Female	FALSE	FALSE	FALSE	FALSE	FALSE	F	0.742	non-black
497	OUTPATIENT	*Unspecified	Final result	0.5	4510-02-02	4510-02-02	Yes	CREATININE	0.5	0.813957	4510-01-28	0	NA	NA	Inf	8	4510-01-28	1	1	1	0	0	FALSE	431	7	1.4	NA	0.51	0	0	0	0	0	1	NA	Inf	FALSE	NOT Hispanic or Latino	NEVER	65	Female	FALSE	FALSE	FALSE	FALSE	FALSE	F	0.742	non-black
498	OUTPATIENT	*Unspecified	Final result	0.56	4510-06-18	4510-06-18	Yes	CREATININE	0.56	0.813957	4510-01-28	0	NA	NA	Inf	8	4510-01-28	1	1	1	0	0	FALSE	431	7	1.4	NA	0.51	0	0	0	0	0	1	NA	Inf	FALSE	NOT Hispanic or Latino	NEVER	65	Female	FALSE	FALSE	FALSE	FALSE	FALSE	F	0.742	non-black
499	OUTPATIENT	*Unspecified	Final result	0.62	4510-09-10	4510-09-10	Yes	CREATININE	0.62	0.813957	4510-01-28	0	NA	NA	Inf	8	4510-01-28	1	1	1	0	0	FALSE	431	7	1.4	NA	0.51	0	0	0	0	0	1	NA	Inf	FALSE	NOT Hispanic or Latino	NEVER	65	Female	FALSE	FALSE	FALSE	FALSE	FALSE	F	0.742	non-black
500	OUTPATIENT	*Unspecified	Final result	0.51	4510-01-28	4510-01-28	Yes	CREATININE	0.51	0.813957	4510-01-28	0	NA	NA	Inf	8	4510-01-28	1	1	1	0	0	FALSE	431	7	1.4	NA	0.51	0	0	0	0	0	1	NA	Inf	FALSE	NOT Hispanic or Latino	NEVER	65	Female	FALSE	FALSE	FALSE	FALSE	FALSE	F	0.742	non-black
501	OUTPATIENT	*Unspecified	Final result	0.52	4510-02-01	4510-02-01	Yes	CREATININE	0.52	0.813957	4510-01-28	0	NA	NA	Inf	8	4510-01-28	1	1	1	0	0	FALSE	431	7	1.4	NA	0.51	0	0	0	0	0	1	NA	Inf	FALSE	NOT Hispanic or Latino	NEVER	65	Female	FALSE	FALSE	FALSE	FALSE	FALSE	F	0.742	non-black
502	OUTPATIENT	Low	Final result	0.47	4510-01-29	4510-01-29	Yes	CREATININE	0.47	0.813957	4510-01-28	0	NA	NA	Inf	8	4510-01-28	1	1	1	0	0	FALSE	431	7	1.4	NA	0.51	0	0	0	0	0	1	NA	Inf	FALSE	NOT Hispanic or Latino	NEVER	65	Female	FALSE	FALSE	FALSE	FALSE	FALSE	F	0.742	non-black
503	OUTPATIENT	*Unspecified	Final result	0.52	4510-01-31	4510-01-31	Yes	CREATININE	0.52	0.813957	4510-01-28	0	NA	NA	Inf	8	4510-01-28	1	1	1	0	0	FALSE	431	7	1.4	NA	0.51	0	0	0	0	0	1	NA	Inf	FALSE	NOT Hispanic or Latino	NEVER	65	Female	FALSE	FALSE	FALSE	FALSE	FALSE	F	0.742	non-black
504	OUTPATIENT	Low	Final result	0.49	4510-01-30	4510-01-30	Yes	CREATININE	0.49	0.813957	4510-01-28	0	NA	NA	Inf	8	4510-01-28	1	1	1	0	0	FALSE	431	7	1.4	NA	0.51	0	0	0	0	0	1	NA	Inf	FALSE	NOT Hispanic or Latino	NEVER	65	Female	FALSE	FALSE	FALSE	FALSE	FALSE	F	0.742	non-black
505	OUTPATIENT	*Unspecified	Final result	0.54	4510-12-03	4510-12-03	Yes	CREATININE	0.54	0.813957	4510-01-28	0	NA	NA	Inf	8	4510-01-28	1	1	1	0	0	FALSE	431	7	1.4	NA	0.51	0	0	0	0	0	1	NA	Inf	FALSE	NOT Hispanic or Latino	NEVER	65	Female	FALSE	FALSE	FALSE	FALSE	FALSE	F	0.742	non-black
506	OUTPATIENT	*Unspecified	Final result	0.61	4511-04-15	4511-04-15	Yes	CREATININE	0.61	0.813957	4510-01-28	0	NA	NA	Inf	8	4510-01-28	1	1	1	0	0	FALSE	431	7	1.4	NA	0.51	0	0	0	0	0	1	NA	Inf	FALSE	NOT Hispanic or Latino	NEVER	65	Female	FALSE	FALSE	FALSE	FALSE	FALSE	F	0.742	non-black
507	OUTPATIENT	*Unspecified	Final result	0.83	4510-02-01	4510-02-01	Yes	CREATININE	0.83	0.83	4510-02-01	0	NA	NA	Inf	5	4510-02-01	4	1	1	1	1	FALSE	NA	9	NA	NA	0.83	0	0	0	0	0	1	NA	Inf	FALSE	Hispanic or Latino	NEVER	36	Male	FALSE	FALSE	FALSE	FALSE	FALSE	M	1	non-black
508	OUTPATIENT	*Unspecified	Final result	0.8	4510-08-31	4510-08-31	Yes	CREATININE	0.8	0.46	4510-01-24	0	NA	NA	Inf	16	4510-01-24	14	1	1	1	1	FALSE	529	12	1.5	0.9	0.52	0	0	0	0	0	1	NA	Inf	FALSE	Hispanic or Latino	NEVER	73	Female	FALSE	TRUE	FALSE	FALSE	FALSE	F	0.742	non-black
509	OUTPATIENT	*Unspecified	Final result	0.52	4510-01-24	4510-01-24	Yes	CREATININE	0.52	0.46	4510-01-24	0	NA	NA	Inf	16	4510-01-24	14	1	1	1	1	FALSE	529	12	1.5	0.9	0.52	0	0	0	0	0	1	NA	Inf	FALSE	Hispanic or Latino	NEVER	73	Female	FALSE	TRUE	FALSE	FALSE	FALSE	F	0.742	non-black
510	OUTPATIENT	*Unspecified	Final result	0.7	4510-02-25	4510-02-25	Yes	CREATININE	0.7	0.46	4510-01-24	0	NA	NA	Inf	16	4510-01-24	14	1	1	1	1	FALSE	529	12	1.5	0.9	0.52	0	0	0	0	0	1	NA	Inf	FALSE	Hispanic or Latino	NEVER	73	Female	FALSE	TRUE	FALSE	FALSE	FALSE	F	0.742	non-black
511	OUTPATIENT	*Unspecified	Final result	0.57	4510-08-31	4510-08-31	Yes	CREATININE	0.57	0.46	4510-01-24	0	NA	NA	Inf	16	4510-01-24	14	1	1	1	1	FALSE	529	12	1.5	0.9	0.52	0	0	0	0	0	1	NA	Inf	FALSE	Hispanic or Latino	NEVER	73	Female	FALSE	TRUE	FALSE	FALSE	FALSE	F	0.742	non-black
512	OUTPATIENT	*Unspecified	Preliminary result	0.82	4510-09-02	4510-09-02	No	CREATININE	0.82	0.46	4510-01-24	0	NA	NA	Inf	16	4510-01-24	14	1	1	1	1	FALSE	529	12	1.5	0.9	0.52	0	0	0	0	0	1	NA	Inf	FALSE	Hispanic or Latino	NEVER	73	Female	FALSE	TRUE	FALSE	FALSE	FALSE	F	0.742	non-black
513	OUTPATIENT	*Unspecified	Final result	0.6	4510-09-05	4510-09-05	Yes	CREATININE	0.6	0.46	4510-01-24	0	NA	NA	Inf	16	4510-01-24	14	1	1	1	1	FALSE	529	12	1.5	0.9	0.52	0	0	0	0	0	1	NA	Inf	FALSE	Hispanic or Latino	NEVER	73	Female	FALSE	TRUE	FALSE	FALSE	FALSE	F	0.742	non-black
514	OUTPATIENT	*Unspecified	Final result	0.66	4510-09-07	4510-09-07	Yes	CREATININE	0.66	0.46	4510-01-24	0	NA	NA	Inf	16	4510-01-24	14	1	1	1	1	FALSE	529	12	1.5	0.9	0.52	0	0	0	0	0	1	NA	Inf	FALSE	Hispanic or Latino	NEVER	73	Female	FALSE	TRUE	FALSE	FALSE	FALSE	F	0.742	non-black
515	OUTPATIENT	*Unspecified	Final result	0.64	4510-09-08	4510-09-08	Yes	CREATININE	0.64	0.46	4510-01-24	0	NA	NA	Inf	16	4510-01-24	14	1	1	1	1	FALSE	529	12	1.5	0.9	0.52	0	0	0	0	0	1	NA	Inf	FALSE	Hispanic or Latino	NEVER	73	Female	FALSE	TRUE	FALSE	FALSE	FALSE	F	0.742	non-black
516	OUTPATIENT	*Unspecified	Final result	0.6	4510-09-03	4510-09-03	Yes	CREATININE	0.6	0.46	4510-01-24	0	NA	NA	Inf	16	4510-01-24	14	1	1	1	1	FALSE	529	12	1.5	0.9	0.52	0	0	0	0	0	1	NA	Inf	FALSE	Hispanic or Latino	NEVER	73	Female	FALSE	TRUE	FALSE	FALSE	FALSE	F	0.742	non-black
517	OUTPATIENT	*Unspecified	Final result	0.62	4510-09-06	4510-09-06	Yes	CREATININE	0.62	0.46	4510-01-24	0	NA	NA	Inf	16	4510-01-24	14	1	1	1	1	FALSE	529	12	1.5	0.9	0.52	0	0	0	0	0	1	NA	Inf	FALSE	Hispanic or Latino	NEVER	73	Female	FALSE	TRUE	FALSE	FALSE	FALSE	F	0.742	non-black
518	OUTPATIENT	*Unspecified	Final result	0.55	4510-09-04	4510-09-04	Yes	CREATININE	0.55	0.46	4510-01-24	0	NA	NA	Inf	16	4510-01-24	14	1	1	1	1	FALSE	529	12	1.5	0.9	0.52	0	0	0	0	0	1	NA	Inf	FALSE	Hispanic or Latino	NEVER	73	Female	FALSE	TRUE	FALSE	FALSE	FALSE	F	0.742	non-black
519	OUTPATIENT	*Unspecified	Final result	0.61	4510-09-01	4510-09-01	Yes	CREATININE	0.61	0.46	4510-01-24	0	NA	NA	Inf	16	4510-01-24	14	1	1	1	1	FALSE	529	12	1.5	0.9	0.52	0	0	0	0	0	1	NA	Inf	FALSE	Hispanic or Latino	NEVER	73	Female	FALSE	TRUE	FALSE	FALSE	FALSE	F	0.742	non-black
520	OUTPATIENT	*Unspecified	Final result	0.68	4510-01-29	4510-01-29	Yes	CREATININE	0.68	0.771715	4510-01-28	0	NA	NA	Inf	3	4510-01-28	1	1	0	0	0	FALSE	238	NA	1.9	NA	NA	0	0	0	0	886998	5.94793	4510-01-27	Inf	FALSE	NOT Hispanic or Latino	NEVER	88	Female	TRUE	TRUE	FALSE	FALSE	FALSE	F	0.742	non-black
521	OUTPATIENT	*Unspecified	Final result	0.63	4510-02-15	4510-02-15	Yes	CREATININE	0.63	0.771715	4510-01-28	0	NA	NA	Inf	3	4510-01-28	1	1	0	0	0	FALSE	238	NA	1.9	NA	NA	0	0	0	0	886998	5.94793	4510-01-27	Inf	FALSE	NOT Hispanic or Latino	NEVER	88	Female	TRUE	TRUE	FALSE	FALSE	FALSE	F	0.742	non-black
522	OUTPATIENT	*Unspecified	Final result	0.71	4510-09-13	4510-09-13	Yes	CREATININE	0.71	0.771715	4510-01-28	0	NA	NA	Inf	3	4510-01-28	1	1	0	0	0	FALSE	238	NA	1.9	NA	NA	0	0	0	0	886998	5.94793	4510-01-27	Inf	FALSE	NOT Hispanic or Latino	NEVER	88	Female	TRUE	TRUE	FALSE	FALSE	FALSE	F	0.742	non-black
523	OUTPATIENT	*Unspecified	Final result	0.75	4510-05-31	4510-05-31	Yes	CREATININE	0.75	0.771715	4510-01-28	0	NA	NA	Inf	3	4510-01-28	1	1	0	0	0	FALSE	238	NA	1.9	NA	NA	0	0	0	0	886998	5.94793	4510-01-27	Inf	FALSE	NOT Hispanic or Latino	NEVER	88	Female	TRUE	TRUE	FALSE	FALSE	FALSE	F	0.742	non-black
524	OUTPATIENT	*Unspecified	Final result	0.8	4511-03-12	4511-03-12	Yes	CREATININE	0.8	0.771715	4510-01-28	0	NA	NA	Inf	3	4510-01-28	1	1	0	0	0	FALSE	238	NA	1.9	NA	NA	0	0	0	0	886998	5.94793	4510-01-27	Inf	FALSE	NOT Hispanic or Latino	NEVER	88	Female	TRUE	TRUE	FALSE	FALSE	FALSE	F	0.742	non-black
525	OUTPATIENT	High	Final result	6.68	4510-01-28	4510-01-28	Yes	CREATININE	6.68	1.01412	4510-01-28	3	4510-01-25	4510-01-30	0	6	4510-01-28	3	1	0	5	1	FALSE	255	78	1.6	NA	6.68	1	0	0	1	0	1	NA	-3	FALSE	Hispanic or Latino	NEVER	81	Male	FALSE	FALSE	FALSE	FALSE	FALSE	M	1	non-black
526	OUTPATIENT	High	Final result	5.96	4510-01-30	4510-01-30	Yes	CREATININE	5.96	1.01412	4510-01-28	3	4510-01-25	4510-01-30	0	6	4510-01-28	3	1	0	5	1	FALSE	255	78	1.6	NA	6.68	1	0	0	1	0	1	NA	-3	FALSE	Hispanic or Latino	NEVER	81	Male	FALSE	FALSE	FALSE	FALSE	FALSE	M	1	non-black
527	OUTPATIENT	High	Final result	6.26	4510-01-29	4510-01-29	Yes	CREATININE	6.26	1.01412	4510-01-28	3	4510-01-25	4510-01-30	0	6	4510-01-28	3	1	0	5	1	FALSE	255	78	1.6	NA	6.68	1	0	0	1	0	1	NA	-3	FALSE	Hispanic or Latino	NEVER	81	Male	FALSE	FALSE	FALSE	FALSE	FALSE	M	1	non-black
528	OUTPATIENT	High	Final result	6.52	4510-01-28	4510-01-28	Yes	CREATININE	6.52	1.01412	4510-01-28	3	4510-01-25	4510-01-30	0	6	4510-01-28	3	1	0	5	1	FALSE	255	78	1.6	NA	6.68	1	0	0	1	0	1	NA	-3	FALSE	Hispanic or Latino	NEVER	81	Male	FALSE	FALSE	FALSE	FALSE	FALSE	M	1	non-black
529	OUTPATIENT	*Unspecified	Final result	0.91	4510-01-30	4510-01-30	Yes	CREATININE	0.91	0.81618	4510-01-29	0	NA	NA	Inf	3	4510-01-29	1	1	0	1	1	FALSE	293	28	1.8	NA	1.02	0	0	0	0	0	1	NA	Inf	FALSE	Hispanic or Latino	QUIT	64	Female	TRUE	FALSE	FALSE	FALSE	FALSE	F	0.742	non-black
530	OUTPATIENT	*Unspecified	Final result	0.67	4511-06-26	4511-06-26	Yes	CREATININE	0.67	0.81618	4510-01-29	0	NA	NA	Inf	3	4510-01-29	1	1	0	1	1	FALSE	293	28	1.8	NA	1.02	0	0	0	0	0	1	NA	Inf	FALSE	Hispanic or Latino	QUIT	64	Female	TRUE	FALSE	FALSE	FALSE	FALSE	F	0.742	non-black
531	OUTPATIENT	*Unspecified	Final result	1.02	4510-01-29	4510-01-29	Yes	CREATININE	1.02	0.81618	4510-01-29	0	NA	NA	Inf	3	4510-01-29	1	1	0	1	1	FALSE	293	28	1.8	NA	1.02	0	0	0	0	0	1	NA	Inf	FALSE	Hispanic or Latino	QUIT	64	Female	TRUE	FALSE	FALSE	FALSE	FALSE	F	0.742	non-black
532	OUTPATIENT	*Unspecified	Final result	0.89	4510-01-29	4510-01-30	Yes	CREATININE	0.89	0.81618	4510-01-29	0	NA	NA	Inf	3	4510-01-29	1	1	0	1	1	FALSE	293	28	1.8	NA	1.02	0	0	0	0	0	1	NA	Inf	FALSE	Hispanic or Latino	QUIT	64	Female	TRUE	FALSE	FALSE	FALSE	FALSE	F	0.742	non-black
533	OUTPATIENT	*Unspecified	Final result	0.88	4510-01-29	4510-01-29	Yes	CREATININE	0.88	0.81618	4510-01-29	0	NA	NA	Inf	3	4510-01-29	1	1	0	1	1	FALSE	293	28	1.8	NA	1.02	0	0	0	0	0	1	NA	Inf	FALSE	Hispanic or Latino	QUIT	64	Female	TRUE	FALSE	FALSE	FALSE	FALSE	F	0.742	non-black
534	OUTPATIENT	*Unspecified	Final result	0.59	4511-06-10	4511-06-11	Yes	CREATININE	0.59	0.81618	4510-01-29	0	NA	NA	Inf	3	4510-01-29	1	1	0	1	1	FALSE	293	28	1.8	NA	1.02	0	0	0	0	0	1	NA	Inf	FALSE	Hispanic or Latino	QUIT	64	Female	TRUE	FALSE	FALSE	FALSE	FALSE	F	0.742	non-black
535	OUTPATIENT	*Unspecified	Final result	0.81	4511-05-08	4511-05-08	Yes	CREATININE	0.81	0.81618	4510-01-29	0	NA	NA	Inf	3	4510-01-29	1	1	0	1	1	FALSE	293	28	1.8	NA	1.02	0	0	0	0	0	1	NA	Inf	FALSE	Hispanic or Latino	QUIT	64	Female	TRUE	FALSE	FALSE	FALSE	FALSE	F	0.742	non-black
536	OUTPATIENT	*Unspecified	Final result	0.61	4511-06-10	4511-06-10	Yes	CREATININE	0.61	0.81618	4510-01-29	0	NA	NA	Inf	3	4510-01-29	1	1	0	1	1	FALSE	293	28	1.8	NA	1.02	0	0	0	0	0	1	NA	Inf	FALSE	Hispanic or Latino	QUIT	64	Female	TRUE	FALSE	FALSE	FALSE	FALSE	F	0.742	non-black
537	OUTPATIENT	*Unspecified	Final result	0.68	4511-01-06	4511-01-06	Yes	CREATININE	0.68	0.81618	4510-01-29	0	NA	NA	Inf	3	4510-01-29	1	1	0	1	1	FALSE	293	28	1.8	NA	1.02	0	0	0	0	0	1	NA	Inf	FALSE	Hispanic or Latino	QUIT	64	Female	TRUE	FALSE	FALSE	FALSE	FALSE	F	0.742	non-black
538	OUTPATIENT	*Unspecified	Final result	0.67	4511-02-03	4511-02-03	Yes	CREATININE	0.67	0.81618	4510-01-29	0	NA	NA	Inf	3	4510-01-29	1	1	0	1	1	FALSE	293	28	1.8	NA	1.02	0	0	0	0	0	1	NA	Inf	FALSE	Hispanic or Latino	QUIT	64	Female	TRUE	FALSE	FALSE	FALSE	FALSE	F	0.742	non-black
539	OUTPATIENT	*Unspecified	Final result	0.72	4511-02-28	4511-02-28	Yes	CREATININE	0.72	0.81618	4510-01-29	0	NA	NA	Inf	3	4510-01-29	1	1	0	1	1	FALSE	293	28	1.8	NA	1.02	0	0	0	0	0	1	NA	Inf	FALSE	Hispanic or Latino	QUIT	64	Female	TRUE	FALSE	FALSE	FALSE	FALSE	F	0.742	non-black
540	OUTPATIENT	*Unspecified	Final result	0.78	4511-03-25	4511-03-25	Yes	CREATININE	0.78	0.81618	4510-01-29	0	NA	NA	Inf	3	4510-01-29	1	1	0	1	1	FALSE	293	28	1.8	NA	1.02	0	0	0	0	0	1	NA	Inf	FALSE	Hispanic or Latino	QUIT	64	Female	TRUE	FALSE	FALSE	FALSE	FALSE	F	0.742	non-black
541	OUTPATIENT	*Unspecified	Final result	0.63	4510-10-14	4510-10-14	Yes	CREATININE	0.63	0.81618	4510-01-29	0	NA	NA	Inf	3	4510-01-29	1	1	0	1	1	FALSE	293	28	1.8	NA	1.02	0	0	0	0	0	1	NA	Inf	FALSE	Hispanic or Latino	QUIT	64	Female	TRUE	FALSE	FALSE	FALSE	FALSE	F	0.742	non-black
542	OUTPATIENT	*Unspecified	Final result	0.71	4510-10-09	4510-10-09	Yes	CREATININE	0.71	0.81618	4510-01-29	0	NA	NA	Inf	3	4510-01-29	1	1	0	1	1	FALSE	293	28	1.8	NA	1.02	0	0	0	0	0	1	NA	Inf	FALSE	Hispanic or Latino	QUIT	64	Female	TRUE	FALSE	FALSE	FALSE	FALSE	F	0.742	non-black
543	OUTPATIENT	*Unspecified	Final result	0.55	4510-10-12	4510-10-12	Yes	CREATININE	0.55	0.81618	4510-01-29	0	NA	NA	Inf	3	4510-01-29	1	1	0	1	1	FALSE	293	28	1.8	NA	1.02	0	0	0	0	0	1	NA	Inf	FALSE	Hispanic or Latino	QUIT	64	Female	TRUE	FALSE	FALSE	FALSE	FALSE	F	0.742	non-black
544	OUTPATIENT	*Unspecified	Final result	0.59	4510-10-09	4510-10-09	Yes	CREATININE	0.59	0.81618	4510-01-29	0	NA	NA	Inf	3	4510-01-29	1	1	0	1	1	FALSE	293	28	1.8	NA	1.02	0	0	0	0	0	1	NA	Inf	FALSE	Hispanic or Latino	QUIT	64	Female	TRUE	FALSE	FALSE	FALSE	FALSE	F	0.742	non-black
545	OUTPATIENT	*Unspecified	Final result	0.58	4510-10-13	4510-10-13	Yes	CREATININE	0.58	0.81618	4510-01-29	0	NA	NA	Inf	3	4510-01-29	1	1	0	1	1	FALSE	293	28	1.8	NA	1.02	0	0	0	0	0	1	NA	Inf	FALSE	Hispanic or Latino	QUIT	64	Female	TRUE	FALSE	FALSE	FALSE	FALSE	F	0.742	non-black
546	OUTPATIENT	*Unspecified	Final result	0.6	4510-10-10	4510-10-10	Yes	CREATININE	0.6	0.81618	4510-01-29	0	NA	NA	Inf	3	4510-01-29	1	1	0	1	1	FALSE	293	28	1.8	NA	1.02	0	0	0	0	0	1	NA	Inf	FALSE	Hispanic or Latino	QUIT	64	Female	TRUE	FALSE	FALSE	FALSE	FALSE	F	0.742	non-black
547	OUTPATIENT	*Unspecified	Final result	0.63	4510-10-11	4510-10-11	Yes	CREATININE	0.63	0.81618	4510-01-29	0	NA	NA	Inf	3	4510-01-29	1	1	0	1	1	FALSE	293	28	1.8	NA	1.02	0	0	0	0	0	1	NA	Inf	FALSE	Hispanic or Latino	QUIT	64	Female	TRUE	FALSE	FALSE	FALSE	FALSE	F	0.742	non-black
548	OUTPATIENT	*Unspecified	Final result	0.85	4511-03-02	4511-03-02	Yes	CREATININE	0.85	0.81618	4510-01-29	0	NA	NA	Inf	3	4510-01-29	1	1	0	1	1	FALSE	293	28	1.8	NA	1.02	0	0	0	0	0	1	NA	Inf	FALSE	Hispanic or Latino	QUIT	64	Female	TRUE	FALSE	FALSE	FALSE	FALSE	F	0.742	non-black
549	OUTPATIENT	*Unspecified	Final result	0.8	4511-03-01	4511-03-01	Yes	CREATININE	0.8	0.81618	4510-01-29	0	NA	NA	Inf	3	4510-01-29	1	1	0	1	1	FALSE	293	28	1.8	NA	1.02	0	0	0	0	0	1	NA	Inf	FALSE	Hispanic or Latino	QUIT	64	Female	TRUE	FALSE	FALSE	FALSE	FALSE	F	0.742	non-black
550	OUTPATIENT	*Unspecified	Final result	0.77	4511-03-13	4511-03-13	Yes	CREATININE	0.77	0.81618	4510-01-29	0	NA	NA	Inf	3	4510-01-29	1	1	0	1	1	FALSE	293	28	1.8	NA	1.02	0	0	0	0	0	1	NA	Inf	FALSE	Hispanic or Latino	QUIT	64	Female	TRUE	FALSE	FALSE	FALSE	FALSE	F	0.742	non-black
551	OUTPATIENT	*Unspecified	Final result	0.8	4511-03-12	4511-03-12	Yes	CREATININE	0.8	0.81618	4510-01-29	0	NA	NA	Inf	3	4510-01-29	1	1	0	1	1	FALSE	293	28	1.8	NA	1.02	0	0	0	0	0	1	NA	Inf	FALSE	Hispanic or Latino	QUIT	64	Female	TRUE	FALSE	FALSE	FALSE	FALSE	F	0.742	non-black
552	OUTPATIENT	*Unspecified	Final result	0.9	4511-03-13	4511-03-13	Yes	CREATININE	0.9	0.81618	4510-01-29	0	NA	NA	Inf	3	4510-01-29	1	1	0	1	1	FALSE	293	28	1.8	NA	1.02	0	0	0	0	0	1	NA	Inf	FALSE	Hispanic or Latino	QUIT	64	Female	TRUE	FALSE	FALSE	FALSE	FALSE	F	0.742	non-black
553	OUTPATIENT	*Unspecified	Final result	0.7	4511-02-27	4511-02-27	Yes	CREATININE	0.7	0.81618	4510-01-29	0	NA	NA	Inf	3	4510-01-29	1	1	0	1	1	FALSE	293	28	1.8	NA	1.02	0	0	0	0	0	1	NA	Inf	FALSE	Hispanic or Latino	QUIT	64	Female	TRUE	FALSE	FALSE	FALSE	FALSE	F	0.742	non-black
554	OUTPATIENT	*Unspecified	Final result	0.72	4511-02-27	4511-02-27	Yes	CREATININE	0.72	0.81618	4510-01-29	0	NA	NA	Inf	3	4510-01-29	1	1	0	1	1	FALSE	293	28	1.8	NA	1.02	0	0	0	0	0	1	NA	Inf	FALSE	Hispanic or Latino	QUIT	64	Female	TRUE	FALSE	FALSE	FALSE	FALSE	F	0.742	non-black
555	OUTPATIENT	*Unspecified	Final result	0.75	4511-03-05	4511-03-05	Yes	CREATININE	0.75	0.81618	4510-01-29	0	NA	NA	Inf	3	4510-01-29	1	1	0	1	1	FALSE	293	28	1.8	NA	1.02	0	0	0	0	0	1	NA	Inf	FALSE	Hispanic or Latino	QUIT	64	Female	TRUE	FALSE	FALSE	FALSE	FALSE	F	0.742	non-black
556	OUTPATIENT	*Unspecified	Final result	0.69	4511-03-06	4511-03-06	Yes	CREATININE	0.69	0.81618	4510-01-29	0	NA	NA	Inf	3	4510-01-29	1	1	0	1	1	FALSE	293	28	1.8	NA	1.02	0	0	0	0	0	1	NA	Inf	FALSE	Hispanic or Latino	QUIT	64	Female	TRUE	FALSE	FALSE	FALSE	FALSE	F	0.742	non-black
557	OUTPATIENT	*Unspecified	Final result	0.68	4511-03-07	4511-03-07	Yes	CREATININE	0.68	0.81618	4510-01-29	0	NA	NA	Inf	3	4510-01-29	1	1	0	1	1	FALSE	293	28	1.8	NA	1.02	0	0	0	0	0	1	NA	Inf	FALSE	Hispanic or Latino	QUIT	64	Female	TRUE	FALSE	FALSE	FALSE	FALSE	F	0.742	non-black
558	OUTPATIENT	*Unspecified	Final result	0.92	4511-03-08	4511-03-08	Yes	CREATININE	0.92	0.81618	4510-01-29	0	NA	NA	Inf	3	4510-01-29	1	1	0	1	1	FALSE	293	28	1.8	NA	1.02	0	0	0	0	0	1	NA	Inf	FALSE	Hispanic or Latino	QUIT	64	Female	TRUE	FALSE	FALSE	FALSE	FALSE	F	0.742	non-black
559	OUTPATIENT	*Unspecified	Final result	0.79	4511-03-10	4511-03-10	Yes	CREATININE	0.79	0.81618	4510-01-29	0	NA	NA	Inf	3	4510-01-29	1	1	0	1	1	FALSE	293	28	1.8	NA	1.02	0	0	0	0	0	1	NA	Inf	FALSE	Hispanic or Latino	QUIT	64	Female	TRUE	FALSE	FALSE	FALSE	FALSE	F	0.742	non-black
560	OUTPATIENT	*Unspecified	Final result	0.75	4511-03-09	4511-03-09	Yes	CREATININE	0.75	0.81618	4510-01-29	0	NA	NA	Inf	3	4510-01-29	1	1	0	1	1	FALSE	293	28	1.8	NA	1.02	0	0	0	0	0	1	NA	Inf	FALSE	Hispanic or Latino	QUIT	64	Female	TRUE	FALSE	FALSE	FALSE	FALSE	F	0.742	non-black
561	OUTPATIENT	*Unspecified	Final result	0.78	4511-03-11	4511-03-11	Yes	CREATININE	0.78	0.81618	4510-01-29	0	NA	NA	Inf	3	4510-01-29	1	1	0	1	1	FALSE	293	28	1.8	NA	1.02	0	0	0	0	0	1	NA	Inf	FALSE	Hispanic or Latino	QUIT	64	Female	TRUE	FALSE	FALSE	FALSE	FALSE	F	0.742	non-black
562	OUTPATIENT	*Unspecified	Final result	0.84	4511-03-14	4511-03-14	Yes	CREATININE	0.84	0.81618	4510-01-29	0	NA	NA	Inf	3	4510-01-29	1	1	0	1	1	FALSE	293	28	1.8	NA	1.02	0	0	0	0	0	1	NA	Inf	FALSE	Hispanic or Latino	QUIT	64	Female	TRUE	FALSE	FALSE	FALSE	FALSE	F	0.742	non-black
563	OUTPATIENT	*Unspecified	Final result	0.82	4511-03-03	4511-03-03	Yes	CREATININE	0.82	0.81618	4510-01-29	0	NA	NA	Inf	3	4510-01-29	1	1	0	1	1	FALSE	293	28	1.8	NA	1.02	0	0	0	0	0	1	NA	Inf	FALSE	Hispanic or Latino	QUIT	64	Female	TRUE	FALSE	FALSE	FALSE	FALSE	F	0.742	non-black
564	OUTPATIENT	*Unspecified	Final result	0.85	4511-03-04	4511-03-04	Yes	CREATININE	0.85	0.81618	4510-01-29	0	NA	NA	Inf	3	4510-01-29	1	1	0	1	1	FALSE	293	28	1.8	NA	1.02	0	0	0	0	0	1	NA	Inf	FALSE	Hispanic or Latino	QUIT	64	Female	TRUE	FALSE	FALSE	FALSE	FALSE	F	0.742	non-black
565	OUTPATIENT	*Unspecified	Final result	0.64	4511-01-07	4511-01-07	Yes	CREATININE	0.64	0.81618	4510-01-29	0	NA	NA	Inf	3	4510-01-29	1	1	0	1	1	FALSE	293	28	1.8	NA	1.02	0	0	0	0	0	1	NA	Inf	FALSE	Hispanic or Latino	QUIT	64	Female	TRUE	FALSE	FALSE	FALSE	FALSE	F	0.742	non-black
566	OUTPATIENT	*Unspecified	Final result	0.6	4511-01-08	4511-01-08	Yes	CREATININE	0.6	0.81618	4510-01-29	0	NA	NA	Inf	3	4510-01-29	1	1	0	1	1	FALSE	293	28	1.8	NA	1.02	0	0	0	0	0	1	NA	Inf	FALSE	Hispanic or Latino	QUIT	64	Female	TRUE	FALSE	FALSE	FALSE	FALSE	F	0.742	non-black
567	OUTPATIENT	*Unspecified	Final result	0.61	4511-01-09	4511-01-09	Yes	CREATININE	0.61	0.81618	4510-01-29	0	NA	NA	Inf	3	4510-01-29	1	1	0	1	1	FALSE	293	28	1.8	NA	1.02	0	0	0	0	0	1	NA	Inf	FALSE	Hispanic or Latino	QUIT	64	Female	TRUE	FALSE	FALSE	FALSE	FALSE	F	0.742	non-black
568	OUTPATIENT	*Unspecified	Final result	0.83	4511-02-04	4511-02-04	Yes	CREATININE	0.83	0.81618	4510-01-29	0	NA	NA	Inf	3	4510-01-29	1	1	0	1	1	FALSE	293	28	1.8	NA	1.02	0	0	0	0	0	1	NA	Inf	FALSE	Hispanic or Latino	QUIT	64	Female	TRUE	FALSE	FALSE	FALSE	FALSE	F	0.742	non-black
569	OUTPATIENT	*Unspecified	Final result	0.71	4511-02-02	4511-02-02	Yes	CREATININE	0.71	0.81618	4510-01-29	0	NA	NA	Inf	3	4510-01-29	1	1	0	1	1	FALSE	293	28	1.8	NA	1.02	0	0	0	0	0	1	NA	Inf	FALSE	Hispanic or Latino	QUIT	64	Female	TRUE	FALSE	FALSE	FALSE	FALSE	F	0.742	non-black
570	OUTPATIENT	*Unspecified	Final result	0.85	4511-06-29	4511-06-29	Yes	CREATININE	0.85	0.81618	4510-01-29	0	NA	NA	Inf	3	4510-01-29	1	1	0	1	1	FALSE	293	28	1.8	NA	1.02	0	0	0	0	0	1	NA	Inf	FALSE	Hispanic or Latino	QUIT	64	Female	TRUE	FALSE	FALSE	FALSE	FALSE	F	0.742	non-black
571	OUTPATIENT	*Unspecified	Final result	0.66	4511-06-24	4511-06-24	Yes	CREATININE	0.66	0.81618	4510-01-29	0	NA	NA	Inf	3	4510-01-29	1	1	0	1	1	FALSE	293	28	1.8	NA	1.02	0	0	0	0	0	1	NA	Inf	FALSE	Hispanic or Latino	QUIT	64	Female	TRUE	FALSE	FALSE	FALSE	FALSE	F	0.742	non-black
572	OUTPATIENT	*Unspecified	Final result	0.66	4511-06-23	4511-06-23	Yes	CREATININE	0.66	0.81618	4510-01-29	0	NA	NA	Inf	3	4510-01-29	1	1	0	1	1	FALSE	293	28	1.8	NA	1.02	0	0	0	0	0	1	NA	Inf	FALSE	Hispanic or Latino	QUIT	64	Female	TRUE	FALSE	FALSE	FALSE	FALSE	F	0.742	non-black
573	OUTPATIENT	*Unspecified	Final result	0.63	4511-06-25	4511-06-25	Yes	CREATININE	0.63	0.81618	4510-01-29	0	NA	NA	Inf	3	4510-01-29	1	1	0	1	1	FALSE	293	28	1.8	NA	1.02	0	0	0	0	0	1	NA	Inf	FALSE	Hispanic or Latino	QUIT	64	Female	TRUE	FALSE	FALSE	FALSE	FALSE	F	0.742	non-black
574	OUTPATIENT	*Unspecified	Final result	0.63	4511-06-22	4511-06-22	Yes	CREATININE	0.63	0.81618	4510-01-29	0	NA	NA	Inf	3	4510-01-29	1	1	0	1	1	FALSE	293	28	1.8	NA	1.02	0	0	0	0	0	1	NA	Inf	FALSE	Hispanic or Latino	QUIT	64	Female	TRUE	FALSE	FALSE	FALSE	FALSE	F	0.742	non-black
575	OUTPATIENT	*Unspecified	Final result	0.65	4511-06-20	4511-06-20	Yes	CREATININE	0.65	0.81618	4510-01-29	0	NA	NA	Inf	3	4510-01-29	1	1	0	1	1	FALSE	293	28	1.8	NA	1.02	0	0	0	0	0	1	NA	Inf	FALSE	Hispanic or Latino	QUIT	64	Female	TRUE	FALSE	FALSE	FALSE	FALSE	F	0.742	non-black
576	OUTPATIENT	*Unspecified	Final result	1	4511-06-30	4511-06-30	Yes	CREATININE	1	0.81618	4510-01-29	0	NA	NA	Inf	3	4510-01-29	1	1	0	1	1	FALSE	293	28	1.8	NA	1.02	0	0	0	0	0	1	NA	Inf	FALSE	Hispanic or Latino	QUIT	64	Female	TRUE	FALSE	FALSE	FALSE	FALSE	F	0.742	non-black
577	OUTPATIENT	*Unspecified	Final result	0.63	4511-06-21	4511-06-21	Yes	CREATININE	0.63	0.81618	4510-01-29	0	NA	NA	Inf	3	4510-01-29	1	1	0	1	1	FALSE	293	28	1.8	NA	1.02	0	0	0	0	0	1	NA	Inf	FALSE	Hispanic or Latino	QUIT	64	Female	TRUE	FALSE	FALSE	FALSE	FALSE	F	0.742	non-black
578	OUTPATIENT	*Unspecified	Final result	0.7	4511-06-28	4511-06-28	Yes	CREATININE	0.7	0.81618	4510-01-29	0	NA	NA	Inf	3	4510-01-29	1	1	0	1	1	FALSE	293	28	1.8	NA	1.02	0	0	0	0	0	1	NA	Inf	FALSE	Hispanic or Latino	QUIT	64	Female	TRUE	FALSE	FALSE	FALSE	FALSE	F	0.742	non-black
579	OUTPATIENT	*Unspecified	Final result	0.74	4511-06-27	4511-06-27	Yes	CREATININE	0.74	0.81618	4510-01-29	0	NA	NA	Inf	3	4510-01-29	1	1	0	1	1	FALSE	293	28	1.8	NA	1.02	0	0	0	0	0	1	NA	Inf	FALSE	Hispanic or Latino	QUIT	64	Female	TRUE	FALSE	FALSE	FALSE	FALSE	F	0.742	non-black
580	OUTPATIENT	Low	Final result	0.64	4510-06-20	4510-06-20	Yes	CREATININE	0.64	1.27652	4510-02-04	0	NA	NA	Inf	8	4510-02-04	7	1	1	0	0	FALSE	NA	NA	NA	NA	NA	0	0	0	0	0	1	NA	Inf	FALSE	NOT Hispanic or Latino	QUIT	56	Male	FALSE	TRUE	FALSE	FALSE	TRUE	M	1	non-black
581	OUTPATIENT	*Unspecified	Final result	0.76	4510-05-21	4510-05-21	Yes	CREATININE	0.76	1.27652	4510-02-04	0	NA	NA	Inf	8	4510-02-04	7	1	1	0	0	FALSE	NA	NA	NA	NA	NA	0	0	0	0	0	1	NA	Inf	FALSE	NOT Hispanic or Latino	QUIT	56	Male	FALSE	TRUE	FALSE	FALSE	TRUE	M	1	non-black
582	OUTPATIENT	*Unspecified	Final result	0.72	4510-06-21	4510-06-21	Yes	CREATININE	0.72	1.27652	4510-02-04	0	NA	NA	Inf	8	4510-02-04	7	1	1	0	0	FALSE	NA	NA	NA	NA	NA	0	0	0	0	0	1	NA	Inf	FALSE	NOT Hispanic or Latino	QUIT	56	Male	FALSE	TRUE	FALSE	FALSE	TRUE	M	1	non-black
583	OUTPATIENT	Low	Final result	0.67	4510-06-20	4510-06-20	Yes	CREATININE	0.67	1.27652	4510-02-04	0	NA	NA	Inf	8	4510-02-04	7	1	1	0	0	FALSE	NA	NA	NA	NA	NA	0	0	0	0	0	1	NA	Inf	FALSE	NOT Hispanic or Latino	QUIT	56	Male	FALSE	TRUE	FALSE	FALSE	TRUE	M	1	non-black
584	OUTPATIENT	*Unspecified	Final result	0.54	4510-02-13	4510-02-13	Yes	CREATININE	0.54	0.47	4510-02-11	0	NA	NA	Inf	18	4510-02-11	13	2	1	1	1	FALSE	285	18	1.1	NA	0.54	0	0	0	0	663.277	2.82819	4510-01-30	Inf	FALSE	Hispanic or Latino	NEVER	82	Female	FALSE	TRUE	TRUE	FALSE	TRUE	F	0.742	non-black
585	OUTPATIENT	*Unspecified	Final result	0.54	4510-02-11	4510-02-11	Yes	CREATININE	0.54	0.47	4510-02-11	0	NA	NA	Inf	18	4510-02-11	13	2	1	1	1	FALSE	285	18	1.1	NA	0.54	0	0	0	0	663.277	2.82819	4510-01-30	Inf	FALSE	Hispanic or Latino	NEVER	82	Female	FALSE	TRUE	TRUE	FALSE	TRUE	F	0.742	non-black
586	OUTPATIENT	*Unspecified	Final result	0.69	4510-02-14	4510-02-14	Yes	CREATININE	0.69	0.47	4510-02-11	0	NA	NA	Inf	18	4510-02-11	13	2	1	1	1	FALSE	285	18	1.1	NA	0.54	0	0	0	0	663.277	2.82819	4510-01-30	Inf	FALSE	Hispanic or Latino	NEVER	82	Female	FALSE	TRUE	TRUE	FALSE	TRUE	F	0.742	non-black
587	OUTPATIENT	*Unspecified	Final result	0.56	4510-02-12	4510-02-12	Yes	CREATININE	0.56	0.47	4510-02-11	0	NA	NA	Inf	18	4510-02-11	13	2	1	1	1	FALSE	285	18	1.1	NA	0.54	0	0	0	0	663.277	2.82819	4510-01-30	Inf	FALSE	Hispanic or Latino	NEVER	82	Female	FALSE	TRUE	TRUE	FALSE	TRUE	F	0.742	non-black
588	OUTPATIENT	High	Final result	3.91	4510-02-08	4510-02-08	Yes	CREATININE	3.91	3.8	4510-02-08	3	4510-02-07	4510-02-07	7	9	4510-02-08	8	1	0	4	1	FALSE	361	34	1.7	NA	3.91	1	0	1	1	0	1	NA	-1	FALSE	NOT Hispanic or Latino	NEVER	70	Female	FALSE	TRUE	TRUE	TRUE	TRUE	F	0.742	non-black
589	OUTPATIENT	High	Final result	6.41	4510-09-10	4510-09-10	Yes	CREATININE	6.41	3.8	4510-02-08	3	4510-02-07	4510-02-07	7	9	4510-02-08	8	1	0	4	1	FALSE	361	34	1.7	NA	3.91	1	0	1	1	0	1	NA	-1	FALSE	NOT Hispanic or Latino	NEVER	70	Female	FALSE	TRUE	TRUE	TRUE	TRUE	F	0.742	non-black
590	OUTPATIENT	High	Final result	5.67	4510-09-08	4510-09-08	Yes	CREATININE	5.67	3.8	4510-02-08	3	4510-02-07	4510-02-07	7	9	4510-02-08	8	1	0	4	1	FALSE	361	34	1.7	NA	3.91	1	0	1	1	0	1	NA	-1	FALSE	NOT Hispanic or Latino	NEVER	70	Female	FALSE	TRUE	TRUE	TRUE	TRUE	F	0.742	non-black
591	OUTPATIENT	High	Final result	4.46	4510-09-07	4510-09-07	Yes	CREATININE	4.46	3.8	4510-02-08	3	4510-02-07	4510-02-07	7	9	4510-02-08	8	1	0	4	1	FALSE	361	34	1.7	NA	3.91	1	0	1	1	0	1	NA	-1	FALSE	NOT Hispanic or Latino	NEVER	70	Female	FALSE	TRUE	TRUE	TRUE	TRUE	F	0.742	non-black
592	OUTPATIENT	High	Final result	3.3	4510-09-07	4510-09-07	Yes	CREATININE	3.3	3.8	4510-02-08	3	4510-02-07	4510-02-07	7	9	4510-02-08	8	1	0	4	1	FALSE	361	34	1.7	NA	3.91	1	0	1	1	0	1	NA	-1	FALSE	NOT Hispanic or Latino	NEVER	70	Female	FALSE	TRUE	TRUE	TRUE	TRUE	F	0.742	non-black
593	OUTPATIENT	High	Final result	5.54	4510-07-19	4510-07-19	Yes	CREATININE	5.54	3.8	4510-02-08	3	4510-02-07	4510-02-07	7	9	4510-02-08	8	1	0	4	1	FALSE	361	34	1.7	NA	3.91	1	0	1	1	0	1	NA	-1	FALSE	NOT Hispanic or Latino	NEVER	70	Female	FALSE	TRUE	TRUE	TRUE	TRUE	F	0.742	non-black
594	OUTPATIENT	High	Final result	4.79	4511-01-25	4511-01-25	Yes	CREATININE	4.79	3.8	4510-02-08	3	4510-02-07	4510-02-07	7	9	4510-02-08	8	1	0	4	1	FALSE	361	34	1.7	NA	3.91	1	0	1	1	0	1	NA	-1	FALSE	NOT Hispanic or Latino	NEVER	70	Female	FALSE	TRUE	TRUE	TRUE	TRUE	F	0.742	non-black
595	OUTPATIENT	High	Final result	4.36	4510-07-20	4510-07-20	Yes	CREATININE	4.36	3.8	4510-02-08	3	4510-02-07	4510-02-07	7	9	4510-02-08	8	1	0	4	1	FALSE	361	34	1.7	NA	3.91	1	0	1	1	0	1	NA	-1	FALSE	NOT Hispanic or Latino	NEVER	70	Female	FALSE	TRUE	TRUE	TRUE	TRUE	F	0.742	non-black
596	OUTPATIENT	High	Final result	4.45	4510-07-18	4510-07-18	Yes	CREATININE	4.45	3.8	4510-02-08	3	4510-02-07	4510-02-07	7	9	4510-02-08	8	1	0	4	1	FALSE	361	34	1.7	NA	3.91	1	0	1	1	0	1	NA	-1	FALSE	NOT Hispanic or Latino	NEVER	70	Female	FALSE	TRUE	TRUE	TRUE	TRUE	F	0.742	non-black
597	OUTPATIENT	High	Final result	5.84	4511-01-25	4511-01-25	Yes	CREATININE	5.84	3.8	4510-02-08	3	4510-02-07	4510-02-07	7	9	4510-02-08	8	1	0	4	1	FALSE	361	34	1.7	NA	3.91	1	0	1	1	0	1	NA	-1	FALSE	NOT Hispanic or Latino	NEVER	70	Female	FALSE	TRUE	TRUE	TRUE	TRUE	F	0.742	non-black
598	OUTPATIENT	High	Final result	2.61	4510-03-06	4510-03-06	Yes	CREATININE	2.61	0.773268	4510-02-02	2	4510-01-31	4510-02-02	0	5	4510-02-02	2	1	0	4	2	FALSE	191	28	NA	NA	2.4	1	0	0	1	0	1	NA	-2	FALSE	Hispanic or Latino	QUIT	87	Female	TRUE	FALSE	FALSE	TRUE	FALSE	F	0.742	non-black
599	OUTPATIENT	High	Final result	2.4	4510-03-11	4510-03-11	Yes	CREATININE	2.4	0.773268	4510-02-02	2	4510-01-31	4510-02-02	0	5	4510-02-02	2	1	0	4	2	FALSE	191	28	NA	NA	2.4	1	0	0	1	0	1	NA	-2	FALSE	Hispanic or Latino	QUIT	87	Female	TRUE	FALSE	FALSE	TRUE	FALSE	F	0.742	non-black
600	OUTPATIENT	High	Final result	1.63	4511-01-20	4511-01-20	Yes	CREATININE	1.63	0.773268	4510-02-02	2	4510-01-31	4510-02-02	0	5	4510-02-02	2	1	0	4	2	FALSE	191	28	NA	NA	2.4	1	0	0	1	0	1	NA	-2	FALSE	Hispanic or Latino	QUIT	87	Female	TRUE	FALSE	FALSE	TRUE	FALSE	F	0.742	non-black
601	OUTPATIENT	*Unspecified	Final result	0.75	4510-03-05	4510-03-06	Yes	CREATININE	0.75	0.68	4510-02-02	0	NA	NA	Inf	5	4510-02-02	1	1	0	0	0	FALSE	311	12	1.3	NA	0.71	0	0	0	0	0	1	NA	Inf	FALSE	Hispanic or Latino	NEVER	72	Female	FALSE	TRUE	FALSE	FALSE	TRUE	F	0.742	non-black
602	OUTPATIENT	*Unspecified	Final result	0.7	4510-05-01	4510-05-01	Yes	CREATININE	0.7	0.68	4510-02-02	0	NA	NA	Inf	5	4510-02-02	1	1	0	0	0	FALSE	311	12	1.3	NA	0.71	0	0	0	0	0	1	NA	Inf	FALSE	Hispanic or Latino	NEVER	72	Female	FALSE	TRUE	FALSE	FALSE	TRUE	F	0.742	non-black
603	OUTPATIENT	*Unspecified	Final result	0.8	4510-02-22	4510-02-22	Yes	CREATININE	0.8	0.68	4510-02-02	0	NA	NA	Inf	5	4510-02-02	1	1	0	0	0	FALSE	311	12	1.3	NA	0.71	0	0	0	0	0	1	NA	Inf	FALSE	Hispanic or Latino	NEVER	72	Female	FALSE	TRUE	FALSE	FALSE	TRUE	F	0.742	non-black
604	OUTPATIENT	*Unspecified	Final result	0.85	4510-07-03	4510-07-03	Yes	CREATININE	0.85	0.68	4510-02-02	0	NA	NA	Inf	5	4510-02-02	1	1	0	0	0	FALSE	311	12	1.3	NA	0.71	0	0	0	0	0	1	NA	Inf	FALSE	Hispanic or Latino	NEVER	72	Female	FALSE	TRUE	FALSE	FALSE	TRUE	F	0.742	non-black
605	OUTPATIENT	*Unspecified	Final result	0.86	4511-07-14	4511-07-14	Yes	CREATININE	0.86	0.68	4510-02-02	0	NA	NA	Inf	5	4510-02-02	1	1	0	0	0	FALSE	311	12	1.3	NA	0.71	0	0	0	0	0	1	NA	Inf	FALSE	Hispanic or Latino	NEVER	72	Female	FALSE	TRUE	FALSE	FALSE	TRUE	F	0.742	non-black
606	OUTPATIENT	*Unspecified	Final result	0.98	4510-02-05	4510-02-05	Yes	CREATININE	0.98	0.68	4510-02-02	0	NA	NA	Inf	5	4510-02-02	1	1	0	0	0	FALSE	311	12	1.3	NA	0.71	0	0	0	0	0	1	NA	Inf	FALSE	Hispanic or Latino	NEVER	72	Female	FALSE	TRUE	FALSE	FALSE	TRUE	F	0.742	non-black
607	OUTPATIENT	*Unspecified	Final result	0.99	4510-02-03	4510-02-03	Yes	CREATININE	0.99	0.68	4510-02-02	0	NA	NA	Inf	5	4510-02-02	1	1	0	0	0	FALSE	311	12	1.3	NA	0.71	0	0	0	0	0	1	NA	Inf	FALSE	Hispanic or Latino	NEVER	72	Female	FALSE	TRUE	FALSE	FALSE	TRUE	F	0.742	non-black
608	OUTPATIENT	*Unspecified	Final result	0.92	4510-02-04	4510-02-04	Yes	CREATININE	0.92	0.68	4510-02-02	0	NA	NA	Inf	5	4510-02-02	1	1	0	0	0	FALSE	311	12	1.3	NA	0.71	0	0	0	0	0	1	NA	Inf	FALSE	Hispanic or Latino	NEVER	72	Female	FALSE	TRUE	FALSE	FALSE	TRUE	F	0.742	non-black
609	OUTPATIENT	*Unspecified	Final result	0.71	4510-02-02	4510-02-02	Yes	CREATININE	0.71	0.68	4510-02-02	0	NA	NA	Inf	5	4510-02-02	1	1	0	0	0	FALSE	311	12	1.3	NA	0.71	0	0	0	0	0	1	NA	Inf	FALSE	Hispanic or Latino	NEVER	72	Female	FALSE	TRUE	FALSE	FALSE	TRUE	F	0.742	non-black
610	OUTPATIENT	*Unspecified	Final result	0.66	4510-05-06	4510-05-06	Yes	CREATININE	0.66	0.68	4510-02-02	0	NA	NA	Inf	5	4510-02-02	1	1	0	0	0	FALSE	311	12	1.3	NA	0.71	0	0	0	0	0	1	NA	Inf	FALSE	Hispanic or Latino	NEVER	72	Female	FALSE	TRUE	FALSE	FALSE	TRUE	F	0.742	non-black
611	OUTPATIENT	*Unspecified	Final result	0.62	4510-05-05	4510-05-05	Yes	CREATININE	0.62	0.68	4510-02-02	0	NA	NA	Inf	5	4510-02-02	1	1	0	0	0	FALSE	311	12	1.3	NA	0.71	0	0	0	0	0	1	NA	Inf	FALSE	Hispanic or Latino	NEVER	72	Female	FALSE	TRUE	FALSE	FALSE	TRUE	F	0.742	non-black
612	OUTPATIENT	*Unspecified	Final result	0.73	4510-05-08	4510-05-08	Yes	CREATININE	0.73	0.68	4510-02-02	0	NA	NA	Inf	5	4510-02-02	1	1	0	0	0	FALSE	311	12	1.3	NA	0.71	0	0	0	0	0	1	NA	Inf	FALSE	Hispanic or Latino	NEVER	72	Female	FALSE	TRUE	FALSE	FALSE	TRUE	F	0.742	non-black
613	OUTPATIENT	*Unspecified	Final result	0.81	4511-04-16	4511-04-17	Yes	CREATININE	0.81	0.68	4510-02-02	0	NA	NA	Inf	5	4510-02-02	1	1	0	0	0	FALSE	311	12	1.3	NA	0.71	0	0	0	0	0	1	NA	Inf	FALSE	Hispanic or Latino	NEVER	72	Female	FALSE	TRUE	FALSE	FALSE	TRUE	F	0.742	non-black
614	OUTPATIENT	*Unspecified	Final result	0.92	4510-12-05	4510-12-06	Yes	CREATININE	0.92	0.68	4510-02-02	0	NA	NA	Inf	5	4510-02-02	1	1	0	0	0	FALSE	311	12	1.3	NA	0.71	0	0	0	0	0	1	NA	Inf	FALSE	Hispanic or Latino	NEVER	72	Female	FALSE	TRUE	FALSE	FALSE	TRUE	F	0.742	non-black
615	OUTPATIENT	*Unspecified	Final result	0.78	4511-04-02	4511-04-02	Yes	CREATININE	0.78	0.68	4510-02-02	0	NA	NA	Inf	5	4510-02-02	1	1	0	0	0	FALSE	311	12	1.3	NA	0.71	0	0	0	0	0	1	NA	Inf	FALSE	Hispanic or Latino	NEVER	72	Female	FALSE	TRUE	FALSE	FALSE	TRUE	F	0.742	non-black
616	OUTPATIENT	*Unspecified	Final result	0.84	4510-10-13	4510-10-14	Yes	CREATININE	0.84	0.68	4510-02-02	0	NA	NA	Inf	5	4510-02-02	1	1	0	0	0	FALSE	311	12	1.3	NA	0.71	0	0	0	0	0	1	NA	Inf	FALSE	Hispanic or Latino	NEVER	72	Female	FALSE	TRUE	FALSE	FALSE	TRUE	F	0.742	non-black
617	OUTPATIENT	*Unspecified	Final result	0.61	4510-05-05	4510-05-05	Yes	CREATININE	0.61	0.68	4510-02-02	0	NA	NA	Inf	5	4510-02-02	1	1	0	0	0	FALSE	311	12	1.3	NA	0.71	0	0	0	0	0	1	NA	Inf	FALSE	Hispanic or Latino	NEVER	72	Female	FALSE	TRUE	FALSE	FALSE	TRUE	F	0.742	non-black
618	OUTPATIENT	*Unspecified	Final result	0.7	4510-02-03	4510-02-03	Yes	CREATININE	0.7	0.64	4510-02-03	0	NA	NA	Inf	4	4510-02-03	1	#NAME?	0	1	1	FALSE	227	6	1.6	NA	0.7	0	0	0	0	0	1	NA	Inf	FALSE	Hispanic or Latino	QUIT	21	Male	FALSE	FALSE	FALSE	FALSE	FALSE	M	1	non-black
619	OUTPATIENT	*Unspecified	Final result	0.75	4510-02-05	4510-02-05	Yes	CREATININE	0.75	0.64	4510-02-03	0	NA	NA	Inf	4	4510-02-03	1	#NAME?	0	1	1	FALSE	227	6	1.6	NA	0.7	0	0	0	0	0	1	NA	Inf	FALSE	Hispanic or Latino	QUIT	21	Male	FALSE	FALSE	FALSE	FALSE	FALSE	M	1	non-black
620	OUTPATIENT	*Unspecified	Final result	0.7	4510-02-04	4510-02-04	Yes	CREATININE	0.7	0.64	4510-02-03	0	NA	NA	Inf	4	4510-02-03	1	#NAME?	0	1	1	FALSE	227	6	1.6	NA	0.7	0	0	0	0	0	1	NA	Inf	FALSE	Hispanic or Latino	QUIT	21	Male	FALSE	FALSE	FALSE	FALSE	FALSE	M	1	non-black
621	OUTPATIENT	*Unspecified	Final result	0.84	4510-02-03	4510-02-03	Yes	CREATININE	0.84	0.991981	4510-02-03	0	NA	NA	Inf	2	4510-02-03	1	1	0	0	0	FALSE	NA	NA	NA	NA	NA	0	0	0	0	0	1	NA	Inf	FALSE	NOT Hispanic or Latino	QUIT	54	Female	FALSE	FALSE	FALSE	FALSE	FALSE	F	0.742	non-black
622	OUTPATIENT	*Unspecified	Final result	0.79	4510-07-03	4510-07-04	Yes	CREATININE	0.79	0.991981	4510-02-03	0	NA	NA	Inf	2	4510-02-03	1	1	0	0	0	FALSE	NA	NA	NA	NA	NA	0	0	0	0	0	1	NA	Inf	FALSE	NOT Hispanic or Latino	QUIT	54	Female	FALSE	FALSE	FALSE	FALSE	FALSE	F	0.742	non-black
623	OUTPATIENT	*Unspecified	Final result	0.93	4510-03-10	4510-03-11	Yes	CREATININE	0.93	0.991981	4510-02-03	0	NA	NA	Inf	2	4510-02-03	1	1	0	0	0	FALSE	NA	NA	NA	NA	NA	0	0	0	0	0	1	NA	Inf	FALSE	NOT Hispanic or Latino	QUIT	54	Female	FALSE	FALSE	FALSE	FALSE	FALSE	F	0.742	non-black
624	OUTPATIENT	*Unspecified	Final result	0.97	4511-02-18	4511-02-19	Yes	CREATININE	0.97	0.991981	4510-02-03	0	NA	NA	Inf	2	4510-02-03	1	1	0	0	0	FALSE	NA	NA	NA	NA	NA	0	0	0	0	0	1	NA	Inf	FALSE	NOT Hispanic or Latino	QUIT	54	Female	FALSE	FALSE	FALSE	FALSE	FALSE	F	0.742	non-black
625	OUTPATIENT	*Unspecified	Final result	0.89	4510-10-17	4510-10-18	Yes	CREATININE	0.89	0.991981	4510-02-03	0	NA	NA	Inf	2	4510-02-03	1	1	0	0	0	FALSE	NA	NA	NA	NA	NA	0	0	0	0	0	1	NA	Inf	FALSE	NOT Hispanic or Latino	QUIT	54	Female	FALSE	FALSE	FALSE	FALSE	FALSE	F	0.742	non-black
626	OUTPATIENT	High	Final result	2.64	4510-05-05	4510-05-05	Yes	CREATININE	2.64	2	4510-02-03	0	NA	NA	Inf	6	4510-02-03	1	1	0	4	2	FALSE	333	28	1.4	NA	3.37	0	0	1	1	0	1	NA	Inf	FALSE	Hispanic or Latino	QUIT	65	Male	FALSE	TRUE	FALSE	FALSE	TRUE	M	1	non-black
627	OUTPATIENT	High	Final result	2.47	4510-05-04	4510-05-04	Yes	CREATININE	2.47	2	4510-02-03	0	NA	NA	Inf	6	4510-02-03	1	1	0	4	2	FALSE	333	28	1.4	NA	3.37	0	0	1	1	0	1	NA	Inf	FALSE	Hispanic or Latino	QUIT	65	Male	FALSE	TRUE	FALSE	FALSE	TRUE	M	1	non-black
628	OUTPATIENT	High	Final result	2.67	4511-03-22	4511-03-22	Yes	CREATININE	2.67	2	4510-02-03	0	NA	NA	Inf	6	4510-02-03	1	1	0	4	2	FALSE	333	28	1.4	NA	3.37	0	0	1	1	0	1	NA	Inf	FALSE	Hispanic or Latino	QUIT	65	Male	FALSE	TRUE	FALSE	FALSE	TRUE	M	1	non-black
629	OUTPATIENT	Low	Final result	0.38	4510-02-15	4510-02-15	Yes	CREATININE	0.38	1.07608	4510-02-15	0	NA	NA	Inf	9	4510-02-15	7	1	1	4	4	FALSE	623	6	1.6	NA	0.38	0	0	0	0	0	1	NA	Inf	FALSE	Hispanic or Latino	NEVER	34	Female	FALSE	TRUE	FALSE	TRUE	FALSE	F	0.742	non-black
630	OUTPATIENT	Low	Final result	0.43	4510-03-18	4510-03-18	Yes	CREATININE	0.43	1.07608	4510-02-15	0	NA	NA	Inf	9	4510-02-15	7	1	1	4	4	FALSE	623	6	1.6	NA	0.38	0	0	0	0	0	1	NA	Inf	FALSE	Hispanic or Latino	NEVER	34	Female	FALSE	TRUE	FALSE	TRUE	FALSE	F	0.742	non-black
631	OUTPATIENT	*Unspecified	Final result	0.5	4510-07-04	4510-07-04	Yes	CREATININE	0.5	1.07608	4510-02-15	0	NA	NA	Inf	9	4510-02-15	7	1	1	4	4	FALSE	623	6	1.6	NA	0.38	0	0	0	0	0	1	NA	Inf	FALSE	Hispanic or Latino	NEVER	34	Female	FALSE	TRUE	FALSE	TRUE	FALSE	F	0.742	non-black
632	OUTPATIENT	Low	Final result	0.37	4510-02-16	4510-02-16	Yes	CREATININE	0.37	1.07608	4510-02-15	0	NA	NA	Inf	9	4510-02-15	7	1	1	4	4	FALSE	623	6	1.6	NA	0.38	0	0	0	0	0	1	NA	Inf	FALSE	Hispanic or Latino	NEVER	34	Female	FALSE	TRUE	FALSE	TRUE	FALSE	F	0.742	non-black
633	OUTPATIENT	*Unspecified	Final result	0.51	4511-02-27	4511-02-27	Yes	CREATININE	0.51	1.07608	4510-02-15	0	NA	NA	Inf	9	4510-02-15	7	1	1	4	4	FALSE	623	6	1.6	NA	0.38	0	0	0	0	0	1	NA	Inf	FALSE	Hispanic or Latino	NEVER	34	Female	FALSE	TRUE	FALSE	TRUE	FALSE	F	0.742	non-black
634	OUTPATIENT	*Unspecified	Final result	0.51	4510-11-28	4510-11-28	Yes	CREATININE	0.51	1.07608	4510-02-15	0	NA	NA	Inf	9	4510-02-15	7	1	1	4	4	FALSE	623	6	1.6	NA	0.38	0	0	0	0	0	1	NA	Inf	FALSE	Hispanic or Latino	NEVER	34	Female	FALSE	TRUE	FALSE	TRUE	FALSE	F	0.742	non-black
635	OUTPATIENT	Low	Final result	0.48	4510-02-05	4510-02-05	Yes	CREATININE	0.48	0.28	4510-02-05	0	NA	NA	Inf	3	4510-02-05	2	1	0	0	0	FALSE	193	9	2.2	NA	0.49	0	0	0	0	2.90825e-10	1	4510-02-03	Inf	FALSE	NOT Hispanic or Latino	NEVER	70	Female	FALSE	TRUE	TRUE	FALSE	FALSE	F	0.742	non-black
636	OUTPATIENT	Low	Final result	0.48	4510-06-26	4510-06-26	Yes	CREATININE	0.48	0.28	4510-02-05	0	NA	NA	Inf	3	4510-02-05	2	1	0	0	0	FALSE	193	9	2.2	NA	0.49	0	0	0	0	2.90825e-10	1	4510-02-03	Inf	FALSE	NOT Hispanic or Latino	NEVER	70	Female	FALSE	TRUE	TRUE	FALSE	FALSE	F	0.742	non-black
637	OUTPATIENT	Low	Final result	0.49	4510-02-05	4510-02-05	Yes	CREATININE	0.49	0.28	4510-02-05	0	NA	NA	Inf	3	4510-02-05	2	1	0	0	0	FALSE	193	9	2.2	NA	0.49	0	0	0	0	2.90825e-10	1	4510-02-03	Inf	FALSE	NOT Hispanic or Latino	NEVER	70	Female	FALSE	TRUE	TRUE	FALSE	FALSE	F	0.742	non-black
638	OUTPATIENT	Low	Final result	0.47	4510-02-05	4510-02-05	Yes	CREATININE	0.47	0.28	4510-02-05	0	NA	NA	Inf	3	4510-02-05	2	1	0	0	0	FALSE	193	9	2.2	NA	0.49	0	0	0	0	2.90825e-10	1	4510-02-03	Inf	FALSE	NOT Hispanic or Latino	NEVER	70	Female	FALSE	TRUE	TRUE	FALSE	FALSE	F	0.742	non-black
639	OUTPATIENT	Low	Final result	0.33	4511-02-17	4511-02-17	Yes	CREATININE	0.33	0.28	4510-02-05	0	NA	NA	Inf	3	4510-02-05	2	1	0	0	0	FALSE	193	9	2.2	NA	0.49	0	0	0	0	2.90825e-10	1	4510-02-03	Inf	FALSE	NOT Hispanic or Latino	NEVER	70	Female	FALSE	TRUE	TRUE	FALSE	FALSE	F	0.742	non-black
640	OUTPATIENT	Low	Final result	0.36	4510-12-05	4510-12-05	Yes	CREATININE	0.36	0.28	4510-02-05	0	NA	NA	Inf	3	4510-02-05	2	1	0	0	0	FALSE	193	9	2.2	NA	0.49	0	0	0	0	2.90825e-10	1	4510-02-03	Inf	FALSE	NOT Hispanic or Latino	NEVER	70	Female	FALSE	TRUE	TRUE	FALSE	FALSE	F	0.742	non-black
641	OUTPATIENT	Low	Final result	0.38	4511-02-17	4511-02-17	Yes	CREATININE	0.38	0.28	4510-02-05	0	NA	NA	Inf	3	4510-02-05	2	1	0	0	0	FALSE	193	9	2.2	NA	0.49	0	0	0	0	2.90825e-10	1	4510-02-03	Inf	FALSE	NOT Hispanic or Latino	NEVER	70	Female	FALSE	TRUE	TRUE	FALSE	FALSE	F	0.742	non-black
642	OUTPATIENT	High	Final result	2.31	4510-02-05	4510-02-05	Yes	CREATININE	2.31	0.92202	4510-02-05	2	4510-02-04	4510-02-06	0	9	4510-02-05	1	1	1	7	5	TRUE	161	68	17	0.4	2.31	1	0	0	1	10.2993	1.30748	4510-02-04	-1	FALSE	Hispanic or Latino	YES	32	Female	FALSE	FALSE	FALSE	FALSE	TRUE	F	0.742	non-black
643	OUTPATIENT	*Unspecified	Final result	0.59	4510-03-11	4510-03-11	Yes	CREATININE	0.59	0.92202	4510-02-05	2	4510-02-04	4510-02-06	0	9	4510-02-05	1	1	1	7	5	TRUE	161	68	17	0.4	2.31	1	0	0	1	10.2993	1.30748	4510-02-04	-1	FALSE	Hispanic or Latino	YES	32	Female	FALSE	FALSE	FALSE	FALSE	TRUE	F	0.742	non-black
644	OUTPATIENT	*Unspecified	Final result	0.55	4510-03-17	4510-03-18	Yes	CREATININE	0.55	0.92202	4510-02-05	2	4510-02-04	4510-02-06	0	9	4510-02-05	1	1	1	7	5	TRUE	161	68	17	0.4	2.31	1	0	0	1	10.2993	1.30748	4510-02-04	-1	FALSE	Hispanic or Latino	YES	32	Female	FALSE	FALSE	FALSE	FALSE	TRUE	F	0.742	non-black
645	OUTPATIENT	*Unspecified	Final result	0.63	4511-01-19	4511-01-20	Yes	CREATININE	0.63	0.92202	4510-02-05	2	4510-02-04	4510-02-06	0	9	4510-02-05	1	1	1	7	5	TRUE	161	68	17	0.4	2.31	1	0	0	1	10.2993	1.30748	4510-02-04	-1	FALSE	Hispanic or Latino	YES	32	Female	FALSE	FALSE	FALSE	FALSE	TRUE	F	0.742	non-black
646	OUTPATIENT	High	Final result	1.21	4510-02-06	4510-02-06	Yes	CREATININE	1.21	0.92202	4510-02-05	2	4510-02-04	4510-02-06	0	9	4510-02-05	1	1	1	7	5	TRUE	161	68	17	0.4	2.31	1	0	0	1	10.2993	1.30748	4510-02-04	-1	FALSE	Hispanic or Latino	YES	32	Female	FALSE	FALSE	FALSE	FALSE	TRUE	F	0.742	non-black
647	OUTPATIENT	*Unspecified	Final result	0.71	4510-02-07	4510-02-07	Yes	CREATININE	0.71	0.92202	4510-02-05	2	4510-02-04	4510-02-06	0	9	4510-02-05	1	1	1	7	5	TRUE	161	68	17	0.4	2.31	1	0	0	1	10.2993	1.30748	4510-02-04	-1	FALSE	Hispanic or Latino	YES	32	Female	FALSE	FALSE	FALSE	FALSE	TRUE	F	0.742	non-black
648	OUTPATIENT	High	Final result	2.01	4510-02-05	4510-02-05	Yes	CREATININE	2.01	0.92202	4510-02-05	2	4510-02-04	4510-02-06	0	9	4510-02-05	1	1	1	7	5	TRUE	161	68	17	0.4	2.31	1	0	0	1	10.2993	1.30748	4510-02-04	-1	FALSE	Hispanic or Latino	YES	32	Female	FALSE	FALSE	FALSE	FALSE	TRUE	F	0.742	non-black
649	OUTPATIENT	High	Final result	1.35	4510-02-05	4510-02-05	Yes	CREATININE	1.35	0.92202	4510-02-05	2	4510-02-04	4510-02-06	0	9	4510-02-05	1	1	1	7	5	TRUE	161	68	17	0.4	2.31	1	0	0	1	10.2993	1.30748	4510-02-04	-1	FALSE	Hispanic or Latino	YES	32	Female	FALSE	FALSE	FALSE	FALSE	TRUE	F	0.742	non-black
650	OUTPATIENT	*Unspecified	Final result	1.01	4510-02-06	4510-02-06	Yes	CREATININE	1.01	0.92202	4510-02-05	2	4510-02-04	4510-02-06	0	9	4510-02-05	1	1	1	7	5	TRUE	161	68	17	0.4	2.31	1	0	0	1	10.2993	1.30748	4510-02-04	-1	FALSE	Hispanic or Latino	YES	32	Female	FALSE	FALSE	FALSE	FALSE	TRUE	F	0.742	non-black
651	OUTPATIENT	*Unspecified	Final result	0.93	4510-02-06	4510-02-06	Yes	CREATININE	0.93	0.92202	4510-02-05	2	4510-02-04	4510-02-06	0	9	4510-02-05	1	1	1	7	5	TRUE	161	68	17	0.4	2.31	1	0	0	1	10.2993	1.30748	4510-02-04	-1	FALSE	Hispanic or Latino	YES	32	Female	FALSE	FALSE	FALSE	FALSE	TRUE	F	0.742	non-black
652	OUTPATIENT	*Unspecified	Final result	0.62	4510-02-11	4510-02-11	Yes	CREATININE	0.62	0.92202	4510-02-05	2	4510-02-04	4510-02-06	0	9	4510-02-05	1	1	1	7	5	TRUE	161	68	17	0.4	2.31	1	0	0	1	10.2993	1.30748	4510-02-04	-1	FALSE	Hispanic or Latino	YES	32	Female	FALSE	FALSE	FALSE	FALSE	TRUE	F	0.742	non-black
653	OUTPATIENT	*Unspecified	Final result	0.69	4510-02-07	4510-02-08	Yes	CREATININE	0.69	0.92202	4510-02-05	2	4510-02-04	4510-02-06	0	9	4510-02-05	1	1	1	7	5	TRUE	161	68	17	0.4	2.31	1	0	0	1	10.2993	1.30748	4510-02-04	-1	FALSE	Hispanic or Latino	YES	32	Female	FALSE	FALSE	FALSE	FALSE	TRUE	F	0.742	non-black
654	OUTPATIENT	High	Final result	2.93	4510-02-05	4510-02-05	Yes	CREATININE	2.93	0.92202	4510-02-05	2	4510-02-04	4510-02-06	0	9	4510-02-05	1	1	1	7	5	TRUE	161	68	17	0.4	2.31	1	0	0	1	10.2993	1.30748	4510-02-04	-1	FALSE	Hispanic or Latino	YES	32	Female	FALSE	FALSE	FALSE	FALSE	TRUE	F	0.742	non-black
655	OUTPATIENT	*Unspecified	Final result	0.65	4510-02-08	4510-02-08	Yes	CREATININE	0.65	0.92202	4510-02-05	2	4510-02-04	4510-02-06	0	9	4510-02-05	1	1	1	7	5	TRUE	161	68	17	0.4	2.31	1	0	0	1	10.2993	1.30748	4510-02-04	-1	FALSE	Hispanic or Latino	YES	32	Female	FALSE	FALSE	FALSE	FALSE	TRUE	F	0.742	non-black
656	OUTPATIENT	*Unspecified	Final result	0.68	4510-02-08	4510-02-08	Yes	CREATININE	0.68	0.92202	4510-02-05	2	4510-02-04	4510-02-06	0	9	4510-02-05	1	1	1	7	5	TRUE	161	68	17	0.4	2.31	1	0	0	1	10.2993	1.30748	4510-02-04	-1	FALSE	Hispanic or Latino	YES	32	Female	FALSE	FALSE	FALSE	FALSE	TRUE	F	0.742	non-black
657	OUTPATIENT	*Unspecified	Final result	0.61	4510-02-09	4510-02-09	Yes	CREATININE	0.61	0.92202	4510-02-05	2	4510-02-04	4510-02-06	0	9	4510-02-05	1	1	1	7	5	TRUE	161	68	17	0.4	2.31	1	0	0	1	10.2993	1.30748	4510-02-04	-1	FALSE	Hispanic or Latino	YES	32	Female	FALSE	FALSE	FALSE	FALSE	TRUE	F	0.742	non-black
658	OUTPATIENT	*Unspecified	Final result	0.71	4510-02-07	4510-02-07	Yes	CREATININE	0.71	0.92202	4510-02-05	2	4510-02-04	4510-02-06	0	9	4510-02-05	1	1	1	7	5	TRUE	161	68	17	0.4	2.31	1	0	0	1	10.2993	1.30748	4510-02-04	-1	FALSE	Hispanic or Latino	YES	32	Female	FALSE	FALSE	FALSE	FALSE	TRUE	F	0.742	non-black
659	OUTPATIENT	*Unspecified	Final result	0.7	4510-02-06	4510-02-07	Yes	CREATININE	0.7	0.92202	4510-02-05	2	4510-02-04	4510-02-06	0	9	4510-02-05	1	1	1	7	5	TRUE	161	68	17	0.4	2.31	1	0	0	1	10.2993	1.30748	4510-02-04	-1	FALSE	Hispanic or Latino	YES	32	Female	FALSE	FALSE	FALSE	FALSE	TRUE	F	0.742	non-black
660	OUTPATIENT	*Unspecified	Final result	0.86	4510-02-06	4510-02-06	Yes	CREATININE	0.86	0.92202	4510-02-05	2	4510-02-04	4510-02-06	0	9	4510-02-05	1	1	1	7	5	TRUE	161	68	17	0.4	2.31	1	0	0	1	10.2993	1.30748	4510-02-04	-1	FALSE	Hispanic or Latino	YES	32	Female	FALSE	FALSE	FALSE	FALSE	TRUE	F	0.742	non-black
661	OUTPATIENT	*Unspecified	Final result	0.64	4510-02-10	4510-02-10	Yes	CREATININE	0.64	0.92202	4510-02-05	2	4510-02-04	4510-02-06	0	9	4510-02-05	1	1	1	7	5	TRUE	161	68	17	0.4	2.31	1	0	0	1	10.2993	1.30748	4510-02-04	-1	FALSE	Hispanic or Latino	YES	32	Female	FALSE	FALSE	FALSE	FALSE	TRUE	F	0.742	non-black
662	OUTPATIENT	*Unspecified	Final result	0.58	4510-02-12	4510-02-12	Yes	CREATININE	0.58	0.92202	4510-02-05	2	4510-02-04	4510-02-06	0	9	4510-02-05	1	1	1	7	5	TRUE	161	68	17	0.4	2.31	1	0	0	1	10.2993	1.30748	4510-02-04	-1	FALSE	Hispanic or Latino	YES	32	Female	FALSE	FALSE	FALSE	FALSE	TRUE	F	0.742	non-black
663	OUTPATIENT	*Unspecified	Final result	0.65	4510-02-09	4510-02-09	Yes	CREATININE	0.65	0.92202	4510-02-05	2	4510-02-04	4510-02-06	0	9	4510-02-05	1	1	1	7	5	TRUE	161	68	17	0.4	2.31	1	0	0	1	10.2993	1.30748	4510-02-04	-1	FALSE	Hispanic or Latino	YES	32	Female	FALSE	FALSE	FALSE	FALSE	TRUE	F	0.742	non-black
664	OUTPATIENT	*Unspecified	Final result	0.95	4510-02-06	4510-02-06	Yes	CREATININE	0.95	0.92202	4510-02-05	2	4510-02-04	4510-02-06	0	9	4510-02-05	1	1	1	7	5	TRUE	161	68	17	0.4	2.31	1	0	0	1	10.2993	1.30748	4510-02-04	-1	FALSE	Hispanic or Latino	YES	32	Female	FALSE	FALSE	FALSE	FALSE	TRUE	F	0.742	non-black
665	OUTPATIENT	High	Final result	1.69	4510-02-05	4510-02-06	Yes	CREATININE	1.69	0.92202	4510-02-05	2	4510-02-04	4510-02-06	0	9	4510-02-05	1	1	1	7	5	TRUE	161	68	17	0.4	2.31	1	0	0	1	10.2993	1.30748	4510-02-04	-1	FALSE	Hispanic or Latino	YES	32	Female	FALSE	FALSE	FALSE	FALSE	TRUE	F	0.742	non-black
666	OUTPATIENT	High	Final result	1.15	4510-02-06	4510-02-06	Yes	CREATININE	1.15	0.92202	4510-02-05	2	4510-02-04	4510-02-06	0	9	4510-02-05	1	1	1	7	5	TRUE	161	68	17	0.4	2.31	1	0	0	1	10.2993	1.30748	4510-02-04	-1	FALSE	Hispanic or Latino	YES	32	Female	FALSE	FALSE	FALSE	FALSE	TRUE	F	0.742	non-black
667	OUTPATIENT	High	Final result	1.46	4510-02-05	4510-02-05	Yes	CREATININE	1.46	0.92202	4510-02-05	2	4510-02-04	4510-02-06	0	9	4510-02-05	1	1	1	7	5	TRUE	161	68	17	0.4	2.31	1	0	0	1	10.2993	1.30748	4510-02-04	-1	FALSE	Hispanic or Latino	YES	32	Female	FALSE	FALSE	FALSE	FALSE	TRUE	F	0.742	non-black
668	OUTPATIENT	*Unspecified	Final result	0.76	4510-02-07	4510-02-07	Yes	CREATININE	0.76	0.92202	4510-02-05	2	4510-02-04	4510-02-06	0	9	4510-02-05	1	1	1	7	5	TRUE	161	68	17	0.4	2.31	1	0	0	1	10.2993	1.30748	4510-02-04	-1	FALSE	Hispanic or Latino	YES	32	Female	FALSE	FALSE	FALSE	FALSE	TRUE	F	0.742	non-black
669	OUTPATIENT	High	Final result	2.39	4510-02-15	4510-02-15	Yes	CREATININE	2.39	1.03285	4510-02-06	3	4510-02-04	4510-03-14	0	39	4510-02-06	2	3	3	12	12	TRUE	125	73	0.3	NA	1.69	1	1	1	1	0	1	NA	-2	FALSE	Hispanic or Latino	QUIT	73	Male	TRUE	FALSE	TRUE	TRUE	FALSE	M	1	non-black
670	OUTPATIENT	High	Final result	1.59	4510-02-08	4510-02-08	Yes	CREATININE	1.59	1.03285	4510-02-06	3	4510-02-04	4510-03-14	0	39	4510-02-06	2	3	3	12	12	TRUE	125	73	0.3	NA	1.69	1	1	1	1	0	1	NA	-2	FALSE	Hispanic or Latino	QUIT	73	Male	TRUE	FALSE	TRUE	TRUE	FALSE	M	1	non-black
671	OUTPATIENT	*Unspecified	Final result	1.06	4510-02-24	4510-02-24	Yes	CREATININE	1.06	1.03285	4510-02-06	3	4510-02-04	4510-03-14	0	39	4510-02-06	2	3	3	12	12	TRUE	125	73	0.3	NA	1.69	1	1	1	1	0	1	NA	-2	FALSE	Hispanic or Latino	QUIT	73	Male	TRUE	FALSE	TRUE	TRUE	FALSE	M	1	non-black
672	OUTPATIENT	High	Final result	2.53	4510-02-20	4510-02-20	Yes	CREATININE	2.53	1.03285	4510-02-06	3	4510-02-04	4510-03-14	0	39	4510-02-06	2	3	3	12	12	TRUE	125	73	0.3	NA	1.69	1	1	1	1	0	1	NA	-2	FALSE	Hispanic or Latino	QUIT	73	Male	TRUE	FALSE	TRUE	TRUE	FALSE	M	1	non-black
673	OUTPATIENT	High	Final result	2.26	4510-02-25	4510-02-25	Yes	CREATININE	2.26	1.03285	4510-02-06	3	4510-02-04	4510-03-14	0	39	4510-02-06	2	3	3	12	12	TRUE	125	73	0.3	NA	1.69	1	1	1	1	0	1	NA	-2	FALSE	Hispanic or Latino	QUIT	73	Male	TRUE	FALSE	TRUE	TRUE	FALSE	M	1	non-black
674	OUTPATIENT	High	Final result	2.31	4510-03-06	4510-03-06	Yes	CREATININE	2.31	1.03285	4510-02-06	3	4510-02-04	4510-03-14	0	39	4510-02-06	2	3	3	12	12	TRUE	125	73	0.3	NA	1.69	1	1	1	1	0	1	NA	-2	FALSE	Hispanic or Latino	QUIT	73	Male	TRUE	FALSE	TRUE	TRUE	FALSE	M	1	non-black
675	OUTPATIENT	*Unspecified	Final result	1.09	4510-02-24	4510-02-24	Yes	CREATININE	1.09	1.03285	4510-02-06	3	4510-02-04	4510-03-14	0	39	4510-02-06	2	3	3	12	12	TRUE	125	73	0.3	NA	1.69	1	1	1	1	0	1	NA	-2	FALSE	Hispanic or Latino	QUIT	73	Male	TRUE	FALSE	TRUE	TRUE	FALSE	M	1	non-black
676	OUTPATIENT	*Unspecified	Final result	0.97	4510-02-23	4510-02-23	Yes	CREATININE	0.97	1.03285	4510-02-06	3	4510-02-04	4510-03-14	0	39	4510-02-06	2	3	3	12	12	TRUE	125	73	0.3	NA	1.69	1	1	1	1	0	1	NA	-2	FALSE	Hispanic or Latino	QUIT	73	Male	TRUE	FALSE	TRUE	TRUE	FALSE	M	1	non-black
677	OUTPATIENT	High	Final result	2.44	4510-02-13	4510-02-13	Yes	CREATININE	2.44	1.03285	4510-02-06	3	4510-02-04	4510-03-14	0	39	4510-02-06	2	3	3	12	12	TRUE	125	73	0.3	NA	1.69	1	1	1	1	0	1	NA	-2	FALSE	Hispanic or Latino	QUIT	73	Male	TRUE	FALSE	TRUE	TRUE	FALSE	M	1	non-black
678	OUTPATIENT	High	Final result	3.07	4510-02-26	4510-02-26	Yes	CREATININE	3.07	1.03285	4510-02-06	3	4510-02-04	4510-03-14	0	39	4510-02-06	2	3	3	12	12	TRUE	125	73	0.3	NA	1.69	1	1	1	1	0	1	NA	-2	FALSE	Hispanic or Latino	QUIT	73	Male	TRUE	FALSE	TRUE	TRUE	FALSE	M	1	non-black
679	OUTPATIENT	High	Final result	2.65	4510-02-20	4510-02-20	Yes	CREATININE	2.65	1.03285	4510-02-06	3	4510-02-04	4510-03-14	0	39	4510-02-06	2	3	3	12	12	TRUE	125	73	0.3	NA	1.69	1	1	1	1	0	1	NA	-2	FALSE	Hispanic or Latino	QUIT	73	Male	TRUE	FALSE	TRUE	TRUE	FALSE	M	1	non-black
680	OUTPATIENT	High	Final result	2.29	4510-03-09	4510-03-09	Yes	CREATININE	2.29	1.03285	4510-02-06	3	4510-02-04	4510-03-14	0	39	4510-02-06	2	3	3	12	12	TRUE	125	73	0.3	NA	1.69	1	1	1	1	0	1	NA	-2	FALSE	Hispanic or Latino	QUIT	73	Male	TRUE	FALSE	TRUE	TRUE	FALSE	M	1	non-black
681	OUTPATIENT	High	Final result	2.23	4510-03-10	4510-03-10	Yes	CREATININE	2.23	1.03285	4510-02-06	3	4510-02-04	4510-03-14	0	39	4510-02-06	2	3	3	12	12	TRUE	125	73	0.3	NA	1.69	1	1	1	1	0	1	NA	-2	FALSE	Hispanic or Latino	QUIT	73	Male	TRUE	FALSE	TRUE	TRUE	FALSE	M	1	non-black
682	OUTPATIENT	High	Final result	3.31	4510-02-22	4510-02-22	Yes	CREATININE	3.31	1.03285	4510-02-06	3	4510-02-04	4510-03-14	0	39	4510-02-06	2	3	3	12	12	TRUE	125	73	0.3	NA	1.69	1	1	1	1	0	1	NA	-2	FALSE	Hispanic or Latino	QUIT	73	Male	TRUE	FALSE	TRUE	TRUE	FALSE	M	1	non-black
683	OUTPATIENT	High	Final result	2.92	4510-03-05	4510-03-05	Yes	CREATININE	2.92	1.03285	4510-02-06	3	4510-02-04	4510-03-14	0	39	4510-02-06	2	3	3	12	12	TRUE	125	73	0.3	NA	1.69	1	1	1	1	0	1	NA	-2	FALSE	Hispanic or Latino	QUIT	73	Male	TRUE	FALSE	TRUE	TRUE	FALSE	M	1	non-black
684	OUTPATIENT	High	Final result	2.62	4510-03-04	4510-03-04	Yes	CREATININE	2.62	1.03285	4510-02-06	3	4510-02-04	4510-03-14	0	39	4510-02-06	2	3	3	12	12	TRUE	125	73	0.3	NA	1.69	1	1	1	1	0	1	NA	-2	FALSE	Hispanic or Latino	QUIT	73	Male	TRUE	FALSE	TRUE	TRUE	FALSE	M	1	non-black
685	OUTPATIENT	High	Final result	1.69	4510-02-06	4510-02-06	Yes	CREATININE	1.69	1.03285	4510-02-06	3	4510-02-04	4510-03-14	0	39	4510-02-06	2	3	3	12	12	TRUE	125	73	0.3	NA	1.69	1	1	1	1	0	1	NA	-2	FALSE	Hispanic or Latino	QUIT	73	Male	TRUE	FALSE	TRUE	TRUE	FALSE	M	1	non-black
686	OUTPATIENT	High	Final result	3.57	4510-02-27	4510-02-27	Yes	CREATININE	3.57	1.03285	4510-02-06	3	4510-02-04	4510-03-14	0	39	4510-02-06	2	3	3	12	12	TRUE	125	73	0.3	NA	1.69	1	1	1	1	0	1	NA	-2	FALSE	Hispanic or Latino	QUIT	73	Male	TRUE	FALSE	TRUE	TRUE	FALSE	M	1	non-black
687	OUTPATIENT	High	Final result	3.21	4510-02-21	4510-02-21	Yes	CREATININE	3.21	1.03285	4510-02-06	3	4510-02-04	4510-03-14	0	39	4510-02-06	2	3	3	12	12	TRUE	125	73	0.3	NA	1.69	1	1	1	1	0	1	NA	-2	FALSE	Hispanic or Latino	QUIT	73	Male	TRUE	FALSE	TRUE	TRUE	FALSE	M	1	non-black
688	OUTPATIENT	High	Final result	1.86	4510-02-10	4510-02-10	Yes	CREATININE	1.86	1.03285	4510-02-06	3	4510-02-04	4510-03-14	0	39	4510-02-06	2	3	3	12	12	TRUE	125	73	0.3	NA	1.69	1	1	1	1	0	1	NA	-2	FALSE	Hispanic or Latino	QUIT	73	Male	TRUE	FALSE	TRUE	TRUE	FALSE	M	1	non-black
689	OUTPATIENT	High	Final result	1.7	4510-02-07	4510-02-07	Yes	CREATININE	1.7	1.03285	4510-02-06	3	4510-02-04	4510-03-14	0	39	4510-02-06	2	3	3	12	12	TRUE	125	73	0.3	NA	1.69	1	1	1	1	0	1	NA	-2	FALSE	Hispanic or Latino	QUIT	73	Male	TRUE	FALSE	TRUE	TRUE	FALSE	M	1	non-black
690	OUTPATIENT	High	Final result	2.74	4510-03-01	4510-03-01	Yes	CREATININE	2.74	1.03285	4510-02-06	3	4510-02-04	4510-03-14	0	39	4510-02-06	2	3	3	12	12	TRUE	125	73	0.3	NA	1.69	1	1	1	1	0	1	NA	-2	FALSE	Hispanic or Latino	QUIT	73	Male	TRUE	FALSE	TRUE	TRUE	FALSE	M	1	non-black
691	OUTPATIENT	High	Final result	2.14	4510-02-19	4510-02-19	Yes	CREATININE	2.14	1.03285	4510-02-06	3	4510-02-04	4510-03-14	0	39	4510-02-06	2	3	3	12	12	TRUE	125	73	0.3	NA	1.69	1	1	1	1	0	1	NA	-2	FALSE	Hispanic or Latino	QUIT	73	Male	TRUE	FALSE	TRUE	TRUE	FALSE	M	1	non-black
692	OUTPATIENT	High	Final result	2.12	4510-03-12	4510-03-12	Yes	CREATININE	2.12	1.03285	4510-02-06	3	4510-02-04	4510-03-14	0	39	4510-02-06	2	3	3	12	12	TRUE	125	73	0.3	NA	1.69	1	1	1	1	0	1	NA	-2	FALSE	Hispanic or Latino	QUIT	73	Male	TRUE	FALSE	TRUE	TRUE	FALSE	M	1	non-black
693	OUTPATIENT	High	Final result	1.94	4510-02-17	4510-02-17	Yes	CREATININE	1.94	1.03285	4510-02-06	3	4510-02-04	4510-03-14	0	39	4510-02-06	2	3	3	12	12	TRUE	125	73	0.3	NA	1.69	1	1	1	1	0	1	NA	-2	FALSE	Hispanic or Latino	QUIT	73	Male	TRUE	FALSE	TRUE	TRUE	FALSE	M	1	non-black
694	OUTPATIENT	High	Final result	1.62	4510-02-26	4510-02-26	Yes	CREATININE	1.62	1.03285	4510-02-06	3	4510-02-04	4510-03-14	0	39	4510-02-06	2	3	3	12	12	TRUE	125	73	0.3	NA	1.69	1	1	1	1	0	1	NA	-2	FALSE	Hispanic or Latino	QUIT	73	Male	TRUE	FALSE	TRUE	TRUE	FALSE	M	1	non-black
695	OUTPATIENT	High	Final result	4.59	4510-02-28	4510-02-28	Yes	CREATININE	4.59	1.03285	4510-02-06	3	4510-02-04	4510-03-14	0	39	4510-02-06	2	3	3	12	12	TRUE	125	73	0.3	NA	1.69	1	1	1	1	0	1	NA	-2	FALSE	Hispanic or Latino	QUIT	73	Male	TRUE	FALSE	TRUE	TRUE	FALSE	M	1	non-black
696	OUTPATIENT	High	Final result	1.55	4510-02-23	4510-02-23	Yes	CREATININE	1.55	1.03285	4510-02-06	3	4510-02-04	4510-03-14	0	39	4510-02-06	2	3	3	12	12	TRUE	125	73	0.3	NA	1.69	1	1	1	1	0	1	NA	-2	FALSE	Hispanic or Latino	QUIT	73	Male	TRUE	FALSE	TRUE	TRUE	FALSE	M	1	non-black
697	OUTPATIENT	High	Final result	2.52	4510-02-20	4510-02-20	Yes	CREATININE	2.52	1.03285	4510-02-06	3	4510-02-04	4510-03-14	0	39	4510-02-06	2	3	3	12	12	TRUE	125	73	0.3	NA	1.69	1	1	1	1	0	1	NA	-2	FALSE	Hispanic or Latino	QUIT	73	Male	TRUE	FALSE	TRUE	TRUE	FALSE	M	1	non-black
698	OUTPATIENT	High	Final result	2.29	4510-02-12	4510-02-12	Yes	CREATININE	2.29	1.03285	4510-02-06	3	4510-02-04	4510-03-14	0	39	4510-02-06	2	3	3	12	12	TRUE	125	73	0.3	NA	1.69	1	1	1	1	0	1	NA	-2	FALSE	Hispanic or Latino	QUIT	73	Male	TRUE	FALSE	TRUE	TRUE	FALSE	M	1	non-black
699	OUTPATIENT	High	Final result	2.15	4510-02-11	4510-02-11	Yes	CREATININE	2.15	1.03285	4510-02-06	3	4510-02-04	4510-03-14	0	39	4510-02-06	2	3	3	12	12	TRUE	125	73	0.3	NA	1.69	1	1	1	1	0	1	NA	-2	FALSE	Hispanic or Latino	QUIT	73	Male	TRUE	FALSE	TRUE	TRUE	FALSE	M	1	non-black
700	OUTPATIENT	High	Final result	2.82	4510-02-22	4510-02-22	Yes	CREATININE	2.82	1.03285	4510-02-06	3	4510-02-04	4510-03-14	0	39	4510-02-06	2	3	3	12	12	TRUE	125	73	0.3	NA	1.69	1	1	1	1	0	1	NA	-2	FALSE	Hispanic or Latino	QUIT	73	Male	TRUE	FALSE	TRUE	TRUE	FALSE	M	1	non-black
701	OUTPATIENT	High	Final result	3.11	4510-02-21	4510-02-21	Yes	CREATININE	3.11	1.03285	4510-02-06	3	4510-02-04	4510-03-14	0	39	4510-02-06	2	3	3	12	12	TRUE	125	73	0.3	NA	1.69	1	1	1	1	0	1	NA	-2	FALSE	Hispanic or Latino	QUIT	73	Male	TRUE	FALSE	TRUE	TRUE	FALSE	M	1	non-black
702	OUTPATIENT	High	Final result	2.01	4510-02-19	4510-02-19	Yes	CREATININE	2.01	1.03285	4510-02-06	3	4510-02-04	4510-03-14	0	39	4510-02-06	2	3	3	12	12	TRUE	125	73	0.3	NA	1.69	1	1	1	1	0	1	NA	-2	FALSE	Hispanic or Latino	QUIT	73	Male	TRUE	FALSE	TRUE	TRUE	FALSE	M	1	non-black
703	OUTPATIENT	High	Final result	4.01	4510-03-02	4510-03-02	Yes	CREATININE	4.01	1.03285	4510-02-06	3	4510-02-04	4510-03-14	0	39	4510-02-06	2	3	3	12	12	TRUE	125	73	0.3	NA	1.69	1	1	1	1	0	1	NA	-2	FALSE	Hispanic or Latino	QUIT	73	Male	TRUE	FALSE	TRUE	TRUE	FALSE	M	1	non-black
704	OUTPATIENT	High	Final result	2.14	4510-02-15	4510-02-15	Yes	CREATININE	2.14	1.03285	4510-02-06	3	4510-02-04	4510-03-14	0	39	4510-02-06	2	3	3	12	12	TRUE	125	73	0.3	NA	1.69	1	1	1	1	0	1	NA	-2	FALSE	Hispanic or Latino	QUIT	73	Male	TRUE	FALSE	TRUE	TRUE	FALSE	M	1	non-black
705	OUTPATIENT	*Unspecified	Final result	1.18	4510-02-25	4510-02-25	Yes	CREATININE	1.18	1.03285	4510-02-06	3	4510-02-04	4510-03-14	0	39	4510-02-06	2	3	3	12	12	TRUE	125	73	0.3	NA	1.69	1	1	1	1	0	1	NA	-2	FALSE	Hispanic or Latino	QUIT	73	Male	TRUE	FALSE	TRUE	TRUE	FALSE	M	1	non-black
706	OUTPATIENT	*Unspecified	Final result	1.12	4510-02-23	4510-02-23	Yes	CREATININE	1.12	1.03285	4510-02-06	3	4510-02-04	4510-03-14	0	39	4510-02-06	2	3	3	12	12	TRUE	125	73	0.3	NA	1.69	1	1	1	1	0	1	NA	-2	FALSE	Hispanic or Latino	QUIT	73	Male	TRUE	FALSE	TRUE	TRUE	FALSE	M	1	non-black
707	OUTPATIENT	High	Final result	1.87	4510-02-10	4510-02-10	Yes	CREATININE	1.87	1.03285	4510-02-06	3	4510-02-04	4510-03-14	0	39	4510-02-06	2	3	3	12	12	TRUE	125	73	0.3	NA	1.69	1	1	1	1	0	1	NA	-2	FALSE	Hispanic or Latino	QUIT	73	Male	TRUE	FALSE	TRUE	TRUE	FALSE	M	1	non-black
708	OUTPATIENT	High	Final result	1.81	4510-02-09	4510-02-09	Yes	CREATININE	1.81	1.03285	4510-02-06	3	4510-02-04	4510-03-14	0	39	4510-02-06	2	3	3	12	12	TRUE	125	73	0.3	NA	1.69	1	1	1	1	0	1	NA	-2	FALSE	Hispanic or Latino	QUIT	73	Male	TRUE	FALSE	TRUE	TRUE	FALSE	M	1	non-black
709	OUTPATIENT	High	Final result	1.99	4510-02-18	4510-02-18	Yes	CREATININE	1.99	1.03285	4510-02-06	3	4510-02-04	4510-03-14	0	39	4510-02-06	2	3	3	12	12	TRUE	125	73	0.3	NA	1.69	1	1	1	1	0	1	NA	-2	FALSE	Hispanic or Latino	QUIT	73	Male	TRUE	FALSE	TRUE	TRUE	FALSE	M	1	non-black
710	OUTPATIENT	High	Final result	1.86	4510-02-10	4510-02-10	Yes	CREATININE	1.86	1.03285	4510-02-06	3	4510-02-04	4510-03-14	0	39	4510-02-06	2	3	3	12	12	TRUE	125	73	0.3	NA	1.69	1	1	1	1	0	1	NA	-2	FALSE	Hispanic or Latino	QUIT	73	Male	TRUE	FALSE	TRUE	TRUE	FALSE	M	1	non-black
711	OUTPATIENT	High	Final result	2.47	4510-02-13	4510-02-13	Yes	CREATININE	2.47	1.03285	4510-02-06	3	4510-02-04	4510-03-14	0	39	4510-02-06	2	3	3	12	12	TRUE	125	73	0.3	NA	1.69	1	1	1	1	0	1	NA	-2	FALSE	Hispanic or Latino	QUIT	73	Male	TRUE	FALSE	TRUE	TRUE	FALSE	M	1	non-black
712	OUTPATIENT	High	Final result	1.96	4510-03-08	4510-03-08	Yes	CREATININE	1.96	1.03285	4510-02-06	3	4510-02-04	4510-03-14	0	39	4510-02-06	2	3	3	12	12	TRUE	125	73	0.3	NA	1.69	1	1	1	1	0	1	NA	-2	FALSE	Hispanic or Latino	QUIT	73	Male	TRUE	FALSE	TRUE	TRUE	FALSE	M	1	non-black
713	OUTPATIENT	High	Final result	2.71	4510-03-07	4510-03-07	Yes	CREATININE	2.71	1.03285	4510-02-06	3	4510-02-04	4510-03-14	0	39	4510-02-06	2	3	3	12	12	TRUE	125	73	0.3	NA	1.69	1	1	1	1	0	1	NA	-2	FALSE	Hispanic or Latino	QUIT	73	Male	TRUE	FALSE	TRUE	TRUE	FALSE	M	1	non-black
714	OUTPATIENT	High	Final result	1.56	4510-03-13	4510-03-13	Yes	CREATININE	1.56	1.03285	4510-02-06	3	4510-02-04	4510-03-14	0	39	4510-02-06	2	3	3	12	12	TRUE	125	73	0.3	NA	1.69	1	1	1	1	0	1	NA	-2	FALSE	Hispanic or Latino	QUIT	73	Male	TRUE	FALSE	TRUE	TRUE	FALSE	M	1	non-black
715	OUTPATIENT	High	Final result	2.03	4510-03-12	4510-03-12	Yes	CREATININE	2.03	1.03285	4510-02-06	3	4510-02-04	4510-03-14	0	39	4510-02-06	2	3	3	12	12	TRUE	125	73	0.3	NA	1.69	1	1	1	1	0	1	NA	-2	FALSE	Hispanic or Latino	QUIT	73	Male	TRUE	FALSE	TRUE	TRUE	FALSE	M	1	non-black
716	OUTPATIENT	High	Final result	4.39	4510-03-03	4510-03-03	Yes	CREATININE	4.39	1.03285	4510-02-06	3	4510-02-04	4510-03-14	0	39	4510-02-06	2	3	3	12	12	TRUE	125	73	0.3	NA	1.69	1	1	1	1	0	1	NA	-2	FALSE	Hispanic or Latino	QUIT	73	Male	TRUE	FALSE	TRUE	TRUE	FALSE	M	1	non-black
717	OUTPATIENT	High	Final result	1.91	4510-03-11	4510-03-11	Yes	CREATININE	1.91	1.03285	4510-02-06	3	4510-02-04	4510-03-14	0	39	4510-02-06	2	3	3	12	12	TRUE	125	73	0.3	NA	1.69	1	1	1	1	0	1	NA	-2	FALSE	Hispanic or Latino	QUIT	73	Male	TRUE	FALSE	TRUE	TRUE	FALSE	M	1	non-black
718	OUTPATIENT	High	Final result	2.19	4510-03-14	4510-03-14	Yes	CREATININE	2.19	1.03285	4510-02-06	3	4510-02-04	4510-03-14	0	39	4510-02-06	2	3	3	12	12	TRUE	125	73	0.3	NA	1.69	1	1	1	1	0	1	NA	-2	FALSE	Hispanic or Latino	QUIT	73	Male	TRUE	FALSE	TRUE	TRUE	FALSE	M	1	non-black
719	OUTPATIENT	High	Final result	1.89	4510-02-16	4510-02-16	Yes	CREATININE	1.89	1.03285	4510-02-06	3	4510-02-04	4510-03-14	0	39	4510-02-06	2	3	3	12	12	TRUE	125	73	0.3	NA	1.69	1	1	1	1	0	1	NA	-2	FALSE	Hispanic or Latino	QUIT	73	Male	TRUE	FALSE	TRUE	TRUE	FALSE	M	1	non-black
720	OUTPATIENT	High	Final result	2.46	4510-02-14	4510-02-14	Yes	CREATININE	2.46	1.03285	4510-02-06	3	4510-02-04	4510-03-14	0	39	4510-02-06	2	3	3	12	12	TRUE	125	73	0.3	NA	1.69	1	1	1	1	0	1	NA	-2	FALSE	Hispanic or Latino	QUIT	73	Male	TRUE	FALSE	TRUE	TRUE	FALSE	M	1	non-black
721	OUTPATIENT	High	Final result	1.68	4510-04-30	4510-04-30	Yes	CREATININE	1.68	1.03285	4510-02-06	3	4510-02-04	4510-03-14	0	39	4510-02-06	2	3	3	12	12	TRUE	125	73	0.3	NA	1.69	1	1	1	1	0	1	NA	-2	FALSE	Hispanic or Latino	QUIT	73	Male	TRUE	FALSE	TRUE	TRUE	FALSE	M	1	non-black
722	OUTPATIENT	*Unspecified	Final result	1.02	4510-05-01	4510-05-01	Yes	CREATININE	1.02	1.03285	4510-02-06	3	4510-02-04	4510-03-14	0	39	4510-02-06	2	3	3	12	12	TRUE	125	73	0.3	NA	1.69	1	1	1	1	0	1	NA	-2	FALSE	Hispanic or Latino	QUIT	73	Male	TRUE	FALSE	TRUE	TRUE	FALSE	M	1	non-black
723	OUTPATIENT	*Unspecified	Final result	1.1	4510-05-01	4510-05-01	Yes	CREATININE	1.1	1.03285	4510-02-06	3	4510-02-04	4510-03-14	0	39	4510-02-06	2	3	3	12	12	TRUE	125	73	0.3	NA	1.69	1	1	1	1	0	1	NA	-2	FALSE	Hispanic or Latino	QUIT	73	Male	TRUE	FALSE	TRUE	TRUE	FALSE	M	1	non-black
724	OUTPATIENT	High	Final result	2.88	4510-04-30	4510-04-30	Yes	CREATININE	2.88	1.03285	4510-02-06	3	4510-02-04	4510-03-14	0	39	4510-02-06	2	3	3	12	12	TRUE	125	73	0.3	NA	1.69	1	1	1	1	0	1	NA	-2	FALSE	Hispanic or Latino	QUIT	73	Male	TRUE	FALSE	TRUE	TRUE	FALSE	M	1	non-black
725	OUTPATIENT	High	Final result	1.43	4510-05-01	4510-05-01	Yes	CREATININE	1.43	1.03285	4510-02-06	3	4510-02-04	4510-03-14	0	39	4510-02-06	2	3	3	12	12	TRUE	125	73	0.3	NA	1.69	1	1	1	1	0	1	NA	-2	FALSE	Hispanic or Latino	QUIT	73	Male	TRUE	FALSE	TRUE	TRUE	FALSE	M	1	non-black
726	OUTPATIENT	High	Final result	4.12	4510-04-29	4510-04-29	Yes	CREATININE	4.12	1.03285	4510-02-06	3	4510-02-04	4510-03-14	0	39	4510-02-06	2	3	3	12	12	TRUE	125	73	0.3	NA	1.69	1	1	1	1	0	1	NA	-2	FALSE	Hispanic or Latino	QUIT	73	Male	TRUE	FALSE	TRUE	TRUE	FALSE	M	1	non-black
727	OUTPATIENT	High	Final result	4.36	4510-04-29	4510-04-29	Yes	CREATININE	4.36	1.03285	4510-02-06	3	4510-02-04	4510-03-14	0	39	4510-02-06	2	3	3	12	12	TRUE	125	73	0.3	NA	1.69	1	1	1	1	0	1	NA	-2	FALSE	Hispanic or Latino	QUIT	73	Male	TRUE	FALSE	TRUE	TRUE	FALSE	M	1	non-black
728	OUTPATIENT	*Unspecified	Final result	1.3	4510-05-01	4510-05-01	Yes	CREATININE	1.3	1.03285	4510-02-06	3	4510-02-04	4510-03-14	0	39	4510-02-06	2	3	3	12	12	TRUE	125	73	0.3	NA	1.69	1	1	1	1	0	1	NA	-2	FALSE	Hispanic or Latino	QUIT	73	Male	TRUE	FALSE	TRUE	TRUE	FALSE	M	1	non-black
729	OUTPATIENT	High	Final result	2.29	4510-04-30	4510-04-30	Yes	CREATININE	2.29	1.03285	4510-02-06	3	4510-02-04	4510-03-14	0	39	4510-02-06	2	3	3	12	12	TRUE	125	73	0.3	NA	1.69	1	1	1	1	0	1	NA	-2	FALSE	Hispanic or Latino	QUIT	73	Male	TRUE	FALSE	TRUE	TRUE	FALSE	M	1	non-black
730	OUTPATIENT	High	Final result	4.08	4510-04-29	4510-04-29	Yes	CREATININE	4.08	1.03285	4510-02-06	3	4510-02-04	4510-03-14	0	39	4510-02-06	2	3	3	12	12	TRUE	125	73	0.3	NA	1.69	1	1	1	1	0	1	NA	-2	FALSE	Hispanic or Latino	QUIT	73	Male	TRUE	FALSE	TRUE	TRUE	FALSE	M	1	non-black
731	OUTPATIENT	*Unspecified	Final result	0.95	4510-05-01	4510-05-02	Yes	CREATININE	0.95	1.03285	4510-02-06	3	4510-02-04	4510-03-14	0	39	4510-02-06	2	3	3	12	12	TRUE	125	73	0.3	NA	1.69	1	1	1	1	0	1	NA	-2	FALSE	Hispanic or Latino	QUIT	73	Male	TRUE	FALSE	TRUE	TRUE	FALSE	M	1	non-black
732	OUTPATIENT	High	Final result	3.66	4510-04-30	4510-04-30	Yes	CREATININE	3.66	1.03285	4510-02-06	3	4510-02-04	4510-03-14	0	39	4510-02-06	2	3	3	12	12	TRUE	125	73	0.3	NA	1.69	1	1	1	1	0	1	NA	-2	FALSE	Hispanic or Latino	QUIT	73	Male	TRUE	FALSE	TRUE	TRUE	FALSE	M	1	non-black
733	OUTPATIENT	High	Final result	2.03	4510-04-30	4510-04-30	Yes	CREATININE	2.03	1.03285	4510-02-06	3	4510-02-04	4510-03-14	0	39	4510-02-06	2	3	3	12	12	TRUE	125	73	0.3	NA	1.69	1	1	1	1	0	1	NA	-2	FALSE	Hispanic or Latino	QUIT	73	Male	TRUE	FALSE	TRUE	TRUE	FALSE	M	1	non-black
734	OUTPATIENT	*Unspecified	Final result	0.54	4510-06-06	4510-06-06	Yes	CREATININE	0.54	0.886529	4510-02-06	0	NA	NA	Inf	10	4510-02-06	2	1	0	3	3	FALSE	414	8	5	NA	0.68	0	0	0	0	0	1	NA	Inf	FALSE	NOT Hispanic or Latino	YES	40	Female	FALSE	FALSE	FALSE	FALSE	FALSE	F	0.742	non-black
735	OUTPATIENT	*Unspecified	Final result	0.94	4510-08-27	4510-08-27	Yes	CREATININE	0.94	0.886529	4510-02-06	0	NA	NA	Inf	10	4510-02-06	2	1	0	3	3	FALSE	414	8	5	NA	0.68	0	0	0	0	0	1	NA	Inf	FALSE	NOT Hispanic or Latino	YES	40	Female	FALSE	FALSE	FALSE	FALSE	FALSE	F	0.742	non-black
736	OUTPATIENT	*Unspecified	Final result	0.67	4510-03-26	4510-03-26	Yes	CREATININE	0.67	0.886529	4510-02-06	0	NA	NA	Inf	10	4510-02-06	2	1	0	3	3	FALSE	414	8	5	NA	0.68	0	0	0	0	0	1	NA	Inf	FALSE	NOT Hispanic or Latino	YES	40	Female	FALSE	FALSE	FALSE	FALSE	FALSE	F	0.742	non-black
737	OUTPATIENT	Low	Final result	0.49	4510-07-02	4510-07-02	Yes	CREATININE	0.49	0.886529	4510-02-06	0	NA	NA	Inf	10	4510-02-06	2	1	0	3	3	FALSE	414	8	5	NA	0.68	0	0	0	0	0	1	NA	Inf	FALSE	NOT Hispanic or Latino	YES	40	Female	FALSE	FALSE	FALSE	FALSE	FALSE	F	0.742	non-black
738	OUTPATIENT	*Unspecified	Final result	0.58	4510-07-02	4510-07-02	Yes	CREATININE	0.58	0.886529	4510-02-06	0	NA	NA	Inf	10	4510-02-06	2	1	0	3	3	FALSE	414	8	5	NA	0.68	0	0	0	0	0	1	NA	Inf	FALSE	NOT Hispanic or Latino	YES	40	Female	FALSE	FALSE	FALSE	FALSE	FALSE	F	0.742	non-black
739	OUTPATIENT	*Unspecified	Final result	0.67	4510-03-03	4510-03-03	Yes	CREATININE	0.67	0.886529	4510-02-06	0	NA	NA	Inf	10	4510-02-06	2	1	0	3	3	FALSE	414	8	5	NA	0.68	0	0	0	0	0	1	NA	Inf	FALSE	NOT Hispanic or Latino	YES	40	Female	FALSE	FALSE	FALSE	FALSE	FALSE	F	0.742	non-black
740	OUTPATIENT	*Unspecified	Final result	1.09	4510-02-27	4510-02-27	Yes	CREATININE	1.09	0.886529	4510-02-06	0	NA	NA	Inf	10	4510-02-06	2	1	0	3	3	FALSE	414	8	5	NA	0.68	0	0	0	0	0	1	NA	Inf	FALSE	NOT Hispanic or Latino	YES	40	Female	FALSE	FALSE	FALSE	FALSE	FALSE	F	0.742	non-black
741	OUTPATIENT	*Unspecified	Final result	1.1	4510-02-27	4510-02-27	Yes	CREATININE	1.1	0.886529	4510-02-06	0	NA	NA	Inf	10	4510-02-06	2	1	0	3	3	FALSE	414	8	5	NA	0.68	0	0	0	0	0	1	NA	Inf	FALSE	NOT Hispanic or Latino	YES	40	Female	FALSE	FALSE	FALSE	FALSE	FALSE	F	0.742	non-black
742	OUTPATIENT	*Unspecified	Final result	0.56	4510-03-17	4510-03-17	Yes	CREATININE	0.56	0.886529	4510-02-06	0	NA	NA	Inf	10	4510-02-06	2	1	0	3	3	FALSE	414	8	5	NA	0.68	0	0	0	0	0	1	NA	Inf	FALSE	NOT Hispanic or Latino	YES	40	Female	FALSE	FALSE	FALSE	FALSE	FALSE	F	0.742	non-black
743	OUTPATIENT	*Unspecified	Final result	0.55	4510-03-14	4510-03-14	Yes	CREATININE	0.55	0.886529	4510-02-06	0	NA	NA	Inf	10	4510-02-06	2	1	0	3	3	FALSE	414	8	5	NA	0.68	0	0	0	0	0	1	NA	Inf	FALSE	NOT Hispanic or Latino	YES	40	Female	FALSE	FALSE	FALSE	FALSE	FALSE	F	0.742	non-black
744	OUTPATIENT	*Unspecified	Final result	0.63	4510-03-15	4510-03-15	Yes	CREATININE	0.63	0.886529	4510-02-06	0	NA	NA	Inf	10	4510-02-06	2	1	0	3	3	FALSE	414	8	5	NA	0.68	0	0	0	0	0	1	NA	Inf	FALSE	NOT Hispanic or Latino	YES	40	Female	FALSE	FALSE	FALSE	FALSE	FALSE	F	0.742	non-black
745	OUTPATIENT	*Unspecified	Final result	0.76	4510-03-01	4510-03-01	Yes	CREATININE	0.76	0.886529	4510-02-06	0	NA	NA	Inf	10	4510-02-06	2	1	0	3	3	FALSE	414	8	5	NA	0.68	0	0	0	0	0	1	NA	Inf	FALSE	NOT Hispanic or Latino	YES	40	Female	FALSE	FALSE	FALSE	FALSE	FALSE	F	0.742	non-black
746	OUTPATIENT	*Unspecified	Final result	0.65	4510-03-20	4510-03-20	Yes	CREATININE	0.65	0.886529	4510-02-06	0	NA	NA	Inf	10	4510-02-06	2	1	0	3	3	FALSE	414	8	5	NA	0.68	0	0	0	0	0	1	NA	Inf	FALSE	NOT Hispanic or Latino	YES	40	Female	FALSE	FALSE	FALSE	FALSE	FALSE	F	0.742	non-black
747	OUTPATIENT	*Unspecified	Final result	0.54	4510-03-08	4510-03-08	Yes	CREATININE	0.54	0.886529	4510-02-06	0	NA	NA	Inf	10	4510-02-06	2	1	0	3	3	FALSE	414	8	5	NA	0.68	0	0	0	0	0	1	NA	Inf	FALSE	NOT Hispanic or Latino	YES	40	Female	FALSE	FALSE	FALSE	FALSE	FALSE	F	0.742	non-black
748	OUTPATIENT	*Unspecified	Final result	0.62	4510-03-06	4510-03-06	Yes	CREATININE	0.62	0.886529	4510-02-06	0	NA	NA	Inf	10	4510-02-06	2	1	0	3	3	FALSE	414	8	5	NA	0.68	0	0	0	0	0	1	NA	Inf	FALSE	NOT Hispanic or Latino	YES	40	Female	FALSE	FALSE	FALSE	FALSE	FALSE	F	0.742	non-black
749	OUTPATIENT	*Unspecified	Final result	0.55	4510-03-18	4510-03-18	Yes	CREATININE	0.55	0.886529	4510-02-06	0	NA	NA	Inf	10	4510-02-06	2	1	0	3	3	FALSE	414	8	5	NA	0.68	0	0	0	0	0	1	NA	Inf	FALSE	NOT Hispanic or Latino	YES	40	Female	FALSE	FALSE	FALSE	FALSE	FALSE	F	0.742	non-black
750	OUTPATIENT	*Unspecified	Final result	0.57	4510-03-19	4510-03-19	Yes	CREATININE	0.57	0.886529	4510-02-06	0	NA	NA	Inf	10	4510-02-06	2	1	0	3	3	FALSE	414	8	5	NA	0.68	0	0	0	0	0	1	NA	Inf	FALSE	NOT Hispanic or Latino	YES	40	Female	FALSE	FALSE	FALSE	FALSE	FALSE	F	0.742	non-black
751	OUTPATIENT	*Unspecified	Final result	0.63	4510-03-04	4510-03-04	Yes	CREATININE	0.63	0.886529	4510-02-06	0	NA	NA	Inf	10	4510-02-06	2	1	0	3	3	FALSE	414	8	5	NA	0.68	0	0	0	0	0	1	NA	Inf	FALSE	NOT Hispanic or Latino	YES	40	Female	FALSE	FALSE	FALSE	FALSE	FALSE	F	0.742	non-black
752	OUTPATIENT	*Unspecified	Final result	0.58	4510-03-13	4510-03-13	Yes	CREATININE	0.58	0.886529	4510-02-06	0	NA	NA	Inf	10	4510-02-06	2	1	0	3	3	FALSE	414	8	5	NA	0.68	0	0	0	0	0	1	NA	Inf	FALSE	NOT Hispanic or Latino	YES	40	Female	FALSE	FALSE	FALSE	FALSE	FALSE	F	0.742	non-black
753	OUTPATIENT	Low	Final result	0.49	4510-03-10	4510-03-10	Yes	CREATININE	0.49	0.886529	4510-02-06	0	NA	NA	Inf	10	4510-02-06	2	1	0	3	3	FALSE	414	8	5	NA	0.68	0	0	0	0	0	1	NA	Inf	FALSE	NOT Hispanic or Latino	YES	40	Female	FALSE	FALSE	FALSE	FALSE	FALSE	F	0.742	non-black
754	OUTPATIENT	*Unspecified	Final result	0.59	4510-03-07	4510-03-07	Yes	CREATININE	0.59	0.886529	4510-02-06	0	NA	NA	Inf	10	4510-02-06	2	1	0	3	3	FALSE	414	8	5	NA	0.68	0	0	0	0	0	1	NA	Inf	FALSE	NOT Hispanic or Latino	YES	40	Female	FALSE	FALSE	FALSE	FALSE	FALSE	F	0.742	non-black
755	OUTPATIENT	*Unspecified	Final result	0.62	4510-03-05	4510-03-05	Yes	CREATININE	0.62	0.886529	4510-02-06	0	NA	NA	Inf	10	4510-02-06	2	1	0	3	3	FALSE	414	8	5	NA	0.68	0	0	0	0	0	1	NA	Inf	FALSE	NOT Hispanic or Latino	YES	40	Female	FALSE	FALSE	FALSE	FALSE	FALSE	F	0.742	non-black
756	OUTPATIENT	*Unspecified	Final result	0.54	4510-03-16	4510-03-16	Yes	CREATININE	0.54	0.886529	4510-02-06	0	NA	NA	Inf	10	4510-02-06	2	1	0	3	3	FALSE	414	8	5	NA	0.68	0	0	0	0	0	1	NA	Inf	FALSE	NOT Hispanic or Latino	YES	40	Female	FALSE	FALSE	FALSE	FALSE	FALSE	F	0.742	non-black
757	OUTPATIENT	*Unspecified	Final result	0.69	4510-03-02	4510-03-02	Yes	CREATININE	0.69	0.886529	4510-02-06	0	NA	NA	Inf	10	4510-02-06	2	1	0	3	3	FALSE	414	8	5	NA	0.68	0	0	0	0	0	1	NA	Inf	FALSE	NOT Hispanic or Latino	YES	40	Female	FALSE	FALSE	FALSE	FALSE	FALSE	F	0.742	non-black
758	OUTPATIENT	*Unspecified	Final result	0.54	4510-03-12	4510-03-12	Yes	CREATININE	0.54	0.886529	4510-02-06	0	NA	NA	Inf	10	4510-02-06	2	1	0	3	3	FALSE	414	8	5	NA	0.68	0	0	0	0	0	1	NA	Inf	FALSE	NOT Hispanic or Latino	YES	40	Female	FALSE	FALSE	FALSE	FALSE	FALSE	F	0.742	non-black
759	OUTPATIENT	*Unspecified	Final result	0.59	4510-03-05	4510-03-05	Yes	CREATININE	0.59	0.886529	4510-02-06	0	NA	NA	Inf	10	4510-02-06	2	1	0	3	3	FALSE	414	8	5	NA	0.68	0	0	0	0	0	1	NA	Inf	FALSE	NOT Hispanic or Latino	YES	40	Female	FALSE	FALSE	FALSE	FALSE	FALSE	F	0.742	non-black
760	OUTPATIENT	*Unspecified	Final result	0.57	4510-03-07	4510-03-07	Yes	CREATININE	0.57	0.886529	4510-02-06	0	NA	NA	Inf	10	4510-02-06	2	1	0	3	3	FALSE	414	8	5	NA	0.68	0	0	0	0	0	1	NA	Inf	FALSE	NOT Hispanic or Latino	YES	40	Female	FALSE	FALSE	FALSE	FALSE	FALSE	F	0.742	non-black
761	OUTPATIENT	*Unspecified	Final result	0.99	4510-02-28	4510-02-28	Yes	CREATININE	0.99	0.886529	4510-02-06	0	NA	NA	Inf	10	4510-02-06	2	1	0	3	3	FALSE	414	8	5	NA	0.68	0	0	0	0	0	1	NA	Inf	FALSE	NOT Hispanic or Latino	YES	40	Female	FALSE	FALSE	FALSE	FALSE	FALSE	F	0.742	non-black
762	OUTPATIENT	*Unspecified	Final result	0.55	4510-03-06	4510-03-06	Yes	CREATININE	0.55	0.886529	4510-02-06	0	NA	NA	Inf	10	4510-02-06	2	1	0	3	3	FALSE	414	8	5	NA	0.68	0	0	0	0	0	1	NA	Inf	FALSE	NOT Hispanic or Latino	YES	40	Female	FALSE	FALSE	FALSE	FALSE	FALSE	F	0.742	non-black
763	OUTPATIENT	*Unspecified	Final result	0.53	4510-03-11	4510-03-11	Yes	CREATININE	0.53	0.886529	4510-02-06	0	NA	NA	Inf	10	4510-02-06	2	1	0	3	3	FALSE	414	8	5	NA	0.68	0	0	0	0	0	1	NA	Inf	FALSE	NOT Hispanic or Latino	YES	40	Female	FALSE	FALSE	FALSE	FALSE	FALSE	F	0.742	non-black
764	OUTPATIENT	*Unspecified	Final result	0.59	4510-03-21	4510-03-21	Yes	CREATININE	0.59	0.886529	4510-02-06	0	NA	NA	Inf	10	4510-02-06	2	1	0	3	3	FALSE	414	8	5	NA	0.68	0	0	0	0	0	1	NA	Inf	FALSE	NOT Hispanic or Latino	YES	40	Female	FALSE	FALSE	FALSE	FALSE	FALSE	F	0.742	non-black
765	OUTPATIENT	*Unspecified	Final result	0.53	4510-03-09	4510-03-09	Yes	CREATININE	0.53	0.886529	4510-02-06	0	NA	NA	Inf	10	4510-02-06	2	1	0	3	3	FALSE	414	8	5	NA	0.68	0	0	0	0	0	1	NA	Inf	FALSE	NOT Hispanic or Latino	YES	40	Female	FALSE	FALSE	FALSE	FALSE	FALSE	F	0.742	non-black
766	OUTPATIENT	*Unspecified	Final result	0.53	4510-06-05	4510-06-05	Yes	CREATININE	0.53	0.886529	4510-02-06	0	NA	NA	Inf	10	4510-02-06	2	1	0	3	3	FALSE	414	8	5	NA	0.68	0	0	0	0	0	1	NA	Inf	FALSE	NOT Hispanic or Latino	YES	40	Female	FALSE	FALSE	FALSE	FALSE	FALSE	F	0.742	non-black
767	OUTPATIENT	*Unspecified	Final result	0.54	4510-06-04	4510-06-04	Yes	CREATININE	0.54	0.886529	4510-02-06	0	NA	NA	Inf	10	4510-02-06	2	1	0	3	3	FALSE	414	8	5	NA	0.68	0	0	0	0	0	1	NA	Inf	FALSE	NOT Hispanic or Latino	YES	40	Female	FALSE	FALSE	FALSE	FALSE	FALSE	F	0.742	non-black
768	OUTPATIENT	High	Final result	3.74	4511-07-13	4511-07-13	Yes	CREATININE	3.74	0.886529	4510-02-06	0	NA	NA	Inf	10	4510-02-06	2	1	0	3	3	FALSE	414	8	5	NA	0.68	0	0	0	0	0	1	NA	Inf	FALSE	NOT Hispanic or Latino	YES	40	Female	FALSE	FALSE	FALSE	FALSE	FALSE	F	0.742	non-black
769	OUTPATIENT	*Unspecified	Final result	0.61	4510-04-16	4510-04-16	Yes	CREATININE	0.61	0.886529	4510-02-06	0	NA	NA	Inf	10	4510-02-06	2	1	0	3	3	FALSE	414	8	5	NA	0.68	0	0	0	0	0	1	NA	Inf	FALSE	NOT Hispanic or Latino	YES	40	Female	FALSE	FALSE	FALSE	FALSE	FALSE	F	0.742	non-black
770	OUTPATIENT	*Unspecified	Final result	0.69	4510-10-01	4510-10-01	Yes	CREATININE	0.69	0.886529	4510-02-06	0	NA	NA	Inf	10	4510-02-06	2	1	0	3	3	FALSE	414	8	5	NA	0.68	0	0	0	0	0	1	NA	Inf	FALSE	NOT Hispanic or Latino	YES	40	Female	FALSE	FALSE	FALSE	FALSE	FALSE	F	0.742	non-black
771	OUTPATIENT	*Unspecified	Final result	0.71	4510-02-09	4510-02-09	Yes	CREATININE	0.71	0.886529	4510-02-06	0	NA	NA	Inf	10	4510-02-06	2	1	0	3	3	FALSE	414	8	5	NA	0.68	0	0	0	0	0	1	NA	Inf	FALSE	NOT Hispanic or Latino	YES	40	Female	FALSE	FALSE	FALSE	FALSE	FALSE	F	0.742	non-black
772	OUTPATIENT	*Unspecified	Final result	0.54	4511-02-19	4511-02-19	Yes	CREATININE	0.54	0.886529	4510-02-06	0	NA	NA	Inf	10	4510-02-06	2	1	0	3	3	FALSE	414	8	5	NA	0.68	0	0	0	0	0	1	NA	Inf	FALSE	NOT Hispanic or Latino	YES	40	Female	FALSE	FALSE	FALSE	FALSE	FALSE	F	0.742	non-black
773	OUTPATIENT	*Unspecified	Final result	0.5	4510-04-13	4510-04-13	Yes	CREATININE	0.5	0.886529	4510-02-06	0	NA	NA	Inf	10	4510-02-06	2	1	0	3	3	FALSE	414	8	5	NA	0.68	0	0	0	0	0	1	NA	Inf	FALSE	NOT Hispanic or Latino	YES	40	Female	FALSE	FALSE	FALSE	FALSE	FALSE	F	0.742	non-black
774	OUTPATIENT	*Unspecified	Final result	0.54	4510-04-15	4510-04-16	Yes	CREATININE	0.54	0.886529	4510-02-06	0	NA	NA	Inf	10	4510-02-06	2	1	0	3	3	FALSE	414	8	5	NA	0.68	0	0	0	0	0	1	NA	Inf	FALSE	NOT Hispanic or Latino	YES	40	Female	FALSE	FALSE	FALSE	FALSE	FALSE	F	0.742	non-black
775	OUTPATIENT	*Unspecified	Final result	0.56	4510-04-14	4510-04-14	Yes	CREATININE	0.56	0.886529	4510-02-06	0	NA	NA	Inf	10	4510-02-06	2	1	0	3	3	FALSE	414	8	5	NA	0.68	0	0	0	0	0	1	NA	Inf	FALSE	NOT Hispanic or Latino	YES	40	Female	FALSE	FALSE	FALSE	FALSE	FALSE	F	0.742	non-black
776	OUTPATIENT	*Unspecified	Final result	0.56	4510-04-13	4510-04-13	Yes	CREATININE	0.56	0.886529	4510-02-06	0	NA	NA	Inf	10	4510-02-06	2	1	0	3	3	FALSE	414	8	5	NA	0.68	0	0	0	0	0	1	NA	Inf	FALSE	NOT Hispanic or Latino	YES	40	Female	FALSE	FALSE	FALSE	FALSE	FALSE	F	0.742	non-black
777	OUTPATIENT	*Unspecified	Final result	0.59	4510-04-17	4510-04-17	Yes	CREATININE	0.59	0.886529	4510-02-06	0	NA	NA	Inf	10	4510-02-06	2	1	0	3	3	FALSE	414	8	5	NA	0.68	0	0	0	0	0	1	NA	Inf	FALSE	NOT Hispanic or Latino	YES	40	Female	FALSE	FALSE	FALSE	FALSE	FALSE	F	0.742	non-black
778	OUTPATIENT	*Unspecified	Final result	0.63	4510-11-17	4510-11-17	Yes	CREATININE	0.63	0.886529	4510-02-06	0	NA	NA	Inf	10	4510-02-06	2	1	0	3	3	FALSE	414	8	5	NA	0.68	0	0	0	0	0	1	NA	Inf	FALSE	NOT Hispanic or Latino	YES	40	Female	FALSE	FALSE	FALSE	FALSE	FALSE	F	0.742	non-black
779	OUTPATIENT	Low	Final result	0.46	4510-11-18	4510-11-18	Yes	CREATININE	0.46	0.886529	4510-02-06	0	NA	NA	Inf	10	4510-02-06	2	1	0	3	3	FALSE	414	8	5	NA	0.68	0	0	0	0	0	1	NA	Inf	FALSE	NOT Hispanic or Latino	YES	40	Female	FALSE	FALSE	FALSE	FALSE	FALSE	F	0.742	non-black
780	OUTPATIENT	Low	Final result	0.49	4511-02-19	4511-02-19	Yes	CREATININE	0.49	0.886529	4510-02-06	0	NA	NA	Inf	10	4510-02-06	2	1	0	3	3	FALSE	414	8	5	NA	0.68	0	0	0	0	0	1	NA	Inf	FALSE	NOT Hispanic or Latino	YES	40	Female	FALSE	FALSE	FALSE	FALSE	FALSE	F	0.742	non-black
781	OUTPATIENT	High	Final result	2.56	4511-07-19	4511-07-19	Yes	CREATININE	2.56	0.886529	4510-02-06	0	NA	NA	Inf	10	4510-02-06	2	1	0	3	3	FALSE	414	8	5	NA	0.68	0	0	0	0	0	1	NA	Inf	FALSE	NOT Hispanic or Latino	YES	40	Female	FALSE	FALSE	FALSE	FALSE	FALSE	F	0.742	non-black
782	OUTPATIENT	High	Final result	4.04	4511-07-13	4511-07-13	Yes	CREATININE	4.04	0.886529	4510-02-06	0	NA	NA	Inf	10	4510-02-06	2	1	0	3	3	FALSE	414	8	5	NA	0.68	0	0	0	0	0	1	NA	Inf	FALSE	NOT Hispanic or Latino	YES	40	Female	FALSE	FALSE	FALSE	FALSE	FALSE	F	0.742	non-black
783	OUTPATIENT	High	Final result	3.95	4511-07-06	4511-07-06	Yes	CREATININE	3.95	0.886529	4510-02-06	0	NA	NA	Inf	10	4510-02-06	2	1	0	3	3	FALSE	414	8	5	NA	0.68	0	0	0	0	0	1	NA	Inf	FALSE	NOT Hispanic or Latino	YES	40	Female	FALSE	FALSE	FALSE	FALSE	FALSE	F	0.742	non-black
784	OUTPATIENT	High	Final result	4.05	4511-07-07	4511-07-07	Yes	CREATININE	4.05	0.886529	4510-02-06	0	NA	NA	Inf	10	4510-02-06	2	1	0	3	3	FALSE	414	8	5	NA	0.68	0	0	0	0	0	1	NA	Inf	FALSE	NOT Hispanic or Latino	YES	40	Female	FALSE	FALSE	FALSE	FALSE	FALSE	F	0.742	non-black
785	OUTPATIENT	High	Final result	4.01	4511-07-07	4511-07-07	Yes	CREATININE	4.01	0.886529	4510-02-06	0	NA	NA	Inf	10	4510-02-06	2	1	0	3	3	FALSE	414	8	5	NA	0.68	0	0	0	0	0	1	NA	Inf	FALSE	NOT Hispanic or Latino	YES	40	Female	FALSE	FALSE	FALSE	FALSE	FALSE	F	0.742	non-black
786	OUTPATIENT	High	Final result	4.03	4511-07-08	4511-07-08	Yes	CREATININE	4.03	0.886529	4510-02-06	0	NA	NA	Inf	10	4510-02-06	2	1	0	3	3	FALSE	414	8	5	NA	0.68	0	0	0	0	0	1	NA	Inf	FALSE	NOT Hispanic or Latino	YES	40	Female	FALSE	FALSE	FALSE	FALSE	FALSE	F	0.742	non-black
787	OUTPATIENT	High	Preliminary result	3.8	4511-07-06	4511-07-06	No	CREATININE	3.8	0.886529	4510-02-06	0	NA	NA	Inf	10	4510-02-06	2	1	0	3	3	FALSE	414	8	5	NA	0.68	0	0	0	0	0	1	NA	Inf	FALSE	NOT Hispanic or Latino	YES	40	Female	FALSE	FALSE	FALSE	FALSE	FALSE	F	0.742	non-black
788	OUTPATIENT	High	Final result	4.87	4511-07-11	4511-07-11	Yes	CREATININE	4.87	0.886529	4510-02-06	0	NA	NA	Inf	10	4510-02-06	2	1	0	3	3	FALSE	414	8	5	NA	0.68	0	0	0	0	0	1	NA	Inf	FALSE	NOT Hispanic or Latino	YES	40	Female	FALSE	FALSE	FALSE	FALSE	FALSE	F	0.742	non-black
789	OUTPATIENT	High	Final result	4.78	4511-07-12	4511-07-12	Yes	CREATININE	4.78	0.886529	4510-02-06	0	NA	NA	Inf	10	4510-02-06	2	1	0	3	3	FALSE	414	8	5	NA	0.68	0	0	0	0	0	1	NA	Inf	FALSE	NOT Hispanic or Latino	YES	40	Female	FALSE	FALSE	FALSE	FALSE	FALSE	F	0.742	non-black
790	OUTPATIENT	High	Final result	4.65	4511-07-12	4511-07-12	Yes	CREATININE	4.65	0.886529	4510-02-06	0	NA	NA	Inf	10	4510-02-06	2	1	0	3	3	FALSE	414	8	5	NA	0.68	0	0	0	0	0	1	NA	Inf	FALSE	NOT Hispanic or Latino	YES	40	Female	FALSE	FALSE	FALSE	FALSE	FALSE	F	0.742	non-black
791	OUTPATIENT	High	Final result	4.52	4511-07-12	4511-07-12	Yes	CREATININE	4.52	0.886529	4510-02-06	0	NA	NA	Inf	10	4510-02-06	2	1	0	3	3	FALSE	414	8	5	NA	0.68	0	0	0	0	0	1	NA	Inf	FALSE	NOT Hispanic or Latino	YES	40	Female	FALSE	FALSE	FALSE	FALSE	FALSE	F	0.742	non-black
792	OUTPATIENT	High	Final result	4.49	4511-07-12	4511-07-12	Yes	CREATININE	4.49	0.886529	4510-02-06	0	NA	NA	Inf	10	4510-02-06	2	1	0	3	3	FALSE	414	8	5	NA	0.68	0	0	0	0	0	1	NA	Inf	FALSE	NOT Hispanic or Latino	YES	40	Female	FALSE	FALSE	FALSE	FALSE	FALSE	F	0.742	non-black
793	OUTPATIENT	High	Final result	2.98	4511-07-16	4511-07-16	Yes	CREATININE	2.98	0.886529	4510-02-06	0	NA	NA	Inf	10	4510-02-06	2	1	0	3	3	FALSE	414	8	5	NA	0.68	0	0	0	0	0	1	NA	Inf	FALSE	NOT Hispanic or Latino	YES	40	Female	FALSE	FALSE	FALSE	FALSE	FALSE	F	0.742	non-black
794	OUTPATIENT	High	Final result	3	4511-07-17	4511-07-17	Yes	CREATININE	3	0.886529	4510-02-06	0	NA	NA	Inf	10	4510-02-06	2	1	0	3	3	FALSE	414	8	5	NA	0.68	0	0	0	0	0	1	NA	Inf	FALSE	NOT Hispanic or Latino	YES	40	Female	FALSE	FALSE	FALSE	FALSE	FALSE	F	0.742	non-black
795	OUTPATIENT	High	Final result	2.93	4511-07-18	4511-07-18	Yes	CREATININE	2.93	0.886529	4510-02-06	0	NA	NA	Inf	10	4510-02-06	2	1	0	3	3	FALSE	414	8	5	NA	0.68	0	0	0	0	0	1	NA	Inf	FALSE	NOT Hispanic or Latino	YES	40	Female	FALSE	FALSE	FALSE	FALSE	FALSE	F	0.742	non-black
796	OUTPATIENT	High	Final result	4.77	4511-07-09	4511-07-09	Yes	CREATININE	4.77	0.886529	4510-02-06	0	NA	NA	Inf	10	4510-02-06	2	1	0	3	3	FALSE	414	8	5	NA	0.68	0	0	0	0	0	1	NA	Inf	FALSE	NOT Hispanic or Latino	YES	40	Female	FALSE	FALSE	FALSE	FALSE	FALSE	F	0.742	non-black
797	OUTPATIENT	High	Final result	4.82	4511-07-10	4511-07-10	Yes	CREATININE	4.82	0.886529	4510-02-06	0	NA	NA	Inf	10	4510-02-06	2	1	0	3	3	FALSE	414	8	5	NA	0.68	0	0	0	0	0	1	NA	Inf	FALSE	NOT Hispanic or Latino	YES	40	Female	FALSE	FALSE	FALSE	FALSE	FALSE	F	0.742	non-black
798	OUTPATIENT	High	Final result	4.96	4511-07-10	4511-07-10	Yes	CREATININE	4.96	0.886529	4510-02-06	0	NA	NA	Inf	10	4510-02-06	2	1	0	3	3	FALSE	414	8	5	NA	0.68	0	0	0	0	0	1	NA	Inf	FALSE	NOT Hispanic or Latino	YES	40	Female	FALSE	FALSE	FALSE	FALSE	FALSE	F	0.742	non-black
799	OUTPATIENT	High	Final result	4.18	4511-07-08	4511-07-08	Yes	CREATININE	4.18	0.886529	4510-02-06	0	NA	NA	Inf	10	4510-02-06	2	1	0	3	3	FALSE	414	8	5	NA	0.68	0	0	0	0	0	1	NA	Inf	FALSE	NOT Hispanic or Latino	YES	40	Female	FALSE	FALSE	FALSE	FALSE	FALSE	F	0.742	non-black
800	OUTPATIENT	High	Final result	3.09	4511-07-15	4511-07-15	Yes	CREATININE	3.09	0.886529	4510-02-06	0	NA	NA	Inf	10	4510-02-06	2	1	0	3	3	FALSE	414	8	5	NA	0.68	0	0	0	0	0	1	NA	Inf	FALSE	NOT Hispanic or Latino	YES	40	Female	FALSE	FALSE	FALSE	FALSE	FALSE	F	0.742	non-black
801	OUTPATIENT	High	Final result	3.2	4511-07-14	4511-07-14	Yes	CREATININE	3.2	0.886529	4510-02-06	0	NA	NA	Inf	10	4510-02-06	2	1	0	3	3	FALSE	414	8	5	NA	0.68	0	0	0	0	0	1	NA	Inf	FALSE	NOT Hispanic or Latino	YES	40	Female	FALSE	FALSE	FALSE	FALSE	FALSE	F	0.742	non-black
802	OUTPATIENT	*Unspecified	Final result	0.8	4510-02-11	4510-02-11	Yes	CREATININE	0.8	0.886529	4510-02-06	0	NA	NA	Inf	10	4510-02-06	2	1	0	3	3	FALSE	414	8	5	NA	0.68	0	0	0	0	0	1	NA	Inf	FALSE	NOT Hispanic or Latino	YES	40	Female	FALSE	FALSE	FALSE	FALSE	FALSE	F	0.742	non-black
803	OUTPATIENT	*Unspecified	Final result	0.81	4510-02-10	4510-02-10	Yes	CREATININE	0.81	0.886529	4510-02-06	0	NA	NA	Inf	10	4510-02-06	2	1	0	3	3	FALSE	414	8	5	NA	0.68	0	0	0	0	0	1	NA	Inf	FALSE	NOT Hispanic or Latino	YES	40	Female	FALSE	FALSE	FALSE	FALSE	FALSE	F	0.742	non-black
804	OUTPATIENT	*Unspecified	Final result	0.75	4510-02-12	4510-02-12	Yes	CREATININE	0.75	0.886529	4510-02-06	0	NA	NA	Inf	10	4510-02-06	2	1	0	3	3	FALSE	414	8	5	NA	0.68	0	0	0	0	0	1	NA	Inf	FALSE	NOT Hispanic or Latino	YES	40	Female	FALSE	FALSE	FALSE	FALSE	FALSE	F	0.742	non-black
805	OUTPATIENT	*Unspecified	Final result	0.75	4510-02-13	4510-02-13	Yes	CREATININE	0.75	0.886529	4510-02-06	0	NA	NA	Inf	10	4510-02-06	2	1	0	3	3	FALSE	414	8	5	NA	0.68	0	0	0	0	0	1	NA	Inf	FALSE	NOT Hispanic or Latino	YES	40	Female	FALSE	FALSE	FALSE	FALSE	FALSE	F	0.742	non-black
806	OUTPATIENT	*Unspecified	Final result	0.63	4510-02-07	4510-02-07	Yes	CREATININE	0.63	0.886529	4510-02-06	0	NA	NA	Inf	10	4510-02-06	2	1	0	3	3	FALSE	414	8	5	NA	0.68	0	0	0	0	0	1	NA	Inf	FALSE	NOT Hispanic or Latino	YES	40	Female	FALSE	FALSE	FALSE	FALSE	FALSE	F	0.742	non-black
807	OUTPATIENT	*Unspecified	Final result	0.64	4510-02-08	4510-02-08	Yes	CREATININE	0.64	0.886529	4510-02-06	0	NA	NA	Inf	10	4510-02-06	2	1	0	3	3	FALSE	414	8	5	NA	0.68	0	0	0	0	0	1	NA	Inf	FALSE	NOT Hispanic or Latino	YES	40	Female	FALSE	FALSE	FALSE	FALSE	FALSE	F	0.742	non-black
808	OUTPATIENT	*Unspecified	Final result	0.68	4510-02-06	4510-02-06	Yes	CREATININE	0.68	0.886529	4510-02-06	0	NA	NA	Inf	10	4510-02-06	2	1	0	3	3	FALSE	414	8	5	NA	0.68	0	0	0	0	0	1	NA	Inf	FALSE	NOT Hispanic or Latino	YES	40	Female	FALSE	FALSE	FALSE	FALSE	FALSE	F	0.742	non-black
809	OUTPATIENT	*Unspecified	Final result	1.01	4510-05-22	4510-05-22	Yes	CREATININE	1.01	1.10004	4510-02-21	0	NA	NA	Inf	19	4510-02-21	17	1	1	1	1	FALSE	320	NA	0.8	NA	0.94	0	0	0	0	0	1	NA	Inf	FALSE	NOT Hispanic or Latino	NEVER	30	Female	FALSE	FALSE	FALSE	FALSE	FALSE	F	0.742	non-black
810	OUTPATIENT	*Unspecified	Final result	1	4510-08-14	4510-08-14	Yes	CREATININE	1	1.10004	4510-02-21	0	NA	NA	Inf	19	4510-02-21	17	1	1	1	1	FALSE	320	NA	0.8	NA	0.94	0	0	0	0	0	1	NA	Inf	FALSE	NOT Hispanic or Latino	NEVER	30	Female	FALSE	FALSE	FALSE	FALSE	FALSE	F	0.742	non-black
811	OUTPATIENT	*Unspecified	Final result	0.85	4510-08-15	4510-08-15	Yes	CREATININE	0.85	1.10004	4510-02-21	0	NA	NA	Inf	19	4510-02-21	17	1	1	1	1	FALSE	320	NA	0.8	NA	0.94	0	0	0	0	0	1	NA	Inf	FALSE	NOT Hispanic or Latino	NEVER	30	Female	FALSE	FALSE	FALSE	FALSE	FALSE	F	0.742	non-black
812	OUTPATIENT	*Unspecified	Final result	0.94	4510-02-21	4510-02-21	Yes	CREATININE	0.94	1.10004	4510-02-21	0	NA	NA	Inf	19	4510-02-21	17	1	1	1	1	FALSE	320	NA	0.8	NA	0.94	0	0	0	0	0	1	NA	Inf	FALSE	NOT Hispanic or Latino	NEVER	30	Female	FALSE	FALSE	FALSE	FALSE	FALSE	F	0.742	non-black
813	OUTPATIENT	*Unspecified	Final result	0.89	4510-02-22	4510-02-22	Yes	CREATININE	0.89	1.10004	4510-02-21	0	NA	NA	Inf	19	4510-02-21	17	1	1	1	1	FALSE	320	NA	0.8	NA	0.94	0	0	0	0	0	1	NA	Inf	FALSE	NOT Hispanic or Latino	NEVER	30	Female	FALSE	FALSE	FALSE	FALSE	FALSE	F	0.742	non-black
814	OUTPATIENT	*Unspecified	Final result	1.02	4510-04-17	4510-04-17	Yes	CREATININE	1.02	1.10004	4510-02-21	0	NA	NA	Inf	19	4510-02-21	17	1	1	1	1	FALSE	320	NA	0.8	NA	0.94	0	0	0	0	0	1	NA	Inf	FALSE	NOT Hispanic or Latino	NEVER	30	Female	FALSE	FALSE	FALSE	FALSE	FALSE	F	0.742	non-black
815	OUTPATIENT	*Unspecified	Final result	0.88	4511-05-31	4511-05-31	Yes	CREATININE	0.88	1.10004	4510-02-21	0	NA	NA	Inf	19	4510-02-21	17	1	1	1	1	FALSE	320	NA	0.8	NA	0.94	0	0	0	0	0	1	NA	Inf	FALSE	NOT Hispanic or Latino	NEVER	30	Female	FALSE	FALSE	FALSE	FALSE	FALSE	F	0.742	non-black
816	OUTPATIENT	*Unspecified	Preliminary result	0.96	4510-04-17	4510-04-17	No	CREATININE	0.96	1.10004	4510-02-21	0	NA	NA	Inf	19	4510-02-21	17	1	1	1	1	FALSE	320	NA	0.8	NA	0.94	0	0	0	0	0	1	NA	Inf	FALSE	NOT Hispanic or Latino	NEVER	30	Female	FALSE	FALSE	FALSE	FALSE	FALSE	F	0.742	non-black
817	OUTPATIENT	*Unspecified	Final result	0.9	4510-04-18	4510-04-18	Yes	CREATININE	0.9	1.10004	4510-02-21	0	NA	NA	Inf	19	4510-02-21	17	1	1	1	1	FALSE	320	NA	0.8	NA	0.94	0	0	0	0	0	1	NA	Inf	FALSE	NOT Hispanic or Latino	NEVER	30	Female	FALSE	FALSE	FALSE	FALSE	FALSE	F	0.742	non-black
818	OUTPATIENT	*Unspecified	Final result	0.63	4510-11-12	4510-11-12	Yes	CREATININE	0.63	1.10004	4510-02-21	0	NA	NA	Inf	19	4510-02-21	17	1	1	1	1	FALSE	320	NA	0.8	NA	0.94	0	0	0	0	0	1	NA	Inf	FALSE	NOT Hispanic or Latino	NEVER	30	Female	FALSE	FALSE	FALSE	FALSE	FALSE	F	0.742	non-black
819	OUTPATIENT	*Unspecified	Final result	0.7	4510-11-09	4510-11-09	Yes	CREATININE	0.7	1.10004	4510-02-21	0	NA	NA	Inf	19	4510-02-21	17	1	1	1	1	FALSE	320	NA	0.8	NA	0.94	0	0	0	0	0	1	NA	Inf	FALSE	NOT Hispanic or Latino	NEVER	30	Female	FALSE	FALSE	FALSE	FALSE	FALSE	F	0.742	non-black
820	OUTPATIENT	*Unspecified	Final result	0.92	4510-11-08	4510-11-08	Yes	CREATININE	0.92	1.10004	4510-02-21	0	NA	NA	Inf	19	4510-02-21	17	1	1	1	1	FALSE	320	NA	0.8	NA	0.94	0	0	0	0	0	1	NA	Inf	FALSE	NOT Hispanic or Latino	NEVER	30	Female	FALSE	FALSE	FALSE	FALSE	FALSE	F	0.742	non-black
821	OUTPATIENT	*Unspecified	Final result	0.62	4510-11-13	4510-11-13	Yes	CREATININE	0.62	1.10004	4510-02-21	0	NA	NA	Inf	19	4510-02-21	17	1	1	1	1	FALSE	320	NA	0.8	NA	0.94	0	0	0	0	0	1	NA	Inf	FALSE	NOT Hispanic or Latino	NEVER	30	Female	FALSE	FALSE	FALSE	FALSE	FALSE	F	0.742	non-black
822	OUTPATIENT	*Unspecified	Final result	0.74	4510-11-10	4510-11-10	Yes	CREATININE	0.74	1.10004	4510-02-21	0	NA	NA	Inf	19	4510-02-21	17	1	1	1	1	FALSE	320	NA	0.8	NA	0.94	0	0	0	0	0	1	NA	Inf	FALSE	NOT Hispanic or Latino	NEVER	30	Female	FALSE	FALSE	FALSE	FALSE	FALSE	F	0.742	non-black
823	OUTPATIENT	*Unspecified	Final result	0.68	4510-11-11	4510-11-11	Yes	CREATININE	0.68	1.10004	4510-02-21	0	NA	NA	Inf	19	4510-02-21	17	1	1	1	1	FALSE	320	NA	0.8	NA	0.94	0	0	0	0	0	1	NA	Inf	FALSE	NOT Hispanic or Latino	NEVER	30	Female	FALSE	FALSE	FALSE	FALSE	FALSE	F	0.742	non-black
824	OUTPATIENT	*Unspecified	Final result	0.71	4510-11-14	4510-11-14	Yes	CREATININE	0.71	1.10004	4510-02-21	0	NA	NA	Inf	19	4510-02-21	17	1	1	1	1	FALSE	320	NA	0.8	NA	0.94	0	0	0	0	0	1	NA	Inf	FALSE	NOT Hispanic or Latino	NEVER	30	Female	FALSE	FALSE	FALSE	FALSE	FALSE	F	0.742	non-black
825	OUTPATIENT	*Unspecified	Final result	0.68	4510-11-15	4510-11-15	Yes	CREATININE	0.68	1.10004	4510-02-21	0	NA	NA	Inf	19	4510-02-21	17	1	1	1	1	FALSE	320	NA	0.8	NA	0.94	0	0	0	0	0	1	NA	Inf	FALSE	NOT Hispanic or Latino	NEVER	30	Female	FALSE	FALSE	FALSE	FALSE	FALSE	F	0.742	non-black
826	OUTPATIENT	*Unspecified	Final result	0.62	4510-03-04	4510-03-04	Yes	CREATININE	0.62	1.10004	4510-02-21	0	NA	NA	Inf	19	4510-02-21	17	1	1	1	1	FALSE	320	NA	0.8	NA	0.94	0	0	0	0	0	1	NA	Inf	FALSE	NOT Hispanic or Latino	NEVER	30	Female	FALSE	FALSE	FALSE	FALSE	FALSE	F	0.742	non-black
827	OUTPATIENT	*Unspecified	Final result	0.72	4510-03-03	4510-03-03	Yes	CREATININE	0.72	1.10004	4510-02-21	0	NA	NA	Inf	19	4510-02-21	17	1	1	1	1	FALSE	320	NA	0.8	NA	0.94	0	0	0	0	0	1	NA	Inf	FALSE	NOT Hispanic or Latino	NEVER	30	Female	FALSE	FALSE	FALSE	FALSE	FALSE	F	0.742	non-black
828	OUTPATIENT	*Unspecified	Final result	0.72	4510-03-04	4510-03-04	Yes	CREATININE	0.72	1.10004	4510-02-21	0	NA	NA	Inf	19	4510-02-21	17	1	1	1	1	FALSE	320	NA	0.8	NA	0.94	0	0	0	0	0	1	NA	Inf	FALSE	NOT Hispanic or Latino	NEVER	30	Female	FALSE	FALSE	FALSE	FALSE	FALSE	F	0.742	non-black
829	OUTPATIENT	*Unspecified	Final result	0.73	4510-03-03	4510-03-03	Yes	CREATININE	0.73	1.10004	4510-02-21	0	NA	NA	Inf	19	4510-02-21	17	1	1	1	1	FALSE	320	NA	0.8	NA	0.94	0	0	0	0	0	1	NA	Inf	FALSE	NOT Hispanic or Latino	NEVER	30	Female	FALSE	FALSE	FALSE	FALSE	FALSE	F	0.742	non-black
830	OUTPATIENT	*Unspecified	Final result	0.8	4510-03-01	4510-03-01	Yes	CREATININE	0.8	1.10004	4510-02-21	0	NA	NA	Inf	19	4510-02-21	17	1	1	1	1	FALSE	320	NA	0.8	NA	0.94	0	0	0	0	0	1	NA	Inf	FALSE	NOT Hispanic or Latino	NEVER	30	Female	FALSE	FALSE	FALSE	FALSE	FALSE	F	0.742	non-black
831	OUTPATIENT	*Unspecified	Final result	0.81	4510-02-28	4510-02-28	Yes	CREATININE	0.81	1.10004	4510-02-21	0	NA	NA	Inf	19	4510-02-21	17	1	1	1	1	FALSE	320	NA	0.8	NA	0.94	0	0	0	0	0	1	NA	Inf	FALSE	NOT Hispanic or Latino	NEVER	30	Female	FALSE	FALSE	FALSE	FALSE	FALSE	F	0.742	non-black
832	OUTPATIENT	*Unspecified	Final result	0.81	4510-03-02	4510-03-02	Yes	CREATININE	0.81	1.10004	4510-02-21	0	NA	NA	Inf	19	4510-02-21	17	1	1	1	1	FALSE	320	NA	0.8	NA	0.94	0	0	0	0	0	1	NA	Inf	FALSE	NOT Hispanic or Latino	NEVER	30	Female	FALSE	FALSE	FALSE	FALSE	FALSE	F	0.742	non-black
833	OUTPATIENT	*Unspecified	Final result	0.67	4510-08-04	4510-08-04	Yes	CREATININE	0.67	1.10004	4510-02-21	0	NA	NA	Inf	19	4510-02-21	17	1	1	1	1	FALSE	320	NA	0.8	NA	0.94	0	0	0	0	0	1	NA	Inf	FALSE	NOT Hispanic or Latino	NEVER	30	Female	FALSE	FALSE	FALSE	FALSE	FALSE	F	0.742	non-black
834	OUTPATIENT	*Unspecified	Final result	0.73	4510-08-03	4510-08-03	Yes	CREATININE	0.73	1.10004	4510-02-21	0	NA	NA	Inf	19	4510-02-21	17	1	1	1	1	FALSE	320	NA	0.8	NA	0.94	0	0	0	0	0	1	NA	Inf	FALSE	NOT Hispanic or Latino	NEVER	30	Female	FALSE	FALSE	FALSE	FALSE	FALSE	F	0.742	non-black
835	OUTPATIENT	*Unspecified	Final result	0.91	4510-07-31	4510-07-31	Yes	CREATININE	0.91	1.10004	4510-02-21	0	NA	NA	Inf	19	4510-02-21	17	1	1	1	1	FALSE	320	NA	0.8	NA	0.94	0	0	0	0	0	1	NA	Inf	FALSE	NOT Hispanic or Latino	NEVER	30	Female	FALSE	FALSE	FALSE	FALSE	FALSE	F	0.742	non-black
836	OUTPATIENT	*Unspecified	Final result	0.73	4510-08-05	4510-08-05	Yes	CREATININE	0.73	1.10004	4510-02-21	0	NA	NA	Inf	19	4510-02-21	17	1	1	1	1	FALSE	320	NA	0.8	NA	0.94	0	0	0	0	0	1	NA	Inf	FALSE	NOT Hispanic or Latino	NEVER	30	Female	FALSE	FALSE	FALSE	FALSE	FALSE	F	0.742	non-black
837	OUTPATIENT	*Unspecified	Final result	0.96	4510-08-02	4510-08-02	Yes	CREATININE	0.96	1.10004	4510-02-21	0	NA	NA	Inf	19	4510-02-21	17	1	1	1	1	FALSE	320	NA	0.8	NA	0.94	0	0	0	0	0	1	NA	Inf	FALSE	NOT Hispanic or Latino	NEVER	30	Female	FALSE	FALSE	FALSE	FALSE	FALSE	F	0.742	non-black
838	OUTPATIENT	*Unspecified	Final result	0.92	4510-07-31	4510-07-31	Yes	CREATININE	0.92	1.10004	4510-02-21	0	NA	NA	Inf	19	4510-02-21	17	1	1	1	1	FALSE	320	NA	0.8	NA	0.94	0	0	0	0	0	1	NA	Inf	FALSE	NOT Hispanic or Latino	NEVER	30	Female	FALSE	FALSE	FALSE	FALSE	FALSE	F	0.742	non-black
839	OUTPATIENT	*Unspecified	Final result	0.93	4510-08-01	4510-08-01	Yes	CREATININE	0.93	1.10004	4510-02-21	0	NA	NA	Inf	19	4510-02-21	17	1	1	1	1	FALSE	320	NA	0.8	NA	0.94	0	0	0	0	0	1	NA	Inf	FALSE	NOT Hispanic or Latino	NEVER	30	Female	FALSE	FALSE	FALSE	FALSE	FALSE	F	0.742	non-black
840	OUTPATIENT	High	Final result	9.88	4510-03-13	4510-03-13	Yes	CREATININE	9.88	1.22738	4510-02-07	3	4510-02-05	4510-02-20	0	16	4510-02-07	2	1	1	6	2	FALSE	410	25	1.1	NA	5.61	1	0	1	1	0	1	NA	-2	FALSE	NOT Hispanic or Latino	QUIT	70	Male	FALSE	FALSE	FALSE	FALSE	FALSE	M	1	non-black
841	OUTPATIENT	High	Final result	12.18	4510-03-12	4510-03-12	Yes	CREATININE	12.18	1.22738	4510-02-07	3	4510-02-05	4510-02-20	0	16	4510-02-07	2	1	1	6	2	FALSE	410	25	1.1	NA	5.61	1	0	1	1	0	1	NA	-2	FALSE	NOT Hispanic or Latino	QUIT	70	Male	FALSE	FALSE	FALSE	FALSE	FALSE	M	1	non-black
842	OUTPATIENT	High	Final result	9.11	4510-03-13	4510-03-13	Yes	CREATININE	9.11	1.22738	4510-02-07	3	4510-02-05	4510-02-20	0	16	4510-02-07	2	1	1	6	2	FALSE	410	25	1.1	NA	5.61	1	0	1	1	0	1	NA	-2	FALSE	NOT Hispanic or Latino	QUIT	70	Male	FALSE	FALSE	FALSE	FALSE	FALSE	M	1	non-black
843	OUTPATIENT	High	Final result	10.78	4510-03-14	4510-03-14	Yes	CREATININE	10.78	1.22738	4510-02-07	3	4510-02-05	4510-02-20	0	16	4510-02-07	2	1	1	6	2	FALSE	410	25	1.1	NA	5.61	1	0	1	1	0	1	NA	-2	FALSE	NOT Hispanic or Latino	QUIT	70	Male	FALSE	FALSE	FALSE	FALSE	FALSE	M	1	non-black
844	OUTPATIENT	High	Final result	10.04	4510-03-14	4510-03-14	Yes	CREATININE	10.04	1.22738	4510-02-07	3	4510-02-05	4510-02-20	0	16	4510-02-07	2	1	1	6	2	FALSE	410	25	1.1	NA	5.61	1	0	1	1	0	1	NA	-2	FALSE	NOT Hispanic or Latino	QUIT	70	Male	FALSE	FALSE	FALSE	FALSE	FALSE	M	1	non-black
845	OUTPATIENT	High	Final result	5.61	4510-02-07	4510-02-07	Yes	CREATININE	5.61	1.22738	4510-02-07	3	4510-02-05	4510-02-20	0	16	4510-02-07	2	1	1	6	2	FALSE	410	25	1.1	NA	5.61	1	0	1	1	0	1	NA	-2	FALSE	NOT Hispanic or Latino	QUIT	70	Male	FALSE	FALSE	FALSE	FALSE	FALSE	M	1	non-black
846	OUTPATIENT	High	Final result	8.56	4510-02-11	4510-02-11	Yes	CREATININE	8.56	1.22738	4510-02-07	3	4510-02-05	4510-02-20	0	16	4510-02-07	2	1	1	6	2	FALSE	410	25	1.1	NA	5.61	1	0	1	1	0	1	NA	-2	FALSE	NOT Hispanic or Latino	QUIT	70	Male	FALSE	FALSE	FALSE	FALSE	FALSE	M	1	non-black
847	OUTPATIENT	High	Final result	7.08	4510-02-10	4510-02-10	Yes	CREATININE	7.08	1.22738	4510-02-07	3	4510-02-05	4510-02-20	0	16	4510-02-07	2	1	1	6	2	FALSE	410	25	1.1	NA	5.61	1	0	1	1	0	1	NA	-2	FALSE	NOT Hispanic or Latino	QUIT	70	Male	FALSE	FALSE	FALSE	FALSE	FALSE	M	1	non-black
848	OUTPATIENT	High	Final result	5.29	4510-02-16	4510-02-16	Yes	CREATININE	5.29	1.22738	4510-02-07	3	4510-02-05	4510-02-20	0	16	4510-02-07	2	1	1	6	2	FALSE	410	25	1.1	NA	5.61	1	0	1	1	0	1	NA	-2	FALSE	NOT Hispanic or Latino	QUIT	70	Male	FALSE	FALSE	FALSE	FALSE	FALSE	M	1	non-black
849	OUTPATIENT	High	Final result	7.33	4510-02-15	4510-02-15	Yes	CREATININE	7.33	1.22738	4510-02-07	3	4510-02-05	4510-02-20	0	16	4510-02-07	2	1	1	6	2	FALSE	410	25	1.1	NA	5.61	1	0	1	1	0	1	NA	-2	FALSE	NOT Hispanic or Latino	QUIT	70	Male	FALSE	FALSE	FALSE	FALSE	FALSE	M	1	non-black
850	OUTPATIENT	High	Final result	3.6	4510-02-13	4510-02-13	Yes	CREATININE	3.6	1.22738	4510-02-07	3	4510-02-05	4510-02-20	0	16	4510-02-07	2	1	1	6	2	FALSE	410	25	1.1	NA	5.61	1	0	1	1	0	1	NA	-2	FALSE	NOT Hispanic or Latino	QUIT	70	Male	FALSE	FALSE	FALSE	FALSE	FALSE	M	1	non-black
851	OUTPATIENT	High	Final result	7.1	4510-02-17	4510-02-17	Yes	CREATININE	7.1	1.22738	4510-02-07	3	4510-02-05	4510-02-20	0	16	4510-02-07	2	1	1	6	2	FALSE	410	25	1.1	NA	5.61	1	0	1	1	0	1	NA	-2	FALSE	NOT Hispanic or Latino	QUIT	70	Male	FALSE	FALSE	FALSE	FALSE	FALSE	M	1	non-black
852	OUTPATIENT	High	Final result	9.06	4510-02-18	4510-02-18	Yes	CREATININE	9.06	1.22738	4510-02-07	3	4510-02-05	4510-02-20	0	16	4510-02-07	2	1	1	6	2	FALSE	410	25	1.1	NA	5.61	1	0	1	1	0	1	NA	-2	FALSE	NOT Hispanic or Latino	QUIT	70	Male	FALSE	FALSE	FALSE	FALSE	FALSE	M	1	non-black
853	OUTPATIENT	High	Final result	7.7	4510-02-08	4510-02-08	Yes	CREATININE	7.7	1.22738	4510-02-07	3	4510-02-05	4510-02-20	0	16	4510-02-07	2	1	1	6	2	FALSE	410	25	1.1	NA	5.61	1	0	1	1	0	1	NA	-2	FALSE	NOT Hispanic or Latino	QUIT	70	Male	FALSE	FALSE	FALSE	FALSE	FALSE	M	1	non-black
854	OUTPATIENT	High	Final result	6.72	4510-02-12	4510-02-12	Yes	CREATININE	6.72	1.22738	4510-02-07	3	4510-02-05	4510-02-20	0	16	4510-02-07	2	1	1	6	2	FALSE	410	25	1.1	NA	5.61	1	0	1	1	0	1	NA	-2	FALSE	NOT Hispanic or Latino	QUIT	70	Male	FALSE	FALSE	FALSE	FALSE	FALSE	M	1	non-black
855	OUTPATIENT	High	Final result	5.65	4510-02-14	4510-02-14	Yes	CREATININE	5.65	1.22738	4510-02-07	3	4510-02-05	4510-02-20	0	16	4510-02-07	2	1	1	6	2	FALSE	410	25	1.1	NA	5.61	1	0	1	1	0	1	NA	-2	FALSE	NOT Hispanic or Latino	QUIT	70	Male	FALSE	FALSE	FALSE	FALSE	FALSE	M	1	non-black
856	OUTPATIENT	High	Final result	6.44	4510-02-20	4510-02-20	Yes	CREATININE	6.44	1.22738	4510-02-07	3	4510-02-05	4510-02-20	0	16	4510-02-07	2	1	1	6	2	FALSE	410	25	1.1	NA	5.61	1	0	1	1	0	1	NA	-2	FALSE	NOT Hispanic or Latino	QUIT	70	Male	FALSE	FALSE	FALSE	FALSE	FALSE	M	1	non-black
857	OUTPATIENT	High	Final result	5.11	4510-02-09	4510-02-09	Yes	CREATININE	5.11	1.22738	4510-02-07	3	4510-02-05	4510-02-20	0	16	4510-02-07	2	1	1	6	2	FALSE	410	25	1.1	NA	5.61	1	0	1	1	0	1	NA	-2	FALSE	NOT Hispanic or Latino	QUIT	70	Male	FALSE	FALSE	FALSE	FALSE	FALSE	M	1	non-black
858	OUTPATIENT	*Unspecified	Final result	1	4510-06-05	4510-06-05	Yes	CREATININE	1	1.12905	4510-04-08	0	NA	NA	Inf	7	4510-04-08	3	1	0	2	2	FALSE	100	18	0.4	NA	0.97	0	0	1	0	0	1	NA	Inf	FALSE	NOT Hispanic or Latino	NEVER	44	Male	FALSE	TRUE	FALSE	FALSE	TRUE	M	1	non-black
859	OUTPATIENT	*Unspecified	Final result	1.3	4510-07-21	4510-07-21	Yes	CREATININE	1.3	1.12905	4510-04-08	0	NA	NA	Inf	7	4510-04-08	3	1	0	2	2	FALSE	100	18	0.4	NA	0.97	0	0	1	0	0	1	NA	Inf	FALSE	NOT Hispanic or Latino	NEVER	44	Male	FALSE	TRUE	FALSE	FALSE	TRUE	M	1	non-black
860	OUTPATIENT	*Unspecified	Final result	1.03	4510-04-10	4510-04-10	Yes	CREATININE	1.03	1.12905	4510-04-08	0	NA	NA	Inf	7	4510-04-08	3	1	0	2	2	FALSE	100	18	0.4	NA	0.97	0	0	1	0	0	1	NA	Inf	FALSE	NOT Hispanic or Latino	NEVER	44	Male	FALSE	TRUE	FALSE	FALSE	TRUE	M	1	non-black
861	OUTPATIENT	*Unspecified	Final result	0.97	4510-04-08	4510-04-08	Yes	CREATININE	0.97	1.12905	4510-04-08	0	NA	NA	Inf	7	4510-04-08	3	1	0	2	2	FALSE	100	18	0.4	NA	0.97	0	0	1	0	0	1	NA	Inf	FALSE	NOT Hispanic or Latino	NEVER	44	Male	FALSE	TRUE	FALSE	FALSE	TRUE	M	1	non-black
862	OUTPATIENT	*Unspecified	Final result	1.08	4510-04-11	4510-04-11	Yes	CREATININE	1.08	1.12905	4510-04-08	0	NA	NA	Inf	7	4510-04-08	3	1	0	2	2	FALSE	100	18	0.4	NA	0.97	0	0	1	0	0	1	NA	Inf	FALSE	NOT Hispanic or Latino	NEVER	44	Male	FALSE	TRUE	FALSE	FALSE	TRUE	M	1	non-black
863	OUTPATIENT	*Unspecified	Final result	0.97	4510-04-09	4510-04-09	Yes	CREATININE	0.97	1.12905	4510-04-08	0	NA	NA	Inf	7	4510-04-08	3	1	0	2	2	FALSE	100	18	0.4	NA	0.97	0	0	1	0	0	1	NA	Inf	FALSE	NOT Hispanic or Latino	NEVER	44	Male	FALSE	TRUE	FALSE	FALSE	TRUE	M	1	non-black
864	OUTPATIENT	*Unspecified	Final result	1	4510-05-13	4510-05-13	Yes	CREATININE	1	1.12905	4510-04-08	0	NA	NA	Inf	7	4510-04-08	3	1	0	2	2	FALSE	100	18	0.4	NA	0.97	0	0	1	0	0	1	NA	Inf	FALSE	NOT Hispanic or Latino	NEVER	44	Male	FALSE	TRUE	FALSE	FALSE	TRUE	M	1	non-black
865	OUTPATIENT	*Unspecified	Final result	1	4510-07-15	4510-07-15	Yes	CREATININE	1	1.12905	4510-04-08	0	NA	NA	Inf	7	4510-04-08	3	1	0	2	2	FALSE	100	18	0.4	NA	0.97	0	0	1	0	0	1	NA	Inf	FALSE	NOT Hispanic or Latino	NEVER	44	Male	FALSE	TRUE	FALSE	FALSE	TRUE	M	1	non-black
866	OUTPATIENT	*Unspecified	Final result	1	4510-06-03	4510-06-03	Yes	CREATININE	1	1.12905	4510-04-08	0	NA	NA	Inf	7	4510-04-08	3	1	0	2	2	FALSE	100	18	0.4	NA	0.97	0	0	1	0	0	1	NA	Inf	FALSE	NOT Hispanic or Latino	NEVER	44	Male	FALSE	TRUE	FALSE	FALSE	TRUE	M	1	non-black
867	OUTPATIENT	*Unspecified	Final result	1	4510-06-03	4510-06-03	Yes	CREATININE	1	1.12905	4510-04-08	0	NA	NA	Inf	7	4510-04-08	3	1	0	2	2	FALSE	100	18	0.4	NA	0.97	0	0	1	0	0	1	NA	Inf	FALSE	NOT Hispanic or Latino	NEVER	44	Male	FALSE	TRUE	FALSE	FALSE	TRUE	M	1	non-black
868	OUTPATIENT	*Unspecified	Final result	0.9	4510-06-06	4510-06-06	Yes	CREATININE	0.9	1.12905	4510-04-08	0	NA	NA	Inf	7	4510-04-08	3	1	0	2	2	FALSE	100	18	0.4	NA	0.97	0	0	1	0	0	1	NA	Inf	FALSE	NOT Hispanic or Latino	NEVER	44	Male	FALSE	TRUE	FALSE	FALSE	TRUE	M	1	non-black
869	OUTPATIENT	*Unspecified	Final result	1	4510-06-04	4510-06-05	Yes	CREATININE	1	1.12905	4510-04-08	0	NA	NA	Inf	7	4510-04-08	3	1	0	2	2	FALSE	100	18	0.4	NA	0.97	0	0	1	0	0	1	NA	Inf	FALSE	NOT Hispanic or Latino	NEVER	44	Male	FALSE	TRUE	FALSE	FALSE	TRUE	M	1	non-black
870	OUTPATIENT	*Unspecified	Final result	1.1	4510-09-11	4510-09-11	Yes	CREATININE	1.1	1.12905	4510-04-08	0	NA	NA	Inf	7	4510-04-08	3	1	0	2	2	FALSE	100	18	0.4	NA	0.97	0	0	1	0	0	1	NA	Inf	FALSE	NOT Hispanic or Latino	NEVER	44	Male	FALSE	TRUE	FALSE	FALSE	TRUE	M	1	non-black
871	OUTPATIENT	*Unspecified	Final result	1.2	4510-07-23	4510-07-23	Yes	CREATININE	1.2	1.12905	4510-04-08	0	NA	NA	Inf	7	4510-04-08	3	1	0	2	2	FALSE	100	18	0.4	NA	0.97	0	0	1	0	0	1	NA	Inf	FALSE	NOT Hispanic or Latino	NEVER	44	Male	FALSE	TRUE	FALSE	FALSE	TRUE	M	1	non-black
872	OUTPATIENT	*Unspecified	Final result	1	4510-07-21	4510-07-21	Yes	CREATININE	1	1.12905	4510-04-08	0	NA	NA	Inf	7	4510-04-08	3	1	0	2	2	FALSE	100	18	0.4	NA	0.97	0	0	1	0	0	1	NA	Inf	FALSE	NOT Hispanic or Latino	NEVER	44	Male	FALSE	TRUE	FALSE	FALSE	TRUE	M	1	non-black
873	OUTPATIENT	*Unspecified	Final result	1	4510-09-11	4510-09-11	Yes	CREATININE	1	1.12905	4510-04-08	0	NA	NA	Inf	7	4510-04-08	3	1	0	2	2	FALSE	100	18	0.4	NA	0.97	0	0	1	0	0	1	NA	Inf	FALSE	NOT Hispanic or Latino	NEVER	44	Male	FALSE	TRUE	FALSE	FALSE	TRUE	M	1	non-black
874	OUTPATIENT	*Unspecified	Final result	1.3	4511-01-22	4511-01-22	Yes	CREATININE	1.3	1.12905	4510-04-08	0	NA	NA	Inf	7	4510-04-08	3	1	0	2	2	FALSE	100	18	0.4	NA	0.97	0	0	1	0	0	1	NA	Inf	FALSE	NOT Hispanic or Latino	NEVER	44	Male	FALSE	TRUE	FALSE	FALSE	TRUE	M	1	non-black
875	OUTPATIENT	High	Final result	1.4	4510-10-06	4510-10-06	Yes	CREATININE	1.4	1.12905	4510-04-08	0	NA	NA	Inf	7	4510-04-08	3	1	0	2	2	FALSE	100	18	0.4	NA	0.97	0	0	1	0	0	1	NA	Inf	FALSE	NOT Hispanic or Latino	NEVER	44	Male	FALSE	TRUE	FALSE	FALSE	TRUE	M	1	non-black
876	OUTPATIENT	*Unspecified	Final result	0.9	4510-11-26	4510-11-26	Yes	CREATININE	0.9	1.12905	4510-04-08	0	NA	NA	Inf	7	4510-04-08	3	1	0	2	2	FALSE	100	18	0.4	NA	0.97	0	0	1	0	0	1	NA	Inf	FALSE	NOT Hispanic or Latino	NEVER	44	Male	FALSE	TRUE	FALSE	FALSE	TRUE	M	1	non-black
877	OUTPATIENT	*Unspecified	Final result	0.9	4510-10-29	4510-10-29	Yes	CREATININE	0.9	1.12905	4510-04-08	0	NA	NA	Inf	7	4510-04-08	3	1	0	2	2	FALSE	100	18	0.4	NA	0.97	0	0	1	0	0	1	NA	Inf	FALSE	NOT Hispanic or Latino	NEVER	44	Male	FALSE	TRUE	FALSE	FALSE	TRUE	M	1	non-black
878	OUTPATIENT	*Unspecified	Final result	1	4510-11-26	4510-11-26	Yes	CREATININE	1	1.12905	4510-04-08	0	NA	NA	Inf	7	4510-04-08	3	1	0	2	2	FALSE	100	18	0.4	NA	0.97	0	0	1	0	0	1	NA	Inf	FALSE	NOT Hispanic or Latino	NEVER	44	Male	FALSE	TRUE	FALSE	FALSE	TRUE	M	1	non-black
879	OUTPATIENT	*Unspecified	Final result	0.9	4510-11-27	4510-11-27	Yes	CREATININE	0.9	1.12905	4510-04-08	0	NA	NA	Inf	7	4510-04-08	3	1	0	2	2	FALSE	100	18	0.4	NA	0.97	0	0	1	0	0	1	NA	Inf	FALSE	NOT Hispanic or Latino	NEVER	44	Male	FALSE	TRUE	FALSE	FALSE	TRUE	M	1	non-black
880	OUTPATIENT	*Unspecified	Final result	1.1	4510-10-07	4510-10-07	Yes	CREATININE	1.1	1.12905	4510-04-08	0	NA	NA	Inf	7	4510-04-08	3	1	0	2	2	FALSE	100	18	0.4	NA	0.97	0	0	1	0	0	1	NA	Inf	FALSE	NOT Hispanic or Latino	NEVER	44	Male	FALSE	TRUE	FALSE	FALSE	TRUE	M	1	non-black
881	OUTPATIENT	*Unspecified	Final result	1.2	4510-10-07	4510-10-07	Yes	CREATININE	1.2	1.12905	4510-04-08	0	NA	NA	Inf	7	4510-04-08	3	1	0	2	2	FALSE	100	18	0.4	NA	0.97	0	0	1	0	0	1	NA	Inf	FALSE	NOT Hispanic or Latino	NEVER	44	Male	FALSE	TRUE	FALSE	FALSE	TRUE	M	1	non-black
882	OUTPATIENT	*Unspecified	Final result	1.1	4511-01-22	4511-01-22	Yes	CREATININE	1.1	1.12905	4510-04-08	0	NA	NA	Inf	7	4510-04-08	3	1	0	2	2	FALSE	100	18	0.4	NA	0.97	0	0	1	0	0	1	NA	Inf	FALSE	NOT Hispanic or Latino	NEVER	44	Male	FALSE	TRUE	FALSE	FALSE	TRUE	M	1	non-black
883	OUTPATIENT	*Unspecified	Final result	1	4510-07-17	4510-07-17	Yes	CREATININE	1	1.12905	4510-04-08	0	NA	NA	Inf	7	4510-04-08	3	1	0	2	2	FALSE	100	18	0.4	NA	0.97	0	0	1	0	0	1	NA	Inf	FALSE	NOT Hispanic or Latino	NEVER	44	Male	FALSE	TRUE	FALSE	FALSE	TRUE	M	1	non-black
884	OUTPATIENT	*Unspecified	Final result	1.3	4510-07-15	4510-07-15	Yes	CREATININE	1.3	1.12905	4510-04-08	0	NA	NA	Inf	7	4510-04-08	3	1	0	2	2	FALSE	100	18	0.4	NA	0.97	0	0	1	0	0	1	NA	Inf	FALSE	NOT Hispanic or Latino	NEVER	44	Male	FALSE	TRUE	FALSE	FALSE	TRUE	M	1	non-black
885	OUTPATIENT	*Unspecified	Final result	1.2	4510-07-16	4510-07-16	Yes	CREATININE	1.2	1.12905	4510-04-08	0	NA	NA	Inf	7	4510-04-08	3	1	0	2	2	FALSE	100	18	0.4	NA	0.97	0	0	1	0	0	1	NA	Inf	FALSE	NOT Hispanic or Latino	NEVER	44	Male	FALSE	TRUE	FALSE	FALSE	TRUE	M	1	non-black
886	OUTPATIENT	High	Final result	2.7	4510-03-01	4510-03-01	Yes	CREATININE	2.7	1.05	4510-02-14	0	NA	NA	Inf	9	4510-02-14	8	#NAME?	0	6	4	FALSE	102	73	14	NA	2.19	0	0	0	1	0	1	NA	Inf	FALSE	Hispanic or Latino	YES	60	Female	FALSE	TRUE	FALSE	FALSE	TRUE	F	0.742	non-black
887	OUTPATIENT	High	Final result	2.19	4510-02-14	4510-02-14	Yes	CREATININE	2.19	1.05	4510-02-14	0	NA	NA	Inf	9	4510-02-14	8	#NAME?	0	6	4	FALSE	102	73	14	NA	2.19	0	0	0	1	0	1	NA	Inf	FALSE	Hispanic or Latino	YES	60	Female	FALSE	TRUE	FALSE	FALSE	TRUE	F	0.742	non-black
888	OUTPATIENT	High	Final result	1.4	4510-06-27	4510-06-27	Yes	CREATININE	1.4	1.05	4510-02-14	0	NA	NA	Inf	9	4510-02-14	8	#NAME?	0	6	4	FALSE	102	73	14	NA	2.19	0	0	0	1	0	1	NA	Inf	FALSE	Hispanic or Latino	YES	60	Female	FALSE	TRUE	FALSE	FALSE	TRUE	F	0.742	non-black
889	OUTPATIENT	High	Final result	9.04	4510-03-27	4510-03-27	Yes	CREATININE	9.04	1.05	4510-02-14	0	NA	NA	Inf	9	4510-02-14	8	#NAME?	0	6	4	FALSE	102	73	14	NA	2.19	0	0	0	1	0	1	NA	Inf	FALSE	Hispanic or Latino	YES	60	Female	FALSE	TRUE	FALSE	FALSE	TRUE	F	0.742	non-black
890	OUTPATIENT	High	Final result	1.52	4510-08-15	4510-08-15	Yes	CREATININE	1.52	1.05	4510-02-14	0	NA	NA	Inf	9	4510-02-14	8	#NAME?	0	6	4	FALSE	102	73	14	NA	2.19	0	0	0	1	0	1	NA	Inf	FALSE	Hispanic or Latino	YES	60	Female	FALSE	TRUE	FALSE	FALSE	TRUE	F	0.742	non-black
891	OUTPATIENT	High	Final result	1.68	4510-08-07	4510-08-07	Yes	CREATININE	1.68	1.05	4510-02-14	0	NA	NA	Inf	9	4510-02-14	8	#NAME?	0	6	4	FALSE	102	73	14	NA	2.19	0	0	0	1	0	1	NA	Inf	FALSE	Hispanic or Latino	YES	60	Female	FALSE	TRUE	FALSE	FALSE	TRUE	F	0.742	non-black
892	OUTPATIENT	High	Final result	9.52	4510-03-29	4510-03-29	Yes	CREATININE	9.52	1.05	4510-02-14	0	NA	NA	Inf	9	4510-02-14	8	#NAME?	0	6	4	FALSE	102	73	14	NA	2.19	0	0	0	1	0	1	NA	Inf	FALSE	Hispanic or Latino	YES	60	Female	FALSE	TRUE	FALSE	FALSE	TRUE	F	0.742	non-black
893	OUTPATIENT	High	Final result	8.3	4510-03-31	4510-03-31	Yes	CREATININE	8.3	1.05	4510-02-14	0	NA	NA	Inf	9	4510-02-14	8	#NAME?	0	6	4	FALSE	102	73	14	NA	2.19	0	0	0	1	0	1	NA	Inf	FALSE	Hispanic or Latino	YES	60	Female	FALSE	TRUE	FALSE	FALSE	TRUE	F	0.742	non-black
894	OUTPATIENT	High	Final result	7.91	4510-03-30	4510-03-30	Yes	CREATININE	7.91	1.05	4510-02-14	0	NA	NA	Inf	9	4510-02-14	8	#NAME?	0	6	4	FALSE	102	73	14	NA	2.19	0	0	0	1	0	1	NA	Inf	FALSE	Hispanic or Latino	YES	60	Female	FALSE	TRUE	FALSE	FALSE	TRUE	F	0.742	non-black
895	OUTPATIENT	High	Final result	8.33	4510-03-31	4510-03-31	Yes	CREATININE	8.33	1.05	4510-02-14	0	NA	NA	Inf	9	4510-02-14	8	#NAME?	0	6	4	FALSE	102	73	14	NA	2.19	0	0	0	1	0	1	NA	Inf	FALSE	Hispanic or Latino	YES	60	Female	FALSE	TRUE	FALSE	FALSE	TRUE	F	0.742	non-black
896	OUTPATIENT	High	Final result	8.83	4510-03-27	4510-03-27	Yes	CREATININE	8.83	1.05	4510-02-14	0	NA	NA	Inf	9	4510-02-14	8	#NAME?	0	6	4	FALSE	102	73	14	NA	2.19	0	0	0	1	0	1	NA	Inf	FALSE	Hispanic or Latino	YES	60	Female	FALSE	TRUE	FALSE	FALSE	TRUE	F	0.742	non-black
897	OUTPATIENT	High	Final result	1.33	4510-06-13	4510-06-13	Yes	CREATININE	1.33	1.05	4510-02-14	0	NA	NA	Inf	9	4510-02-14	8	#NAME?	0	6	4	FALSE	102	73	14	NA	2.19	0	0	0	1	0	1	NA	Inf	FALSE	Hispanic or Latino	YES	60	Female	FALSE	TRUE	FALSE	FALSE	TRUE	F	0.742	non-black
898	OUTPATIENT	High	Final result	9.04	4510-03-27	4510-03-27	Yes	CREATININE	9.04	1.05	4510-02-14	0	NA	NA	Inf	9	4510-02-14	8	#NAME?	0	6	4	FALSE	102	73	14	NA	2.19	0	0	0	1	0	1	NA	Inf	FALSE	Hispanic or Latino	YES	60	Female	FALSE	TRUE	FALSE	FALSE	TRUE	F	0.742	non-black
899	OUTPATIENT	High	Final result	9.37	4510-03-29	4510-03-29	Yes	CREATININE	9.37	1.05	4510-02-14	0	NA	NA	Inf	9	4510-02-14	8	#NAME?	0	6	4	FALSE	102	73	14	NA	2.19	0	0	0	1	0	1	NA	Inf	FALSE	Hispanic or Latino	YES	60	Female	FALSE	TRUE	FALSE	FALSE	TRUE	F	0.742	non-black
900	OUTPATIENT	High	Final result	9.45	4510-03-29	4510-03-29	Yes	CREATININE	9.45	1.05	4510-02-14	0	NA	NA	Inf	9	4510-02-14	8	#NAME?	0	6	4	FALSE	102	73	14	NA	2.19	0	0	0	1	0	1	NA	Inf	FALSE	Hispanic or Latino	YES	60	Female	FALSE	TRUE	FALSE	FALSE	TRUE	F	0.742	non-black
901	OUTPATIENT	High	Final result	3	4510-04-01	4510-04-01	Yes	CREATININE	3	1.05	4510-02-14	0	NA	NA	Inf	9	4510-02-14	8	#NAME?	0	6	4	FALSE	102	73	14	NA	2.19	0	0	0	1	0	1	NA	Inf	FALSE	Hispanic or Latino	YES	60	Female	FALSE	TRUE	FALSE	FALSE	TRUE	F	0.742	non-black
902	OUTPATIENT	High	Final result	1.37	4510-06-02	4510-06-02	Yes	CREATININE	1.37	1.05	4510-02-14	0	NA	NA	Inf	9	4510-02-14	8	#NAME?	0	6	4	FALSE	102	73	14	NA	2.19	0	0	0	1	0	1	NA	Inf	FALSE	Hispanic or Latino	YES	60	Female	FALSE	TRUE	FALSE	FALSE	TRUE	F	0.742	non-black
903	OUTPATIENT	High	Final result	1.87	4510-04-17	4510-04-17	Yes	CREATININE	1.87	1.05	4510-02-14	0	NA	NA	Inf	9	4510-02-14	8	#NAME?	0	6	4	FALSE	102	73	14	NA	2.19	0	0	0	1	0	1	NA	Inf	FALSE	Hispanic or Latino	YES	60	Female	FALSE	TRUE	FALSE	FALSE	TRUE	F	0.742	non-black
904	OUTPATIENT	High	Final result	4.91	4510-05-22	4510-05-22	Yes	CREATININE	4.91	1.05	4510-02-14	0	NA	NA	Inf	9	4510-02-14	8	#NAME?	0	6	4	FALSE	102	73	14	NA	2.19	0	0	0	1	0	1	NA	Inf	FALSE	Hispanic or Latino	YES	60	Female	FALSE	TRUE	FALSE	FALSE	TRUE	F	0.742	non-black
905	OUTPATIENT	High	Final result	9.24	4510-03-29	4510-03-29	Yes	CREATININE	9.24	1.05	4510-02-14	0	NA	NA	Inf	9	4510-02-14	8	#NAME?	0	6	4	FALSE	102	73	14	NA	2.19	0	0	0	1	0	1	NA	Inf	FALSE	Hispanic or Latino	YES	60	Female	FALSE	TRUE	FALSE	FALSE	TRUE	F	0.742	non-black
906	OUTPATIENT	High	Final result	8.05	4510-03-31	4510-03-31	Yes	CREATININE	8.05	1.05	4510-02-14	0	NA	NA	Inf	9	4510-02-14	8	#NAME?	0	6	4	FALSE	102	73	14	NA	2.19	0	0	0	1	0	1	NA	Inf	FALSE	Hispanic or Latino	YES	60	Female	FALSE	TRUE	FALSE	FALSE	TRUE	F	0.742	non-black
907	OUTPATIENT	High	Final result	8.24	4510-03-30	4510-03-30	Yes	CREATININE	8.24	1.05	4510-02-14	0	NA	NA	Inf	9	4510-02-14	8	#NAME?	0	6	4	FALSE	102	73	14	NA	2.19	0	0	0	1	0	1	NA	Inf	FALSE	Hispanic or Latino	YES	60	Female	FALSE	TRUE	FALSE	FALSE	TRUE	F	0.742	non-black
908	OUTPATIENT	High	Final result	9.13	4510-03-28	4510-03-28	Yes	CREATININE	9.13	1.05	4510-02-14	0	NA	NA	Inf	9	4510-02-14	8	#NAME?	0	6	4	FALSE	102	73	14	NA	2.19	0	0	0	1	0	1	NA	Inf	FALSE	Hispanic or Latino	YES	60	Female	FALSE	TRUE	FALSE	FALSE	TRUE	F	0.742	non-black
909	OUTPATIENT	High	Final result	1.9	4510-06-09	4510-06-09	Yes	CREATININE	1.9	1.05	4510-02-14	0	NA	NA	Inf	9	4510-02-14	8	#NAME?	0	6	4	FALSE	102	73	14	NA	2.19	0	0	0	1	0	1	NA	Inf	FALSE	Hispanic or Latino	YES	60	Female	FALSE	TRUE	FALSE	FALSE	TRUE	F	0.742	non-black
910	OUTPATIENT	High	Final result	8.37	4510-03-31	4510-03-31	Yes	CREATININE	8.37	1.05	4510-02-14	0	NA	NA	Inf	9	4510-02-14	8	#NAME?	0	6	4	FALSE	102	73	14	NA	2.19	0	0	0	1	0	1	NA	Inf	FALSE	Hispanic or Latino	YES	60	Female	FALSE	TRUE	FALSE	FALSE	TRUE	F	0.742	non-black
911	OUTPATIENT	High	Final result	8.98	4510-03-27	4510-03-27	Yes	CREATININE	8.98	1.05	4510-02-14	0	NA	NA	Inf	9	4510-02-14	8	#NAME?	0	6	4	FALSE	102	73	14	NA	2.19	0	0	0	1	0	1	NA	Inf	FALSE	Hispanic or Latino	YES	60	Female	FALSE	TRUE	FALSE	FALSE	TRUE	F	0.742	non-black
912	OUTPATIENT	High	Final result	9.17	4510-03-28	4510-03-28	Yes	CREATININE	9.17	1.05	4510-02-14	0	NA	NA	Inf	9	4510-02-14	8	#NAME?	0	6	4	FALSE	102	73	14	NA	2.19	0	0	0	1	0	1	NA	Inf	FALSE	Hispanic or Latino	YES	60	Female	FALSE	TRUE	FALSE	FALSE	TRUE	F	0.742	non-black
913	OUTPATIENT	High	Final result	7.99	4510-03-30	4510-03-30	Yes	CREATININE	7.99	1.05	4510-02-14	0	NA	NA	Inf	9	4510-02-14	8	#NAME?	0	6	4	FALSE	102	73	14	NA	2.19	0	0	0	1	0	1	NA	Inf	FALSE	Hispanic or Latino	YES	60	Female	FALSE	TRUE	FALSE	FALSE	TRUE	F	0.742	non-black
914	OUTPATIENT	High	Final result	2.21	4510-05-02	4510-05-02	Yes	CREATININE	2.21	1.05	4510-02-14	0	NA	NA	Inf	9	4510-02-14	8	#NAME?	0	6	4	FALSE	102	73	14	NA	2.19	0	0	0	1	0	1	NA	Inf	FALSE	Hispanic or Latino	YES	60	Female	FALSE	TRUE	FALSE	FALSE	TRUE	F	0.742	non-black
915	OUTPATIENT	High	Final result	6.61	4510-04-02	4510-04-02	Yes	CREATININE	6.61	1.05	4510-02-14	0	NA	NA	Inf	9	4510-02-14	8	#NAME?	0	6	4	FALSE	102	73	14	NA	2.19	0	0	0	1	0	1	NA	Inf	FALSE	Hispanic or Latino	YES	60	Female	FALSE	TRUE	FALSE	FALSE	TRUE	F	0.742	non-black
916	OUTPATIENT	High	Final result	5.23	4510-05-24	4510-05-24	Yes	CREATININE	5.23	1.05	4510-02-14	0	NA	NA	Inf	9	4510-02-14	8	#NAME?	0	6	4	FALSE	102	73	14	NA	2.19	0	0	0	1	0	1	NA	Inf	FALSE	Hispanic or Latino	YES	60	Female	FALSE	TRUE	FALSE	FALSE	TRUE	F	0.742	non-black
917	OUTPATIENT	High	Final result	3.38	4510-05-24	4510-05-24	Yes	CREATININE	3.38	1.05	4510-02-14	0	NA	NA	Inf	9	4510-02-14	8	#NAME?	0	6	4	FALSE	102	73	14	NA	2.19	0	0	0	1	0	1	NA	Inf	FALSE	Hispanic or Latino	YES	60	Female	FALSE	TRUE	FALSE	FALSE	TRUE	F	0.742	non-black
918	OUTPATIENT	High	Final result	9.3	4510-03-28	4510-03-28	Yes	CREATININE	9.3	1.05	4510-02-14	0	NA	NA	Inf	9	4510-02-14	8	#NAME?	0	6	4	FALSE	102	73	14	NA	2.19	0	0	0	1	0	1	NA	Inf	FALSE	Hispanic or Latino	YES	60	Female	FALSE	TRUE	FALSE	FALSE	TRUE	F	0.742	non-black
919	OUTPATIENT	High	Final result	4.52	4510-05-21	4510-05-21	Yes	CREATININE	4.52	1.05	4510-02-14	0	NA	NA	Inf	9	4510-02-14	8	#NAME?	0	6	4	FALSE	102	73	14	NA	2.19	0	0	0	1	0	1	NA	Inf	FALSE	Hispanic or Latino	YES	60	Female	FALSE	TRUE	FALSE	FALSE	TRUE	F	0.742	non-black
920	OUTPATIENT	High	Final result	3.72	4510-05-08	4510-05-08	Yes	CREATININE	3.72	1.05	4510-02-14	0	NA	NA	Inf	9	4510-02-14	8	#NAME?	0	6	4	FALSE	102	73	14	NA	2.19	0	0	0	1	0	1	NA	Inf	FALSE	Hispanic or Latino	YES	60	Female	FALSE	TRUE	FALSE	FALSE	TRUE	F	0.742	non-black
921	OUTPATIENT	High	Final result	4.08	4510-04-27	4510-04-27	Yes	CREATININE	4.08	1.05	4510-02-14	0	NA	NA	Inf	9	4510-02-14	8	#NAME?	0	6	4	FALSE	102	73	14	NA	2.19	0	0	0	1	0	1	NA	Inf	FALSE	Hispanic or Latino	YES	60	Female	FALSE	TRUE	FALSE	FALSE	TRUE	F	0.742	non-black
922	OUTPATIENT	High	Final result	3.09	4510-05-11	4510-05-11	Yes	CREATININE	3.09	1.05	4510-02-14	0	NA	NA	Inf	9	4510-02-14	8	#NAME?	0	6	4	FALSE	102	73	14	NA	2.19	0	0	0	1	0	1	NA	Inf	FALSE	Hispanic or Latino	YES	60	Female	FALSE	TRUE	FALSE	FALSE	TRUE	F	0.742	non-black
923	OUTPATIENT	High	Final result	5	4510-04-09	4510-04-09	Yes	CREATININE	5	1.05	4510-02-14	0	NA	NA	Inf	9	4510-02-14	8	#NAME?	0	6	4	FALSE	102	73	14	NA	2.19	0	0	0	1	0	1	NA	Inf	FALSE	Hispanic or Latino	YES	60	Female	FALSE	TRUE	FALSE	FALSE	TRUE	F	0.742	non-black
924	OUTPATIENT	*Unspecified	Final result	1.09	4510-04-20	4510-04-20	Yes	CREATININE	1.09	1.05	4510-02-14	0	NA	NA	Inf	9	4510-02-14	8	#NAME?	0	6	4	FALSE	102	73	14	NA	2.19	0	0	0	1	0	1	NA	Inf	FALSE	Hispanic or Latino	YES	60	Female	FALSE	TRUE	FALSE	FALSE	TRUE	F	0.742	non-black
925	OUTPATIENT	High	Final result	3.19	4510-04-24	4510-04-24	Yes	CREATININE	3.19	1.05	4510-02-14	0	NA	NA	Inf	9	4510-02-14	8	#NAME?	0	6	4	FALSE	102	73	14	NA	2.19	0	0	0	1	0	1	NA	Inf	FALSE	Hispanic or Latino	YES	60	Female	FALSE	TRUE	FALSE	FALSE	TRUE	F	0.742	non-black
926	OUTPATIENT	High	Final result	2.02	4510-06-17	4510-06-17	Yes	CREATININE	2.02	1.05	4510-02-14	0	NA	NA	Inf	9	4510-02-14	8	#NAME?	0	6	4	FALSE	102	73	14	NA	2.19	0	0	0	1	0	1	NA	Inf	FALSE	Hispanic or Latino	YES	60	Female	FALSE	TRUE	FALSE	FALSE	TRUE	F	0.742	non-black
927	OUTPATIENT	High	Final result	1.58	4510-06-13	4510-06-13	Yes	CREATININE	1.58	1.05	4510-02-14	0	NA	NA	Inf	9	4510-02-14	8	#NAME?	0	6	4	FALSE	102	73	14	NA	2.19	0	0	0	1	0	1	NA	Inf	FALSE	Hispanic or Latino	YES	60	Female	FALSE	TRUE	FALSE	FALSE	TRUE	F	0.742	non-black
928	OUTPATIENT	*Unspecified	Final result	0.74	4510-06-01	4510-06-01	Yes	CREATININE	0.74	1.05	4510-02-14	0	NA	NA	Inf	9	4510-02-14	8	#NAME?	0	6	4	FALSE	102	73	14	NA	2.19	0	0	0	1	0	1	NA	Inf	FALSE	Hispanic or Latino	YES	60	Female	FALSE	TRUE	FALSE	FALSE	TRUE	F	0.742	non-black
929	OUTPATIENT	*Unspecified	Final result	0.7	4510-06-21	4510-06-21	Yes	CREATININE	0.7	1.05	4510-02-14	0	NA	NA	Inf	9	4510-02-14	8	#NAME?	0	6	4	FALSE	102	73	14	NA	2.19	0	0	0	1	0	1	NA	Inf	FALSE	Hispanic or Latino	YES	60	Female	FALSE	TRUE	FALSE	FALSE	TRUE	F	0.742	non-black
930	OUTPATIENT	High	Final result	3.76	4510-04-26	4510-04-26	Yes	CREATININE	3.76	1.05	4510-02-14	0	NA	NA	Inf	9	4510-02-14	8	#NAME?	0	6	4	FALSE	102	73	14	NA	2.19	0	0	0	1	0	1	NA	Inf	FALSE	Hispanic or Latino	YES	60	Female	FALSE	TRUE	FALSE	FALSE	TRUE	F	0.742	non-black
931	OUTPATIENT	High	Final result	1.43	4510-04-22	4510-04-22	Yes	CREATININE	1.43	1.05	4510-02-14	0	NA	NA	Inf	9	4510-02-14	8	#NAME?	0	6	4	FALSE	102	73	14	NA	2.19	0	0	0	1	0	1	NA	Inf	FALSE	Hispanic or Latino	YES	60	Female	FALSE	TRUE	FALSE	FALSE	TRUE	F	0.742	non-black
932	OUTPATIENT	High	Final result	1.8	4510-06-16	4510-06-16	Yes	CREATININE	1.8	1.05	4510-02-14	0	NA	NA	Inf	9	4510-02-14	8	#NAME?	0	6	4	FALSE	102	73	14	NA	2.19	0	0	0	1	0	1	NA	Inf	FALSE	Hispanic or Latino	YES	60	Female	FALSE	TRUE	FALSE	FALSE	TRUE	F	0.742	non-black
933	OUTPATIENT	High	Final result	3.35	4510-04-25	4510-04-25	Yes	CREATININE	3.35	1.05	4510-02-14	0	NA	NA	Inf	9	4510-02-14	8	#NAME?	0	6	4	FALSE	102	73	14	NA	2.19	0	0	0	1	0	1	NA	Inf	FALSE	Hispanic or Latino	YES	60	Female	FALSE	TRUE	FALSE	FALSE	TRUE	F	0.742	non-black
934	OUTPATIENT	High	Final result	3.98	4510-05-13	4510-05-13	Yes	CREATININE	3.98	1.05	4510-02-14	0	NA	NA	Inf	9	4510-02-14	8	#NAME?	0	6	4	FALSE	102	73	14	NA	2.19	0	0	0	1	0	1	NA	Inf	FALSE	Hispanic or Latino	YES	60	Female	FALSE	TRUE	FALSE	FALSE	TRUE	F	0.742	non-black
935	OUTPATIENT	High	Final result	1.68	4510-04-17	4510-04-17	Yes	CREATININE	1.68	1.05	4510-02-14	0	NA	NA	Inf	9	4510-02-14	8	#NAME?	0	6	4	FALSE	102	73	14	NA	2.19	0	0	0	1	0	1	NA	Inf	FALSE	Hispanic or Latino	YES	60	Female	FALSE	TRUE	FALSE	FALSE	TRUE	F	0.742	non-black
936	OUTPATIENT	*Unspecified	Final result	0.92	4510-06-20	4510-06-20	Yes	CREATININE	0.92	1.05	4510-02-14	0	NA	NA	Inf	9	4510-02-14	8	#NAME?	0	6	4	FALSE	102	73	14	NA	2.19	0	0	0	1	0	1	NA	Inf	FALSE	Hispanic or Latino	YES	60	Female	FALSE	TRUE	FALSE	FALSE	TRUE	F	0.742	non-black
937	OUTPATIENT	*Unspecified	Final result	1.07	4510-04-19	4510-04-19	Yes	CREATININE	1.07	1.05	4510-02-14	0	NA	NA	Inf	9	4510-02-14	8	#NAME?	0	6	4	FALSE	102	73	14	NA	2.19	0	0	0	1	0	1	NA	Inf	FALSE	Hispanic or Latino	YES	60	Female	FALSE	TRUE	FALSE	FALSE	TRUE	F	0.742	non-black
938	OUTPATIENT	High	Final result	2.51	4510-05-01	4510-05-01	Yes	CREATININE	2.51	1.05	4510-02-14	0	NA	NA	Inf	9	4510-02-14	8	#NAME?	0	6	4	FALSE	102	73	14	NA	2.19	0	0	0	1	0	1	NA	Inf	FALSE	Hispanic or Latino	YES	60	Female	FALSE	TRUE	FALSE	FALSE	TRUE	F	0.742	non-black
939	OUTPATIENT	High	Final result	9.04	4510-03-28	4510-03-28	Yes	CREATININE	9.04	1.05	4510-02-14	0	NA	NA	Inf	9	4510-02-14	8	#NAME?	0	6	4	FALSE	102	73	14	NA	2.19	0	0	0	1	0	1	NA	Inf	FALSE	Hispanic or Latino	YES	60	Female	FALSE	TRUE	FALSE	FALSE	TRUE	F	0.742	non-black
940	OUTPATIENT	High	Final result	5.86	4510-04-01	4510-04-01	Yes	CREATININE	5.86	1.05	4510-02-14	0	NA	NA	Inf	9	4510-02-14	8	#NAME?	0	6	4	FALSE	102	73	14	NA	2.19	0	0	0	1	0	1	NA	Inf	FALSE	Hispanic or Latino	YES	60	Female	FALSE	TRUE	FALSE	FALSE	TRUE	F	0.742	non-black
941	OUTPATIENT	High	Final result	1.74	4510-05-25	4510-05-26	Yes	CREATININE	1.74	1.05	4510-02-14	0	NA	NA	Inf	9	4510-02-14	8	#NAME?	0	6	4	FALSE	102	73	14	NA	2.19	0	0	0	1	0	1	NA	Inf	FALSE	Hispanic or Latino	YES	60	Female	FALSE	TRUE	FALSE	FALSE	TRUE	F	0.742	non-black
942	OUTPATIENT	High	Final result	3.52	4510-04-15	4510-04-15	Yes	CREATININE	3.52	1.05	4510-02-14	0	NA	NA	Inf	9	4510-02-14	8	#NAME?	0	6	4	FALSE	102	73	14	NA	2.19	0	0	0	1	0	1	NA	Inf	FALSE	Hispanic or Latino	YES	60	Female	FALSE	TRUE	FALSE	FALSE	TRUE	F	0.742	non-black
943	OUTPATIENT	High	Final result	1.86	4510-04-22	4510-04-22	Yes	CREATININE	1.86	1.05	4510-02-14	0	NA	NA	Inf	9	4510-02-14	8	#NAME?	0	6	4	FALSE	102	73	14	NA	2.19	0	0	0	1	0	1	NA	Inf	FALSE	Hispanic or Latino	YES	60	Female	FALSE	TRUE	FALSE	FALSE	TRUE	F	0.742	non-black
944	OUTPATIENT	High	Final result	1.45	4510-07-02	4510-07-02	Yes	CREATININE	1.45	1.05	4510-02-14	0	NA	NA	Inf	9	4510-02-14	8	#NAME?	0	6	4	FALSE	102	73	14	NA	2.19	0	0	0	1	0	1	NA	Inf	FALSE	Hispanic or Latino	YES	60	Female	FALSE	TRUE	FALSE	FALSE	TRUE	F	0.742	non-black
945	OUTPATIENT	High	Final result	5.42	4510-04-04	4510-04-04	Yes	CREATININE	5.42	1.05	4510-02-14	0	NA	NA	Inf	9	4510-02-14	8	#NAME?	0	6	4	FALSE	102	73	14	NA	2.19	0	0	0	1	0	1	NA	Inf	FALSE	Hispanic or Latino	YES	60	Female	FALSE	TRUE	FALSE	FALSE	TRUE	F	0.742	non-black
946	OUTPATIENT	High	Final result	4.04	4510-04-08	4510-04-08	Yes	CREATININE	4.04	1.05	4510-02-14	0	NA	NA	Inf	9	4510-02-14	8	#NAME?	0	6	4	FALSE	102	73	14	NA	2.19	0	0	0	1	0	1	NA	Inf	FALSE	Hispanic or Latino	YES	60	Female	FALSE	TRUE	FALSE	FALSE	TRUE	F	0.742	non-black
947	OUTPATIENT	High	Final result	1.46	4510-06-29	4510-06-29	Yes	CREATININE	1.46	1.05	4510-02-14	0	NA	NA	Inf	9	4510-02-14	8	#NAME?	0	6	4	FALSE	102	73	14	NA	2.19	0	0	0	1	0	1	NA	Inf	FALSE	Hispanic or Latino	YES	60	Female	FALSE	TRUE	FALSE	FALSE	TRUE	F	0.742	non-black
948	OUTPATIENT	High	Final result	3.5	4510-05-10	4510-05-10	Yes	CREATININE	3.5	1.05	4510-02-14	0	NA	NA	Inf	9	4510-02-14	8	#NAME?	0	6	4	FALSE	102	73	14	NA	2.19	0	0	0	1	0	1	NA	Inf	FALSE	Hispanic or Latino	YES	60	Female	FALSE	TRUE	FALSE	FALSE	TRUE	F	0.742	non-black
949	OUTPATIENT	High	Final result	3.59	4510-04-25	4510-04-25	Yes	CREATININE	3.59	1.05	4510-02-14	0	NA	NA	Inf	9	4510-02-14	8	#NAME?	0	6	4	FALSE	102	73	14	NA	2.19	0	0	0	1	0	1	NA	Inf	FALSE	Hispanic or Latino	YES	60	Female	FALSE	TRUE	FALSE	FALSE	TRUE	F	0.742	non-black
950	OUTPATIENT	High	Final result	1.44	4510-04-17	4510-04-18	Yes	CREATININE	1.44	1.05	4510-02-14	0	NA	NA	Inf	9	4510-02-14	8	#NAME?	0	6	4	FALSE	102	73	14	NA	2.19	0	0	0	1	0	1	NA	Inf	FALSE	Hispanic or Latino	YES	60	Female	FALSE	TRUE	FALSE	FALSE	TRUE	F	0.742	non-black
951	OUTPATIENT	High	Final result	5.39	4510-04-07	4510-04-07	Yes	CREATININE	5.39	1.05	4510-02-14	0	NA	NA	Inf	9	4510-02-14	8	#NAME?	0	6	4	FALSE	102	73	14	NA	2.19	0	0	0	1	0	1	NA	Inf	FALSE	Hispanic or Latino	YES	60	Female	FALSE	TRUE	FALSE	FALSE	TRUE	F	0.742	non-black
952	OUTPATIENT	High	Final result	2.5	4510-05-16	4510-05-16	Yes	CREATININE	2.5	1.05	4510-02-14	0	NA	NA	Inf	9	4510-02-14	8	#NAME?	0	6	4	FALSE	102	73	14	NA	2.19	0	0	0	1	0	1	NA	Inf	FALSE	Hispanic or Latino	YES	60	Female	FALSE	TRUE	FALSE	FALSE	TRUE	F	0.742	non-black
953	OUTPATIENT	High	Final result	1.89	4510-04-16	4510-04-16	Yes	CREATININE	1.89	1.05	4510-02-14	0	NA	NA	Inf	9	4510-02-14	8	#NAME?	0	6	4	FALSE	102	73	14	NA	2.19	0	0	0	1	0	1	NA	Inf	FALSE	Hispanic or Latino	YES	60	Female	FALSE	TRUE	FALSE	FALSE	TRUE	F	0.742	non-black
954	OUTPATIENT	High	Final result	1.51	4510-06-25	4510-06-25	Yes	CREATININE	1.51	1.05	4510-02-14	0	NA	NA	Inf	9	4510-02-14	8	#NAME?	0	6	4	FALSE	102	73	14	NA	2.19	0	0	0	1	0	1	NA	Inf	FALSE	Hispanic or Latino	YES	60	Female	FALSE	TRUE	FALSE	FALSE	TRUE	F	0.742	non-black
955	OUTPATIENT	High	Final result	2.92	4510-05-05	4510-05-05	Yes	CREATININE	2.92	1.05	4510-02-14	0	NA	NA	Inf	9	4510-02-14	8	#NAME?	0	6	4	FALSE	102	73	14	NA	2.19	0	0	0	1	0	1	NA	Inf	FALSE	Hispanic or Latino	YES	60	Female	FALSE	TRUE	FALSE	FALSE	TRUE	F	0.742	non-black
956	OUTPATIENT	High	Final result	5.41	4510-04-29	4510-04-29	Yes	CREATININE	5.41	1.05	4510-02-14	0	NA	NA	Inf	9	4510-02-14	8	#NAME?	0	6	4	FALSE	102	73	14	NA	2.19	0	0	0	1	0	1	NA	Inf	FALSE	Hispanic or Latino	YES	60	Female	FALSE	TRUE	FALSE	FALSE	TRUE	F	0.742	non-black
957	OUTPATIENT	High	Final result	2.18	4510-04-23	4510-04-23	Yes	CREATININE	2.18	1.05	4510-02-14	0	NA	NA	Inf	9	4510-02-14	8	#NAME?	0	6	4	FALSE	102	73	14	NA	2.19	0	0	0	1	0	1	NA	Inf	FALSE	Hispanic or Latino	YES	60	Female	FALSE	TRUE	FALSE	FALSE	TRUE	F	0.742	non-black
958	OUTPATIENT	High	Final result	1.73	4510-06-30	4510-06-30	Yes	CREATININE	1.73	1.05	4510-02-14	0	NA	NA	Inf	9	4510-02-14	8	#NAME?	0	6	4	FALSE	102	73	14	NA	2.19	0	0	0	1	0	1	NA	Inf	FALSE	Hispanic or Latino	YES	60	Female	FALSE	TRUE	FALSE	FALSE	TRUE	F	0.742	non-black
959	OUTPATIENT	*Unspecified	Final result	0.76	4510-05-30	4510-05-30	Yes	CREATININE	0.76	1.05	4510-02-14	0	NA	NA	Inf	9	4510-02-14	8	#NAME?	0	6	4	FALSE	102	73	14	NA	2.19	0	0	0	1	0	1	NA	Inf	FALSE	Hispanic or Latino	YES	60	Female	FALSE	TRUE	FALSE	FALSE	TRUE	F	0.742	non-black
960	OUTPATIENT	High	Final result	4.79	4510-05-22	4510-05-22	Yes	CREATININE	4.79	1.05	4510-02-14	0	NA	NA	Inf	9	4510-02-14	8	#NAME?	0	6	4	FALSE	102	73	14	NA	2.19	0	0	0	1	0	1	NA	Inf	FALSE	Hispanic or Latino	YES	60	Female	FALSE	TRUE	FALSE	FALSE	TRUE	F	0.742	non-black
961	OUTPATIENT	High	Final result	3.81	4510-04-12	4510-04-12	Yes	CREATININE	3.81	1.05	4510-02-14	0	NA	NA	Inf	9	4510-02-14	8	#NAME?	0	6	4	FALSE	102	73	14	NA	2.19	0	0	0	1	0	1	NA	Inf	FALSE	Hispanic or Latino	YES	60	Female	FALSE	TRUE	FALSE	FALSE	TRUE	F	0.742	non-black
962	OUTPATIENT	*Unspecified	Final result	0.98	4510-04-21	4510-04-21	Yes	CREATININE	0.98	1.05	4510-02-14	0	NA	NA	Inf	9	4510-02-14	8	#NAME?	0	6	4	FALSE	102	73	14	NA	2.19	0	0	0	1	0	1	NA	Inf	FALSE	Hispanic or Latino	YES	60	Female	FALSE	TRUE	FALSE	FALSE	TRUE	F	0.742	non-black
963	OUTPATIENT	*Unspecified	Final result	0.7	4510-06-12	4510-06-12	Yes	CREATININE	0.7	1.05	4510-02-14	0	NA	NA	Inf	9	4510-02-14	8	#NAME?	0	6	4	FALSE	102	73	14	NA	2.19	0	0	0	1	0	1	NA	Inf	FALSE	Hispanic or Latino	YES	60	Female	FALSE	TRUE	FALSE	FALSE	TRUE	F	0.742	non-black
964	OUTPATIENT	High	Final result	1.32	4510-06-07	4510-06-07	Yes	CREATININE	1.32	1.05	4510-02-14	0	NA	NA	Inf	9	4510-02-14	8	#NAME?	0	6	4	FALSE	102	73	14	NA	2.19	0	0	0	1	0	1	NA	Inf	FALSE	Hispanic or Latino	YES	60	Female	FALSE	TRUE	FALSE	FALSE	TRUE	F	0.742	non-black
965	OUTPATIENT	High	Final result	2.86	4510-05-07	4510-05-07	Yes	CREATININE	2.86	1.05	4510-02-14	0	NA	NA	Inf	9	4510-02-14	8	#NAME?	0	6	4	FALSE	102	73	14	NA	2.19	0	0	0	1	0	1	NA	Inf	FALSE	Hispanic or Latino	YES	60	Female	FALSE	TRUE	FALSE	FALSE	TRUE	F	0.742	non-black
966	OUTPATIENT	High	Final result	1.11	4510-06-28	4510-06-28	Yes	CREATININE	1.11	1.05	4510-02-14	0	NA	NA	Inf	9	4510-02-14	8	#NAME?	0	6	4	FALSE	102	73	14	NA	2.19	0	0	0	1	0	1	NA	Inf	FALSE	Hispanic or Latino	YES	60	Female	FALSE	TRUE	FALSE	FALSE	TRUE	F	0.742	non-black
967	OUTPATIENT	High	Final result	4.46	4510-04-27	4510-04-27	Yes	CREATININE	4.46	1.05	4510-02-14	0	NA	NA	Inf	9	4510-02-14	8	#NAME?	0	6	4	FALSE	102	73	14	NA	2.19	0	0	0	1	0	1	NA	Inf	FALSE	Hispanic or Latino	YES	60	Female	FALSE	TRUE	FALSE	FALSE	TRUE	F	0.742	non-black
968	OUTPATIENT	High	Final result	3.55	4510-05-06	4510-05-06	Yes	CREATININE	3.55	1.05	4510-02-14	0	NA	NA	Inf	9	4510-02-14	8	#NAME?	0	6	4	FALSE	102	73	14	NA	2.19	0	0	0	1	0	1	NA	Inf	FALSE	Hispanic or Latino	YES	60	Female	FALSE	TRUE	FALSE	FALSE	TRUE	F	0.742	non-black
969	OUTPATIENT	High	Final result	4.19	4510-05-20	4510-05-20	Yes	CREATININE	4.19	1.05	4510-02-14	0	NA	NA	Inf	9	4510-02-14	8	#NAME?	0	6	4	FALSE	102	73	14	NA	2.19	0	0	0	1	0	1	NA	Inf	FALSE	Hispanic or Latino	YES	60	Female	FALSE	TRUE	FALSE	FALSE	TRUE	F	0.742	non-black
970	OUTPATIENT	*Unspecified	Final result	0.72	4510-05-31	4510-05-31	Yes	CREATININE	0.72	1.05	4510-02-14	0	NA	NA	Inf	9	4510-02-14	8	#NAME?	0	6	4	FALSE	102	73	14	NA	2.19	0	0	0	1	0	1	NA	Inf	FALSE	Hispanic or Latino	YES	60	Female	FALSE	TRUE	FALSE	FALSE	TRUE	F	0.742	non-black
971	OUTPATIENT	*Unspecified	Final result	0.95	4510-06-22	4510-06-22	Yes	CREATININE	0.95	1.05	4510-02-14	0	NA	NA	Inf	9	4510-02-14	8	#NAME?	0	6	4	FALSE	102	73	14	NA	2.19	0	0	0	1	0	1	NA	Inf	FALSE	Hispanic or Latino	YES	60	Female	FALSE	TRUE	FALSE	FALSE	TRUE	F	0.742	non-black
972	OUTPATIENT	High	Final result	2.73	4510-05-09	4510-05-09	Yes	CREATININE	2.73	1.05	4510-02-14	0	NA	NA	Inf	9	4510-02-14	8	#NAME?	0	6	4	FALSE	102	73	14	NA	2.19	0	0	0	1	0	1	NA	Inf	FALSE	Hispanic or Latino	YES	60	Female	FALSE	TRUE	FALSE	FALSE	TRUE	F	0.742	non-black
973	OUTPATIENT	High	Final result	1.68	4510-06-11	4510-06-11	Yes	CREATININE	1.68	1.05	4510-02-14	0	NA	NA	Inf	9	4510-02-14	8	#NAME?	0	6	4	FALSE	102	73	14	NA	2.19	0	0	0	1	0	1	NA	Inf	FALSE	Hispanic or Latino	YES	60	Female	FALSE	TRUE	FALSE	FALSE	TRUE	F	0.742	non-black
974	OUTPATIENT	High	Final result	5.5	4510-05-23	4510-05-23	Yes	CREATININE	5.5	1.05	4510-02-14	0	NA	NA	Inf	9	4510-02-14	8	#NAME?	0	6	4	FALSE	102	73	14	NA	2.19	0	0	0	1	0	1	NA	Inf	FALSE	Hispanic or Latino	YES	60	Female	FALSE	TRUE	FALSE	FALSE	TRUE	F	0.742	non-black
975	OUTPATIENT	High	Final result	4.53	4510-05-21	4510-05-21	Yes	CREATININE	4.53	1.05	4510-02-14	0	NA	NA	Inf	9	4510-02-14	8	#NAME?	0	6	4	FALSE	102	73	14	NA	2.19	0	0	0	1	0	1	NA	Inf	FALSE	Hispanic or Latino	YES	60	Female	FALSE	TRUE	FALSE	FALSE	TRUE	F	0.742	non-black
976	OUTPATIENT	High	Final result	2.66	4510-05-18	4510-05-18	Yes	CREATININE	2.66	1.05	4510-02-14	0	NA	NA	Inf	9	4510-02-14	8	#NAME?	0	6	4	FALSE	102	73	14	NA	2.19	0	0	0	1	0	1	NA	Inf	FALSE	Hispanic or Latino	YES	60	Female	FALSE	TRUE	FALSE	FALSE	TRUE	F	0.742	non-black
977	OUTPATIENT	High	Final result	2.07	4510-06-18	4510-06-18	Yes	CREATININE	2.07	1.05	4510-02-14	0	NA	NA	Inf	9	4510-02-14	8	#NAME?	0	6	4	FALSE	102	73	14	NA	2.19	0	0	0	1	0	1	NA	Inf	FALSE	Hispanic or Latino	YES	60	Female	FALSE	TRUE	FALSE	FALSE	TRUE	F	0.742	non-black
978	OUTPATIENT	High	Final result	3.33	4510-05-01	4510-05-01	Yes	CREATININE	3.33	1.05	4510-02-14	0	NA	NA	Inf	9	4510-02-14	8	#NAME?	0	6	4	FALSE	102	73	14	NA	2.19	0	0	0	1	0	1	NA	Inf	FALSE	Hispanic or Latino	YES	60	Female	FALSE	TRUE	FALSE	FALSE	TRUE	F	0.742	non-black
979	OUTPATIENT	High	Final result	1.75	4510-05-25	4510-05-26	Yes	CREATININE	1.75	1.05	4510-02-14	0	NA	NA	Inf	9	4510-02-14	8	#NAME?	0	6	4	FALSE	102	73	14	NA	2.19	0	0	0	1	0	1	NA	Inf	FALSE	Hispanic or Latino	YES	60	Female	FALSE	TRUE	FALSE	FALSE	TRUE	F	0.742	non-black
980	OUTPATIENT	High	Final result	1.5	4510-06-15	4510-06-15	Yes	CREATININE	1.5	1.05	4510-02-14	0	NA	NA	Inf	9	4510-02-14	8	#NAME?	0	6	4	FALSE	102	73	14	NA	2.19	0	0	0	1	0	1	NA	Inf	FALSE	Hispanic or Latino	YES	60	Female	FALSE	TRUE	FALSE	FALSE	TRUE	F	0.742	non-black
981	OUTPATIENT	High	Final result	4.07	4510-05-20	4510-05-20	Yes	CREATININE	4.07	1.05	4510-02-14	0	NA	NA	Inf	9	4510-02-14	8	#NAME?	0	6	4	FALSE	102	73	14	NA	2.19	0	0	0	1	0	1	NA	Inf	FALSE	Hispanic or Latino	YES	60	Female	FALSE	TRUE	FALSE	FALSE	TRUE	F	0.742	non-black
982	OUTPATIENT	High	Final result	3.76	4510-04-26	4510-04-26	Yes	CREATININE	3.76	1.05	4510-02-14	0	NA	NA	Inf	9	4510-02-14	8	#NAME?	0	6	4	FALSE	102	73	14	NA	2.19	0	0	0	1	0	1	NA	Inf	FALSE	Hispanic or Latino	YES	60	Female	FALSE	TRUE	FALSE	FALSE	TRUE	F	0.742	non-black
983	OUTPATIENT	*Unspecified	Final result	0.93	4510-05-28	4510-05-28	Yes	CREATININE	0.93	1.05	4510-02-14	0	NA	NA	Inf	9	4510-02-14	8	#NAME?	0	6	4	FALSE	102	73	14	NA	2.19	0	0	0	1	0	1	NA	Inf	FALSE	Hispanic or Latino	YES	60	Female	FALSE	TRUE	FALSE	FALSE	TRUE	F	0.742	non-black
984	OUTPATIENT	*Unspecified	Final result	0.82	4510-05-29	4510-05-29	Yes	CREATININE	0.82	1.05	4510-02-14	0	NA	NA	Inf	9	4510-02-14	8	#NAME?	0	6	4	FALSE	102	73	14	NA	2.19	0	0	0	1	0	1	NA	Inf	FALSE	Hispanic or Latino	YES	60	Female	FALSE	TRUE	FALSE	FALSE	TRUE	F	0.742	non-black
985	OUTPATIENT	*Unspecified	Final result	0.79	4510-06-07	4510-06-07	Yes	CREATININE	0.79	1.05	4510-02-14	0	NA	NA	Inf	9	4510-02-14	8	#NAME?	0	6	4	FALSE	102	73	14	NA	2.19	0	0	0	1	0	1	NA	Inf	FALSE	Hispanic or Latino	YES	60	Female	FALSE	TRUE	FALSE	FALSE	TRUE	F	0.742	non-black
986	OUTPATIENT	High	Final result	1.94	4510-08-26	4510-08-26	Yes	CREATININE	1.94	1.05	4510-02-14	0	NA	NA	Inf	9	4510-02-14	8	#NAME?	0	6	4	FALSE	102	73	14	NA	2.19	0	0	0	1	0	1	NA	Inf	FALSE	Hispanic or Latino	YES	60	Female	FALSE	TRUE	FALSE	FALSE	TRUE	F	0.742	non-black
987	OUTPATIENT	High	Final result	1.67	4510-08-23	4510-08-23	Yes	CREATININE	1.67	1.05	4510-02-14	0	NA	NA	Inf	9	4510-02-14	8	#NAME?	0	6	4	FALSE	102	73	14	NA	2.19	0	0	0	1	0	1	NA	Inf	FALSE	Hispanic or Latino	YES	60	Female	FALSE	TRUE	FALSE	FALSE	TRUE	F	0.742	non-black
988	OUTPATIENT	High	Final result	1.51	4510-08-24	4510-08-24	Yes	CREATININE	1.51	1.05	4510-02-14	0	NA	NA	Inf	9	4510-02-14	8	#NAME?	0	6	4	FALSE	102	73	14	NA	2.19	0	0	0	1	0	1	NA	Inf	FALSE	Hispanic or Latino	YES	60	Female	FALSE	TRUE	FALSE	FALSE	TRUE	F	0.742	non-black
989	OUTPATIENT	High	Final result	1.75	4510-08-25	4510-08-25	Yes	CREATININE	1.75	1.05	4510-02-14	0	NA	NA	Inf	9	4510-02-14	8	#NAME?	0	6	4	FALSE	102	73	14	NA	2.19	0	0	0	1	0	1	NA	Inf	FALSE	Hispanic or Latino	YES	60	Female	FALSE	TRUE	FALSE	FALSE	TRUE	F	0.742	non-black
990	OUTPATIENT	High	Final result	2.97	4510-05-24	4510-05-24	Yes	CREATININE	2.97	1.05	4510-02-14	0	NA	NA	Inf	9	4510-02-14	8	#NAME?	0	6	4	FALSE	102	73	14	NA	2.19	0	0	0	1	0	1	NA	Inf	FALSE	Hispanic or Latino	YES	60	Female	FALSE	TRUE	FALSE	FALSE	TRUE	F	0.742	non-black
991	OUTPATIENT	High	Final result	2.4	4510-05-03	4510-05-03	Yes	CREATININE	2.4	1.05	4510-02-14	0	NA	NA	Inf	9	4510-02-14	8	#NAME?	0	6	4	FALSE	102	73	14	NA	2.19	0	0	0	1	0	1	NA	Inf	FALSE	Hispanic or Latino	YES	60	Female	FALSE	TRUE	FALSE	FALSE	TRUE	F	0.742	non-black
992	OUTPATIENT	High	Final result	1.28	4510-06-19	4510-06-19	Yes	CREATININE	1.28	1.05	4510-02-14	0	NA	NA	Inf	9	4510-02-14	8	#NAME?	0	6	4	FALSE	102	73	14	NA	2.19	0	0	0	1	0	1	NA	Inf	FALSE	Hispanic or Latino	YES	60	Female	FALSE	TRUE	FALSE	FALSE	TRUE	F	0.742	non-black
993	OUTPATIENT	High	Final result	3.76	4510-05-15	4510-05-15	Yes	CREATININE	3.76	1.05	4510-02-14	0	NA	NA	Inf	9	4510-02-14	8	#NAME?	0	6	4	FALSE	102	73	14	NA	2.19	0	0	0	1	0	1	NA	Inf	FALSE	Hispanic or Latino	YES	60	Female	FALSE	TRUE	FALSE	FALSE	TRUE	F	0.742	non-black
994	OUTPATIENT	*Unspecified	Final result	1.08	4510-06-12	4510-06-12	Yes	CREATININE	1.08	1.05	4510-02-14	0	NA	NA	Inf	9	4510-02-14	8	#NAME?	0	6	4	FALSE	102	73	14	NA	2.19	0	0	0	1	0	1	NA	Inf	FALSE	Hispanic or Latino	YES	60	Female	FALSE	TRUE	FALSE	FALSE	TRUE	F	0.742	non-black
995	OUTPATIENT	*Unspecified	Final result	0.97	4510-05-27	4510-05-27	Yes	CREATININE	0.97	1.05	4510-02-14	0	NA	NA	Inf	9	4510-02-14	8	#NAME?	0	6	4	FALSE	102	73	14	NA	2.19	0	0	0	1	0	1	NA	Inf	FALSE	Hispanic or Latino	YES	60	Female	FALSE	TRUE	FALSE	FALSE	TRUE	F	0.742	non-black
996	OUTPATIENT	High	Final result	2.07	4510-06-18	4510-06-18	Yes	CREATININE	2.07	1.05	4510-02-14	0	NA	NA	Inf	9	4510-02-14	8	#NAME?	0	6	4	FALSE	102	73	14	NA	2.19	0	0	0	1	0	1	NA	Inf	FALSE	Hispanic or Latino	YES	60	Female	FALSE	TRUE	FALSE	FALSE	TRUE	F	0.742	non-black
997	OUTPATIENT	High	Final result	1.16	4510-04-19	4510-04-19	Yes	CREATININE	1.16	1.05	4510-02-14	0	NA	NA	Inf	9	4510-02-14	8	#NAME?	0	6	4	FALSE	102	73	14	NA	2.19	0	0	0	1	0	1	NA	Inf	FALSE	Hispanic or Latino	YES	60	Female	FALSE	TRUE	FALSE	FALSE	TRUE	F	0.742	non-black
998	OUTPATIENT	High	Final result	4.62	4510-04-13	4510-04-13	Yes	CREATININE	4.62	1.05	4510-02-14	0	NA	NA	Inf	9	4510-02-14	8	#NAME?	0	6	4	FALSE	102	73	14	NA	2.19	0	0	0	1	0	1	NA	Inf	FALSE	Hispanic or Latino	YES	60	Female	FALSE	TRUE	FALSE	FALSE	TRUE	F	0.742	non-black
999	OUTPATIENT	High	Final result	1.29	4510-04-18	4510-04-18	Yes	CREATININE	1.29	1.05	4510-02-14	0	NA	NA	Inf	9	4510-02-14	8	#NAME?	0	6	4	FALSE	102	73	14	NA	2.19	0	0	0	1	0	1	NA	Inf	FALSE	Hispanic or Latino	YES	60	Female	FALSE	TRUE	FALSE	FALSE	TRUE	F	0.742	non-black
1000	OUTPATIENT	High	Final result	5.39	4510-04-14	4510-04-14	Yes	CREATININE	5.39	1.05	4510-02-14	0	NA	NA	Inf	9	4510-02-14	8	#NAME?	0	6	4	FALSE	102	73	14	NA	2.19	0	0	0	1	0	1	NA	Inf	FALSE	Hispanic or Latino	YES	60	Female	FALSE	TRUE	FALSE	FALSE	TRUE	F	0.742	non-black
1001	OUTPATIENT	High	Final result	1.94	4510-04-16	4510-04-16	Yes	CREATININE	1.94	1.05	4510-02-14	0	NA	NA	Inf	9	4510-02-14	8	#NAME?	0	6	4	FALSE	102	73	14	NA	2.19	0	0	0	1	0	1	NA	Inf	FALSE	Hispanic or Latino	YES	60	Female	FALSE	TRUE	FALSE	FALSE	TRUE	F	0.742	non-black
1002	OUTPATIENT	High	Final result	1.63	4510-08-13	4510-08-13	Yes	CREATININE	1.63	1.05	4510-02-14	0	NA	NA	Inf	9	4510-02-14	8	#NAME?	0	6	4	FALSE	102	73	14	NA	2.19	0	0	0	1	0	1	NA	Inf	FALSE	Hispanic or Latino	YES	60	Female	FALSE	TRUE	FALSE	FALSE	TRUE	F	0.742	non-black
1003	OUTPATIENT	High	Final result	1.18	4510-07-21	4510-07-21	Yes	CREATININE	1.18	1.05	4510-02-14	0	NA	NA	Inf	9	4510-02-14	8	#NAME?	0	6	4	FALSE	102	73	14	NA	2.19	0	0	0	1	0	1	NA	Inf	FALSE	Hispanic or Latino	YES	60	Female	FALSE	TRUE	FALSE	FALSE	TRUE	F	0.742	non-black
1004	OUTPATIENT	*Unspecified	Final result	0.5	4510-08-01	4510-08-01	Yes	CREATININE	0.5	1.05	4510-02-14	0	NA	NA	Inf	9	4510-02-14	8	#NAME?	0	6	4	FALSE	102	73	14	NA	2.19	0	0	0	1	0	1	NA	Inf	FALSE	Hispanic or Latino	YES	60	Female	FALSE	TRUE	FALSE	FALSE	TRUE	F	0.742	non-black
1005	OUTPATIENT	*Unspecified	Final result	0.77	4510-07-26	4510-07-26	Yes	CREATININE	0.77	1.05	4510-02-14	0	NA	NA	Inf	9	4510-02-14	8	#NAME?	0	6	4	FALSE	102	73	14	NA	2.19	0	0	0	1	0	1	NA	Inf	FALSE	Hispanic or Latino	YES	60	Female	FALSE	TRUE	FALSE	FALSE	TRUE	F	0.742	non-black
1006	OUTPATIENT	High	Final result	1.88	4510-08-11	4510-08-11	Yes	CREATININE	1.88	1.05	4510-02-14	0	NA	NA	Inf	9	4510-02-14	8	#NAME?	0	6	4	FALSE	102	73	14	NA	2.19	0	0	0	1	0	1	NA	Inf	FALSE	Hispanic or Latino	YES	60	Female	FALSE	TRUE	FALSE	FALSE	TRUE	F	0.742	non-black
1007	OUTPATIENT	High	Final result	1.45	4510-06-04	4510-06-04	Yes	CREATININE	1.45	1.05	4510-02-14	0	NA	NA	Inf	9	4510-02-14	8	#NAME?	0	6	4	FALSE	102	73	14	NA	2.19	0	0	0	1	0	1	NA	Inf	FALSE	Hispanic or Latino	YES	60	Female	FALSE	TRUE	FALSE	FALSE	TRUE	F	0.742	non-black
1008	OUTPATIENT	High	Final result	4.96	4510-04-28	4510-04-28	Yes	CREATININE	4.96	1.05	4510-02-14	0	NA	NA	Inf	9	4510-02-14	8	#NAME?	0	6	4	FALSE	102	73	14	NA	2.19	0	0	0	1	0	1	NA	Inf	FALSE	Hispanic or Latino	YES	60	Female	FALSE	TRUE	FALSE	FALSE	TRUE	F	0.742	non-black
1009	OUTPATIENT	High	Final result	3.97	4510-04-30	4510-04-30	Yes	CREATININE	3.97	1.05	4510-02-14	0	NA	NA	Inf	9	4510-02-14	8	#NAME?	0	6	4	FALSE	102	73	14	NA	2.19	0	0	0	1	0	1	NA	Inf	FALSE	Hispanic or Latino	YES	60	Female	FALSE	TRUE	FALSE	FALSE	TRUE	F	0.742	non-black
1010	OUTPATIENT	High	Final result	1.71	4510-05-25	4510-05-25	Yes	CREATININE	1.71	1.05	4510-02-14	0	NA	NA	Inf	9	4510-02-14	8	#NAME?	0	6	4	FALSE	102	73	14	NA	2.19	0	0	0	1	0	1	NA	Inf	FALSE	Hispanic or Latino	YES	60	Female	FALSE	TRUE	FALSE	FALSE	TRUE	F	0.742	non-black
1011	OUTPATIENT	High	Final result	1.26	4510-05-26	4510-05-26	Yes	CREATININE	1.26	1.05	4510-02-14	0	NA	NA	Inf	9	4510-02-14	8	#NAME?	0	6	4	FALSE	102	73	14	NA	2.19	0	0	0	1	0	1	NA	Inf	FALSE	Hispanic or Latino	YES	60	Female	FALSE	TRUE	FALSE	FALSE	TRUE	F	0.742	non-black
1012	OUTPATIENT	High	Final result	1.93	4510-06-17	4510-06-17	Yes	CREATININE	1.93	1.05	4510-02-14	0	NA	NA	Inf	9	4510-02-14	8	#NAME?	0	6	4	FALSE	102	73	14	NA	2.19	0	0	0	1	0	1	NA	Inf	FALSE	Hispanic or Latino	YES	60	Female	FALSE	TRUE	FALSE	FALSE	TRUE	F	0.742	non-black
1013	OUTPATIENT	High	Final result	3.99	4510-04-26	4510-04-26	Yes	CREATININE	3.99	1.05	4510-02-14	0	NA	NA	Inf	9	4510-02-14	8	#NAME?	0	6	4	FALSE	102	73	14	NA	2.19	0	0	0	1	0	1	NA	Inf	FALSE	Hispanic or Latino	YES	60	Female	FALSE	TRUE	FALSE	FALSE	TRUE	F	0.742	non-black
1014	OUTPATIENT	High	Final result	1.55	4510-04-17	4510-04-17	Yes	CREATININE	1.55	1.05	4510-02-14	0	NA	NA	Inf	9	4510-02-14	8	#NAME?	0	6	4	FALSE	102	73	14	NA	2.19	0	0	0	1	0	1	NA	Inf	FALSE	Hispanic or Latino	YES	60	Female	FALSE	TRUE	FALSE	FALSE	TRUE	F	0.742	non-black
1015	OUTPATIENT	*Unspecified	Final result	1.09	4510-04-19	4510-04-20	Yes	CREATININE	1.09	1.05	4510-02-14	0	NA	NA	Inf	9	4510-02-14	8	#NAME?	0	6	4	FALSE	102	73	14	NA	2.19	0	0	0	1	0	1	NA	Inf	FALSE	Hispanic or Latino	YES	60	Female	FALSE	TRUE	FALSE	FALSE	TRUE	F	0.742	non-black
1016	OUTPATIENT	*Unspecified	Final result	0.95	4510-06-12	4510-06-12	Yes	CREATININE	0.95	1.05	4510-02-14	0	NA	NA	Inf	9	4510-02-14	8	#NAME?	0	6	4	FALSE	102	73	14	NA	2.19	0	0	0	1	0	1	NA	Inf	FALSE	Hispanic or Latino	YES	60	Female	FALSE	TRUE	FALSE	FALSE	TRUE	F	0.742	non-black
1017	OUTPATIENT	*Unspecified	Final result	0.82	4510-07-29	4510-07-29	Yes	CREATININE	0.82	1.05	4510-02-14	0	NA	NA	Inf	9	4510-02-14	8	#NAME?	0	6	4	FALSE	102	73	14	NA	2.19	0	0	0	1	0	1	NA	Inf	FALSE	Hispanic or Latino	YES	60	Female	FALSE	TRUE	FALSE	FALSE	TRUE	F	0.742	non-black
1018	OUTPATIENT	High	Final result	1.51	4510-07-14	4510-07-14	Yes	CREATININE	1.51	1.05	4510-02-14	0	NA	NA	Inf	9	4510-02-14	8	#NAME?	0	6	4	FALSE	102	73	14	NA	2.19	0	0	0	1	0	1	NA	Inf	FALSE	Hispanic or Latino	YES	60	Female	FALSE	TRUE	FALSE	FALSE	TRUE	F	0.742	non-black
1019	OUTPATIENT	High	Final result	1.26	4510-07-27	4510-07-28	Yes	CREATININE	1.26	1.05	4510-02-14	0	NA	NA	Inf	9	4510-02-14	8	#NAME?	0	6	4	FALSE	102	73	14	NA	2.19	0	0	0	1	0	1	NA	Inf	FALSE	Hispanic or Latino	YES	60	Female	FALSE	TRUE	FALSE	FALSE	TRUE	F	0.742	non-black
1020	OUTPATIENT	High	Final result	1.32	4510-07-28	4510-07-28	Yes	CREATININE	1.32	1.05	4510-02-14	0	NA	NA	Inf	9	4510-02-14	8	#NAME?	0	6	4	FALSE	102	73	14	NA	2.19	0	0	0	1	0	1	NA	Inf	FALSE	Hispanic or Latino	YES	60	Female	FALSE	TRUE	FALSE	FALSE	TRUE	F	0.742	non-black
1021	OUTPATIENT	High	Final result	1.53	4510-07-22	4510-07-22	Yes	CREATININE	1.53	1.05	4510-02-14	0	NA	NA	Inf	9	4510-02-14	8	#NAME?	0	6	4	FALSE	102	73	14	NA	2.19	0	0	0	1	0	1	NA	Inf	FALSE	Hispanic or Latino	YES	60	Female	FALSE	TRUE	FALSE	FALSE	TRUE	F	0.742	non-black
1022	OUTPATIENT	*Unspecified	Final result	0.79	4510-08-02	4510-08-02	Yes	CREATININE	0.79	1.05	4510-02-14	0	NA	NA	Inf	9	4510-02-14	8	#NAME?	0	6	4	FALSE	102	73	14	NA	2.19	0	0	0	1	0	1	NA	Inf	FALSE	Hispanic or Latino	YES	60	Female	FALSE	TRUE	FALSE	FALSE	TRUE	F	0.742	non-black
1023	OUTPATIENT	High	Final result	2	4510-08-27	4510-08-27	Yes	CREATININE	2	1.05	4510-02-14	0	NA	NA	Inf	9	4510-02-14	8	#NAME?	0	6	4	FALSE	102	73	14	NA	2.19	0	0	0	1	0	1	NA	Inf	FALSE	Hispanic or Latino	YES	60	Female	FALSE	TRUE	FALSE	FALSE	TRUE	F	0.742	non-black
1024	OUTPATIENT	*Unspecified	Final result	1.05	4510-06-26	4510-06-26	Yes	CREATININE	1.05	1.05	4510-02-14	0	NA	NA	Inf	9	4510-02-14	8	#NAME?	0	6	4	FALSE	102	73	14	NA	2.19	0	0	0	1	0	1	NA	Inf	FALSE	Hispanic or Latino	YES	60	Female	FALSE	TRUE	FALSE	FALSE	TRUE	F	0.742	non-black
1025	OUTPATIENT	High	Final result	2.17	4510-06-18	4510-06-18	Yes	CREATININE	2.17	1.05	4510-02-14	0	NA	NA	Inf	9	4510-02-14	8	#NAME?	0	6	4	FALSE	102	73	14	NA	2.19	0	0	0	1	0	1	NA	Inf	FALSE	Hispanic or Latino	YES	60	Female	FALSE	TRUE	FALSE	FALSE	TRUE	F	0.742	non-black
1026	OUTPATIENT	High	Final result	2.62	4510-05-24	4510-05-24	Yes	CREATININE	2.62	1.05	4510-02-14	0	NA	NA	Inf	9	4510-02-14	8	#NAME?	0	6	4	FALSE	102	73	14	NA	2.19	0	0	0	1	0	1	NA	Inf	FALSE	Hispanic or Latino	YES	60	Female	FALSE	TRUE	FALSE	FALSE	TRUE	F	0.742	non-black
1027	OUTPATIENT	High	Final result	2.97	4510-05-24	4510-05-24	Yes	CREATININE	2.97	1.05	4510-02-14	0	NA	NA	Inf	9	4510-02-14	8	#NAME?	0	6	4	FALSE	102	73	14	NA	2.19	0	0	0	1	0	1	NA	Inf	FALSE	Hispanic or Latino	YES	60	Female	FALSE	TRUE	FALSE	FALSE	TRUE	F	0.742	non-black
1028	OUTPATIENT	High	Final result	3.34	4510-05-04	4510-05-04	Yes	CREATININE	3.34	1.05	4510-02-14	0	NA	NA	Inf	9	4510-02-14	8	#NAME?	0	6	4	FALSE	102	73	14	NA	2.19	0	0	0	1	0	1	NA	Inf	FALSE	Hispanic or Latino	YES	60	Female	FALSE	TRUE	FALSE	FALSE	TRUE	F	0.742	non-black
1029	OUTPATIENT	*Unspecified	Final result	0.65	4510-07-30	4510-07-30	Yes	CREATININE	0.65	1.05	4510-02-14	0	NA	NA	Inf	9	4510-02-14	8	#NAME?	0	6	4	FALSE	102	73	14	NA	2.19	0	0	0	1	0	1	NA	Inf	FALSE	Hispanic or Latino	YES	60	Female	FALSE	TRUE	FALSE	FALSE	TRUE	F	0.742	non-black
1030	OUTPATIENT	High	Final result	1.46	4510-07-16	4510-07-16	Yes	CREATININE	1.46	1.05	4510-02-14	0	NA	NA	Inf	9	4510-02-14	8	#NAME?	0	6	4	FALSE	102	73	14	NA	2.19	0	0	0	1	0	1	NA	Inf	FALSE	Hispanic or Latino	YES	60	Female	FALSE	TRUE	FALSE	FALSE	TRUE	F	0.742	non-black
1031	OUTPATIENT	*Unspecified	Final result	1.04	4510-07-12	4510-07-12	Yes	CREATININE	1.04	1.05	4510-02-14	0	NA	NA	Inf	9	4510-02-14	8	#NAME?	0	6	4	FALSE	102	73	14	NA	2.19	0	0	0	1	0	1	NA	Inf	FALSE	Hispanic or Latino	YES	60	Female	FALSE	TRUE	FALSE	FALSE	TRUE	F	0.742	non-black
1032	OUTPATIENT	*Unspecified	Final result	0.92	4510-07-25	4510-07-25	Yes	CREATININE	0.92	1.05	4510-02-14	0	NA	NA	Inf	9	4510-02-14	8	#NAME?	0	6	4	FALSE	102	73	14	NA	2.19	0	0	0	1	0	1	NA	Inf	FALSE	Hispanic or Latino	YES	60	Female	FALSE	TRUE	FALSE	FALSE	TRUE	F	0.742	non-black
1033	OUTPATIENT	High	Final result	1.71	4510-07-07	4510-07-07	Yes	CREATININE	1.71	1.05	4510-02-14	0	NA	NA	Inf	9	4510-02-14	8	#NAME?	0	6	4	FALSE	102	73	14	NA	2.19	0	0	0	1	0	1	NA	Inf	FALSE	Hispanic or Latino	YES	60	Female	FALSE	TRUE	FALSE	FALSE	TRUE	F	0.742	non-black
1034	OUTPATIENT	High	Final result	1.43	4510-07-11	4510-07-11	Yes	CREATININE	1.43	1.05	4510-02-14	0	NA	NA	Inf	9	4510-02-14	8	#NAME?	0	6	4	FALSE	102	73	14	NA	2.19	0	0	0	1	0	1	NA	Inf	FALSE	Hispanic or Latino	YES	60	Female	FALSE	TRUE	FALSE	FALSE	TRUE	F	0.742	non-black
1035	OUTPATIENT	*Unspecified	Final result	1.03	4510-06-14	4510-06-14	Yes	CREATININE	1.03	1.05	4510-02-14	0	NA	NA	Inf	9	4510-02-14	8	#NAME?	0	6	4	FALSE	102	73	14	NA	2.19	0	0	0	1	0	1	NA	Inf	FALSE	Hispanic or Latino	YES	60	Female	FALSE	TRUE	FALSE	FALSE	TRUE	F	0.742	non-black
1036	OUTPATIENT	High	Final result	1.4	4510-07-13	4510-07-13	Yes	CREATININE	1.4	1.05	4510-02-14	0	NA	NA	Inf	9	4510-02-14	8	#NAME?	0	6	4	FALSE	102	73	14	NA	2.19	0	0	0	1	0	1	NA	Inf	FALSE	Hispanic or Latino	YES	60	Female	FALSE	TRUE	FALSE	FALSE	TRUE	F	0.742	non-black
1037	OUTPATIENT	High	Final result	1.84	4510-08-08	4510-08-08	Yes	CREATININE	1.84	1.05	4510-02-14	0	NA	NA	Inf	9	4510-02-14	8	#NAME?	0	6	4	FALSE	102	73	14	NA	2.19	0	0	0	1	0	1	NA	Inf	FALSE	Hispanic or Latino	YES	60	Female	FALSE	TRUE	FALSE	FALSE	TRUE	F	0.742	non-black
1038	OUTPATIENT	High	Final result	1.73	4510-08-18	4510-08-18	Yes	CREATININE	1.73	1.05	4510-02-14	0	NA	NA	Inf	9	4510-02-14	8	#NAME?	0	6	4	FALSE	102	73	14	NA	2.19	0	0	0	1	0	1	NA	Inf	FALSE	Hispanic or Latino	YES	60	Female	FALSE	TRUE	FALSE	FALSE	TRUE	F	0.742	non-black
1039	OUTPATIENT	High	Final result	1.21	4510-07-15	4510-07-15	Yes	CREATININE	1.21	1.05	4510-02-14	0	NA	NA	Inf	9	4510-02-14	8	#NAME?	0	6	4	FALSE	102	73	14	NA	2.19	0	0	0	1	0	1	NA	Inf	FALSE	Hispanic or Latino	YES	60	Female	FALSE	TRUE	FALSE	FALSE	TRUE	F	0.742	non-black
1040	OUTPATIENT	*Unspecified	Final result	1.05	4510-07-28	4510-07-28	Yes	CREATININE	1.05	1.05	4510-02-14	0	NA	NA	Inf	9	4510-02-14	8	#NAME?	0	6	4	FALSE	102	73	14	NA	2.19	0	0	0	1	0	1	NA	Inf	FALSE	Hispanic or Latino	YES	60	Female	FALSE	TRUE	FALSE	FALSE	TRUE	F	0.742	non-black
1041	OUTPATIENT	*Unspecified	Final result	0.65	4510-08-16	4510-08-16	Yes	CREATININE	0.65	1.05	4510-02-14	0	NA	NA	Inf	9	4510-02-14	8	#NAME?	0	6	4	FALSE	102	73	14	NA	2.19	0	0	0	1	0	1	NA	Inf	FALSE	Hispanic or Latino	YES	60	Female	FALSE	TRUE	FALSE	FALSE	TRUE	F	0.742	non-black
1042	OUTPATIENT	High	Final result	2.73	4510-05-01	4510-05-01	Yes	CREATININE	2.73	1.05	4510-02-14	0	NA	NA	Inf	9	4510-02-14	8	#NAME?	0	6	4	FALSE	102	73	14	NA	2.19	0	0	0	1	0	1	NA	Inf	FALSE	Hispanic or Latino	YES	60	Female	FALSE	TRUE	FALSE	FALSE	TRUE	F	0.742	non-black
1043	OUTPATIENT	High	Final result	1.54	4510-04-17	4510-04-17	Yes	CREATININE	1.54	1.05	4510-02-14	0	NA	NA	Inf	9	4510-02-14	8	#NAME?	0	6	4	FALSE	102	73	14	NA	2.19	0	0	0	1	0	1	NA	Inf	FALSE	Hispanic or Latino	YES	60	Female	FALSE	TRUE	FALSE	FALSE	TRUE	F	0.742	non-black
1044	OUTPATIENT	High	Final result	1.4	4510-08-14	4510-08-14	Yes	CREATININE	1.4	1.05	4510-02-14	0	NA	NA	Inf	9	4510-02-14	8	#NAME?	0	6	4	FALSE	102	73	14	NA	2.19	0	0	0	1	0	1	NA	Inf	FALSE	Hispanic or Latino	YES	60	Female	FALSE	TRUE	FALSE	FALSE	TRUE	F	0.742	non-black
1045	OUTPATIENT	High	Final result	1.66	4510-08-09	4510-08-09	Yes	CREATININE	1.66	1.05	4510-02-14	0	NA	NA	Inf	9	4510-02-14	8	#NAME?	0	6	4	FALSE	102	73	14	NA	2.19	0	0	0	1	0	1	NA	Inf	FALSE	Hispanic or Latino	YES	60	Female	FALSE	TRUE	FALSE	FALSE	TRUE	F	0.742	non-black
1046	OUTPATIENT	High	Final result	1.2	4510-07-21	4510-07-21	Yes	CREATININE	1.2	1.05	4510-02-14	0	NA	NA	Inf	9	4510-02-14	8	#NAME?	0	6	4	FALSE	102	73	14	NA	2.19	0	0	0	1	0	1	NA	Inf	FALSE	Hispanic or Latino	YES	60	Female	FALSE	TRUE	FALSE	FALSE	TRUE	F	0.742	non-black
1047	OUTPATIENT	High	Final result	1.64	4510-07-14	4510-07-14	Yes	CREATININE	1.64	1.05	4510-02-14	0	NA	NA	Inf	9	4510-02-14	8	#NAME?	0	6	4	FALSE	102	73	14	NA	2.19	0	0	0	1	0	1	NA	Inf	FALSE	Hispanic or Latino	YES	60	Female	FALSE	TRUE	FALSE	FALSE	TRUE	F	0.742	non-black
1048	OUTPATIENT	High	Final result	1.42	4510-07-22	4510-07-22	Yes	CREATININE	1.42	1.05	4510-02-14	0	NA	NA	Inf	9	4510-02-14	8	#NAME?	0	6	4	FALSE	102	73	14	NA	2.19	0	0	0	1	0	1	NA	Inf	FALSE	Hispanic or Latino	YES	60	Female	FALSE	TRUE	FALSE	FALSE	TRUE	F	0.742	non-black
1049	OUTPATIENT	High	Final result	1.79	4510-08-23	4510-08-23	Yes	CREATININE	1.79	1.05	4510-02-14	0	NA	NA	Inf	9	4510-02-14	8	#NAME?	0	6	4	FALSE	102	73	14	NA	2.19	0	0	0	1	0	1	NA	Inf	FALSE	Hispanic or Latino	YES	60	Female	FALSE	TRUE	FALSE	FALSE	TRUE	F	0.742	non-black
1050	OUTPATIENT	High	Final result	1.63	4510-08-22	4510-08-22	Yes	CREATININE	1.63	1.05	4510-02-14	0	NA	NA	Inf	9	4510-02-14	8	#NAME?	0	6	4	FALSE	102	73	14	NA	2.19	0	0	0	1	0	1	NA	Inf	FALSE	Hispanic or Latino	YES	60	Female	FALSE	TRUE	FALSE	FALSE	TRUE	F	0.742	non-black
1051	OUTPATIENT	*Unspecified	Final result	0.82	4510-06-10	4510-06-10	Yes	CREATININE	0.82	1.05	4510-02-14	0	NA	NA	Inf	9	4510-02-14	8	#NAME?	0	6	4	FALSE	102	73	14	NA	2.19	0	0	0	1	0	1	NA	Inf	FALSE	Hispanic or Latino	YES	60	Female	FALSE	TRUE	FALSE	FALSE	TRUE	F	0.742	non-black
1052	OUTPATIENT	*Unspecified	Final result	1.03	4510-04-21	4510-04-21	Yes	CREATININE	1.03	1.05	4510-02-14	0	NA	NA	Inf	9	4510-02-14	8	#NAME?	0	6	4	FALSE	102	73	14	NA	2.19	0	0	0	1	0	1	NA	Inf	FALSE	Hispanic or Latino	YES	60	Female	FALSE	TRUE	FALSE	FALSE	TRUE	F	0.742	non-black
1053	OUTPATIENT	*Unspecified	Final result	1.09	4510-06-05	4510-06-05	Yes	CREATININE	1.09	1.05	4510-02-14	0	NA	NA	Inf	9	4510-02-14	8	#NAME?	0	6	4	FALSE	102	73	14	NA	2.19	0	0	0	1	0	1	NA	Inf	FALSE	Hispanic or Latino	YES	60	Female	FALSE	TRUE	FALSE	FALSE	TRUE	F	0.742	non-black
1054	OUTPATIENT	*Unspecified	Final result	1.09	4510-06-03	4510-06-03	Yes	CREATININE	1.09	1.05	4510-02-14	0	NA	NA	Inf	9	4510-02-14	8	#NAME?	0	6	4	FALSE	102	73	14	NA	2.19	0	0	0	1	0	1	NA	Inf	FALSE	Hispanic or Latino	YES	60	Female	FALSE	TRUE	FALSE	FALSE	TRUE	F	0.742	non-black
1055	OUTPATIENT	*Unspecified	Final result	0.92	4510-06-24	4510-06-24	Yes	CREATININE	0.92	1.05	4510-02-14	0	NA	NA	Inf	9	4510-02-14	8	#NAME?	0	6	4	FALSE	102	73	14	NA	2.19	0	0	0	1	0	1	NA	Inf	FALSE	Hispanic or Latino	YES	60	Female	FALSE	TRUE	FALSE	FALSE	TRUE	F	0.742	non-black
1056	OUTPATIENT	High	Final result	2.35	4510-05-25	4510-05-25	Yes	CREATININE	2.35	1.05	4510-02-14	0	NA	NA	Inf	9	4510-02-14	8	#NAME?	0	6	4	FALSE	102	73	14	NA	2.19	0	0	0	1	0	1	NA	Inf	FALSE	Hispanic or Latino	YES	60	Female	FALSE	TRUE	FALSE	FALSE	TRUE	F	0.742	non-black
1057	OUTPATIENT	High	Final result	1.23	4510-04-18	4510-04-18	Yes	CREATININE	1.23	1.05	4510-02-14	0	NA	NA	Inf	9	4510-02-14	8	#NAME?	0	6	4	FALSE	102	73	14	NA	2.19	0	0	0	1	0	1	NA	Inf	FALSE	Hispanic or Latino	YES	60	Female	FALSE	TRUE	FALSE	FALSE	TRUE	F	0.742	non-black
1058	OUTPATIENT	High	Final result	3.42	4510-05-19	4510-05-19	Yes	CREATININE	3.42	1.05	4510-02-14	0	NA	NA	Inf	9	4510-02-14	8	#NAME?	0	6	4	FALSE	102	73	14	NA	2.19	0	0	0	1	0	1	NA	Inf	FALSE	Hispanic or Latino	YES	60	Female	FALSE	TRUE	FALSE	FALSE	TRUE	F	0.742	non-black
1059	OUTPATIENT	High	Final result	1.31	4510-07-24	4510-07-24	Yes	CREATININE	1.31	1.05	4510-02-14	0	NA	NA	Inf	9	4510-02-14	8	#NAME?	0	6	4	FALSE	102	73	14	NA	2.19	0	0	0	1	0	1	NA	Inf	FALSE	Hispanic or Latino	YES	60	Female	FALSE	TRUE	FALSE	FALSE	TRUE	F	0.742	non-black
1060	OUTPATIENT	High	Final result	1.95	4510-08-12	4510-08-12	Yes	CREATININE	1.95	1.05	4510-02-14	0	NA	NA	Inf	9	4510-02-14	8	#NAME?	0	6	4	FALSE	102	73	14	NA	2.19	0	0	0	1	0	1	NA	Inf	FALSE	Hispanic or Latino	YES	60	Female	FALSE	TRUE	FALSE	FALSE	TRUE	F	0.742	non-black
1061	OUTPATIENT	High	Final result	1.65	4510-08-05	4510-08-05	Yes	CREATININE	1.65	1.05	4510-02-14	0	NA	NA	Inf	9	4510-02-14	8	#NAME?	0	6	4	FALSE	102	73	14	NA	2.19	0	0	0	1	0	1	NA	Inf	FALSE	Hispanic or Latino	YES	60	Female	FALSE	TRUE	FALSE	FALSE	TRUE	F	0.742	non-black
1062	OUTPATIENT	High	Final result	1.19	4510-07-21	4510-07-21	Yes	CREATININE	1.19	1.05	4510-02-14	0	NA	NA	Inf	9	4510-02-14	8	#NAME?	0	6	4	FALSE	102	73	14	NA	2.19	0	0	0	1	0	1	NA	Inf	FALSE	Hispanic or Latino	YES	60	Female	FALSE	TRUE	FALSE	FALSE	TRUE	F	0.742	non-black
1063	OUTPATIENT	High	Final result	1.44	4510-08-04	4510-08-04	Yes	CREATININE	1.44	1.05	4510-02-14	0	NA	NA	Inf	9	4510-02-14	8	#NAME?	0	6	4	FALSE	102	73	14	NA	2.19	0	0	0	1	0	1	NA	Inf	FALSE	Hispanic or Latino	YES	60	Female	FALSE	TRUE	FALSE	FALSE	TRUE	F	0.742	non-black
1064	OUTPATIENT	High	Final result	1.11	4510-04-19	4510-04-19	Yes	CREATININE	1.11	1.05	4510-02-14	0	NA	NA	Inf	9	4510-02-14	8	#NAME?	0	6	4	FALSE	102	73	14	NA	2.19	0	0	0	1	0	1	NA	Inf	FALSE	Hispanic or Latino	YES	60	Female	FALSE	TRUE	FALSE	FALSE	TRUE	F	0.742	non-black
1065	OUTPATIENT	High	Final result	3.89	4510-04-05	4510-04-05	Yes	CREATININE	3.89	1.05	4510-02-14	0	NA	NA	Inf	9	4510-02-14	8	#NAME?	0	6	4	FALSE	102	73	14	NA	2.19	0	0	0	1	0	1	NA	Inf	FALSE	Hispanic or Latino	YES	60	Female	FALSE	TRUE	FALSE	FALSE	TRUE	F	0.742	non-black
1066	OUTPATIENT	High	Final result	2.04	4510-05-02	4510-05-02	Yes	CREATININE	2.04	1.05	4510-02-14	0	NA	NA	Inf	9	4510-02-14	8	#NAME?	0	6	4	FALSE	102	73	14	NA	2.19	0	0	0	1	0	1	NA	Inf	FALSE	Hispanic or Latino	YES	60	Female	FALSE	TRUE	FALSE	FALSE	TRUE	F	0.742	non-black
1067	OUTPATIENT	High	Final result	1.24	4510-06-23	4510-06-23	Yes	CREATININE	1.24	1.05	4510-02-14	0	NA	NA	Inf	9	4510-02-14	8	#NAME?	0	6	4	FALSE	102	73	14	NA	2.19	0	0	0	1	0	1	NA	Inf	FALSE	Hispanic or Latino	YES	60	Female	FALSE	TRUE	FALSE	FALSE	TRUE	F	0.742	non-black
1068	OUTPATIENT	High	Final result	3.2	4510-04-25	4510-04-25	Yes	CREATININE	3.2	1.05	4510-02-14	0	NA	NA	Inf	9	4510-02-14	8	#NAME?	0	6	4	FALSE	102	73	14	NA	2.19	0	0	0	1	0	1	NA	Inf	FALSE	Hispanic or Latino	YES	60	Female	FALSE	TRUE	FALSE	FALSE	TRUE	F	0.742	non-black
1069	OUTPATIENT	High	Final result	3.07	4510-05-14	4510-05-14	Yes	CREATININE	3.07	1.05	4510-02-14	0	NA	NA	Inf	9	4510-02-14	8	#NAME?	0	6	4	FALSE	102	73	14	NA	2.19	0	0	0	1	0	1	NA	Inf	FALSE	Hispanic or Latino	YES	60	Female	FALSE	TRUE	FALSE	FALSE	TRUE	F	0.742	non-black
1070	OUTPATIENT	High	Final result	1.8	4510-08-21	4510-08-21	Yes	CREATININE	1.8	1.05	4510-02-14	0	NA	NA	Inf	9	4510-02-14	8	#NAME?	0	6	4	FALSE	102	73	14	NA	2.19	0	0	0	1	0	1	NA	Inf	FALSE	Hispanic or Latino	YES	60	Female	FALSE	TRUE	FALSE	FALSE	TRUE	F	0.742	non-black
1071	OUTPATIENT	*Unspecified	Final result	1.1	4510-07-10	4510-07-10	Yes	CREATININE	1.1	1.05	4510-02-14	0	NA	NA	Inf	9	4510-02-14	8	#NAME?	0	6	4	FALSE	102	73	14	NA	2.19	0	0	0	1	0	1	NA	Inf	FALSE	Hispanic or Latino	YES	60	Female	FALSE	TRUE	FALSE	FALSE	TRUE	F	0.742	non-black
1072	OUTPATIENT	*Unspecified	Final result	1.01	4510-07-05	4510-07-05	Yes	CREATININE	1.01	1.05	4510-02-14	0	NA	NA	Inf	9	4510-02-14	8	#NAME?	0	6	4	FALSE	102	73	14	NA	2.19	0	0	0	1	0	1	NA	Inf	FALSE	Hispanic or Latino	YES	60	Female	FALSE	TRUE	FALSE	FALSE	TRUE	F	0.742	non-black
1073	OUTPATIENT	High	Final result	1.53	4510-07-09	4510-07-09	Yes	CREATININE	1.53	1.05	4510-02-14	0	NA	NA	Inf	9	4510-02-14	8	#NAME?	0	6	4	FALSE	102	73	14	NA	2.19	0	0	0	1	0	1	NA	Inf	FALSE	Hispanic or Latino	YES	60	Female	FALSE	TRUE	FALSE	FALSE	TRUE	F	0.742	non-black
1074	OUTPATIENT	High	Final result	1.19	4510-07-08	4510-07-08	Yes	CREATININE	1.19	1.05	4510-02-14	0	NA	NA	Inf	9	4510-02-14	8	#NAME?	0	6	4	FALSE	102	73	14	NA	2.19	0	0	0	1	0	1	NA	Inf	FALSE	Hispanic or Latino	YES	60	Female	FALSE	TRUE	FALSE	FALSE	TRUE	F	0.742	non-black
1075	OUTPATIENT	High	Final result	1.36	4510-07-04	4510-07-04	Yes	CREATININE	1.36	1.05	4510-02-14	0	NA	NA	Inf	9	4510-02-14	8	#NAME?	0	6	4	FALSE	102	73	14	NA	2.19	0	0	0	1	0	1	NA	Inf	FALSE	Hispanic or Latino	YES	60	Female	FALSE	TRUE	FALSE	FALSE	TRUE	F	0.742	non-black
1076	OUTPATIENT	High	Final result	1.33	4510-07-06	4510-07-06	Yes	CREATININE	1.33	1.05	4510-02-14	0	NA	NA	Inf	9	4510-02-14	8	#NAME?	0	6	4	FALSE	102	73	14	NA	2.19	0	0	0	1	0	1	NA	Inf	FALSE	Hispanic or Latino	YES	60	Female	FALSE	TRUE	FALSE	FALSE	TRUE	F	0.742	non-black
1077	OUTPATIENT	High	Final result	1.12	4510-07-03	4510-07-03	Yes	CREATININE	1.12	1.05	4510-02-14	0	NA	NA	Inf	9	4510-02-14	8	#NAME?	0	6	4	FALSE	102	73	14	NA	2.19	0	0	0	1	0	1	NA	Inf	FALSE	Hispanic or Latino	YES	60	Female	FALSE	TRUE	FALSE	FALSE	TRUE	F	0.742	non-black
1078	OUTPATIENT	High	Final result	3.96	4510-04-15	4510-04-15	Yes	CREATININE	3.96	1.05	4510-02-14	0	NA	NA	Inf	9	4510-02-14	8	#NAME?	0	6	4	FALSE	102	73	14	NA	2.19	0	0	0	1	0	1	NA	Inf	FALSE	Hispanic or Latino	YES	60	Female	FALSE	TRUE	FALSE	FALSE	TRUE	F	0.742	non-black
1079	OUTPATIENT	High	Final result	3.89	4510-04-10	4510-04-10	Yes	CREATININE	3.89	1.05	4510-02-14	0	NA	NA	Inf	9	4510-02-14	8	#NAME?	0	6	4	FALSE	102	73	14	NA	2.19	0	0	0	1	0	1	NA	Inf	FALSE	Hispanic or Latino	YES	60	Female	FALSE	TRUE	FALSE	FALSE	TRUE	F	0.742	non-black
1080	OUTPATIENT	High	Final result	4.55	4510-04-03	4510-04-03	Yes	CREATININE	4.55	1.05	4510-02-14	0	NA	NA	Inf	9	4510-02-14	8	#NAME?	0	6	4	FALSE	102	73	14	NA	2.19	0	0	0	1	0	1	NA	Inf	FALSE	Hispanic or Latino	YES	60	Female	FALSE	TRUE	FALSE	FALSE	TRUE	F	0.742	non-black
1081	OUTPATIENT	High	Final result	2.33	4510-05-02	4510-05-02	Yes	CREATININE	2.33	1.05	4510-02-14	0	NA	NA	Inf	9	4510-02-14	8	#NAME?	0	6	4	FALSE	102	73	14	NA	2.19	0	0	0	1	0	1	NA	Inf	FALSE	Hispanic or Latino	YES	60	Female	FALSE	TRUE	FALSE	FALSE	TRUE	F	0.742	non-black
1082	OUTPATIENT	High	Final result	1.84	4510-05-02	4510-05-02	Yes	CREATININE	1.84	1.05	4510-02-14	0	NA	NA	Inf	9	4510-02-14	8	#NAME?	0	6	4	FALSE	102	73	14	NA	2.19	0	0	0	1	0	1	NA	Inf	FALSE	Hispanic or Latino	YES	60	Female	FALSE	TRUE	FALSE	FALSE	TRUE	F	0.742	non-black
1083	OUTPATIENT	High	Final result	1.11	4510-07-01	4510-07-01	Yes	CREATININE	1.11	1.05	4510-02-14	0	NA	NA	Inf	9	4510-02-14	8	#NAME?	0	6	4	FALSE	102	73	14	NA	2.19	0	0	0	1	0	1	NA	Inf	FALSE	Hispanic or Latino	YES	60	Female	FALSE	TRUE	FALSE	FALSE	TRUE	F	0.742	non-black
1084	OUTPATIENT	High	Final result	3.33	4510-05-17	4510-05-17	Yes	CREATININE	3.33	1.05	4510-02-14	0	NA	NA	Inf	9	4510-02-14	8	#NAME?	0	6	4	FALSE	102	73	14	NA	2.19	0	0	0	1	0	1	NA	Inf	FALSE	Hispanic or Latino	YES	60	Female	FALSE	TRUE	FALSE	FALSE	TRUE	F	0.742	non-black
1085	OUTPATIENT	High	Final result	3.62	4510-04-25	4510-04-25	Yes	CREATININE	3.62	1.05	4510-02-14	0	NA	NA	Inf	9	4510-02-14	8	#NAME?	0	6	4	FALSE	102	73	14	NA	2.19	0	0	0	1	0	1	NA	Inf	FALSE	Hispanic or Latino	YES	60	Female	FALSE	TRUE	FALSE	FALSE	TRUE	F	0.742	non-black
1086	OUTPATIENT	High	Final result	1.69	4510-06-08	4510-06-08	Yes	CREATININE	1.69	1.05	4510-02-14	0	NA	NA	Inf	9	4510-02-14	8	#NAME?	0	6	4	FALSE	102	73	14	NA	2.19	0	0	0	1	0	1	NA	Inf	FALSE	Hispanic or Latino	YES	60	Female	FALSE	TRUE	FALSE	FALSE	TRUE	F	0.742	non-black
1087	OUTPATIENT	High	Final result	2.45	4510-04-23	4510-04-23	Yes	CREATININE	2.45	1.05	4510-02-14	0	NA	NA	Inf	9	4510-02-14	8	#NAME?	0	6	4	FALSE	102	73	14	NA	2.19	0	0	0	1	0	1	NA	Inf	FALSE	Hispanic or Latino	YES	60	Female	FALSE	TRUE	FALSE	FALSE	TRUE	F	0.742	non-black
1088	OUTPATIENT	High	Final result	2.9	4510-05-01	4510-05-01	Yes	CREATININE	2.9	1.05	4510-02-14	0	NA	NA	Inf	9	4510-02-14	8	#NAME?	0	6	4	FALSE	102	73	14	NA	2.19	0	0	0	1	0	1	NA	Inf	FALSE	Hispanic or Latino	YES	60	Female	FALSE	TRUE	FALSE	FALSE	TRUE	F	0.742	non-black
1089	OUTPATIENT	High	Final result	4.76	4510-04-06	4510-04-06	Yes	CREATININE	4.76	1.05	4510-02-14	0	NA	NA	Inf	9	4510-02-14	8	#NAME?	0	6	4	FALSE	102	73	14	NA	2.19	0	0	0	1	0	1	NA	Inf	FALSE	Hispanic or Latino	YES	60	Female	FALSE	TRUE	FALSE	FALSE	TRUE	F	0.742	non-black
1090	OUTPATIENT	High	Final result	4.5	4510-05-24	4510-05-24	Yes	CREATININE	4.5	1.05	4510-02-14	0	NA	NA	Inf	9	4510-02-14	8	#NAME?	0	6	4	FALSE	102	73	14	NA	2.19	0	0	0	1	0	1	NA	Inf	FALSE	Hispanic or Latino	YES	60	Female	FALSE	TRUE	FALSE	FALSE	TRUE	F	0.742	non-black
1091	OUTPATIENT	High	Final result	3.58	4510-05-12	4510-05-12	Yes	CREATININE	3.58	1.05	4510-02-14	0	NA	NA	Inf	9	4510-02-14	8	#NAME?	0	6	4	FALSE	102	73	14	NA	2.19	0	0	0	1	0	1	NA	Inf	FALSE	Hispanic or Latino	YES	60	Female	FALSE	TRUE	FALSE	FALSE	TRUE	F	0.742	non-black
1092	OUTPATIENT	High	Final result	2.79	4510-04-24	4510-04-24	Yes	CREATININE	2.79	1.05	4510-02-14	0	NA	NA	Inf	9	4510-02-14	8	#NAME?	0	6	4	FALSE	102	73	14	NA	2.19	0	0	0	1	0	1	NA	Inf	FALSE	Hispanic or Latino	YES	60	Female	FALSE	TRUE	FALSE	FALSE	TRUE	F	0.742	non-black
1093	OUTPATIENT	High	Final result	1.53	4510-06-06	4510-06-06	Yes	CREATININE	1.53	1.05	4510-02-14	0	NA	NA	Inf	9	4510-02-14	8	#NAME?	0	6	4	FALSE	102	73	14	NA	2.19	0	0	0	1	0	1	NA	Inf	FALSE	Hispanic or Latino	YES	60	Female	FALSE	TRUE	FALSE	FALSE	TRUE	F	0.742	non-black
1094	OUTPATIENT	High	Final result	3.56	4510-04-30	4510-04-30	Yes	CREATININE	3.56	1.05	4510-02-14	0	NA	NA	Inf	9	4510-02-14	8	#NAME?	0	6	4	FALSE	102	73	14	NA	2.19	0	0	0	1	0	1	NA	Inf	FALSE	Hispanic or Latino	YES	60	Female	FALSE	TRUE	FALSE	FALSE	TRUE	F	0.742	non-black
1095	OUTPATIENT	High	Final result	3.79	4510-05-24	4510-05-24	Yes	CREATININE	3.79	1.05	4510-02-14	0	NA	NA	Inf	9	4510-02-14	8	#NAME?	0	6	4	FALSE	102	73	14	NA	2.19	0	0	0	1	0	1	NA	Inf	FALSE	Hispanic or Latino	YES	60	Female	FALSE	TRUE	FALSE	FALSE	TRUE	F	0.742	non-black
1096	OUTPATIENT	High	Final result	4.86	4510-04-11	4510-04-11	Yes	CREATININE	4.86	1.05	4510-02-14	0	NA	NA	Inf	9	4510-02-14	8	#NAME?	0	6	4	FALSE	102	73	14	NA	2.19	0	0	0	1	0	1	NA	Inf	FALSE	Hispanic or Latino	YES	60	Female	FALSE	TRUE	FALSE	FALSE	TRUE	F	0.742	non-black
1097	OUTPATIENT	High	Final result	1.19	4510-04-18	4510-04-19	Yes	CREATININE	1.19	1.05	4510-02-14	0	NA	NA	Inf	9	4510-02-14	8	#NAME?	0	6	4	FALSE	102	73	14	NA	2.19	0	0	0	1	0	1	NA	Inf	FALSE	Hispanic or Latino	YES	60	Female	FALSE	TRUE	FALSE	FALSE	TRUE	F	0.742	non-black
1098	OUTPATIENT	High	Final result	1.43	4510-04-18	4510-04-18	Yes	CREATININE	1.43	1.05	4510-02-14	0	NA	NA	Inf	9	4510-02-14	8	#NAME?	0	6	4	FALSE	102	73	14	NA	2.19	0	0	0	1	0	1	NA	Inf	FALSE	Hispanic or Latino	YES	60	Female	FALSE	TRUE	FALSE	FALSE	TRUE	F	0.742	non-black
1099	OUTPATIENT	High	Final result	1.75	4510-07-23	4510-07-23	Yes	CREATININE	1.75	1.05	4510-02-14	0	NA	NA	Inf	9	4510-02-14	8	#NAME?	0	6	4	FALSE	102	73	14	NA	2.19	0	0	0	1	0	1	NA	Inf	FALSE	Hispanic or Latino	YES	60	Female	FALSE	TRUE	FALSE	FALSE	TRUE	F	0.742	non-black
1100	OUTPATIENT	High	Final result	1.11	4510-07-27	4510-07-27	Yes	CREATININE	1.11	1.05	4510-02-14	0	NA	NA	Inf	9	4510-02-14	8	#NAME?	0	6	4	FALSE	102	73	14	NA	2.19	0	0	0	1	0	1	NA	Inf	FALSE	Hispanic or Latino	YES	60	Female	FALSE	TRUE	FALSE	FALSE	TRUE	F	0.742	non-black
1101	OUTPATIENT	*Unspecified	Final result	0.9	4510-07-19	4510-07-19	Yes	CREATININE	0.9	1.05	4510-02-14	0	NA	NA	Inf	9	4510-02-14	8	#NAME?	0	6	4	FALSE	102	73	14	NA	2.19	0	0	0	1	0	1	NA	Inf	FALSE	Hispanic or Latino	YES	60	Female	FALSE	TRUE	FALSE	FALSE	TRUE	F	0.742	non-black
1102	OUTPATIENT	High	Final result	1.62	4510-08-20	4510-08-20	Yes	CREATININE	1.62	1.05	4510-02-14	0	NA	NA	Inf	9	4510-02-14	8	#NAME?	0	6	4	FALSE	102	73	14	NA	2.19	0	0	0	1	0	1	NA	Inf	FALSE	Hispanic or Latino	YES	60	Female	FALSE	TRUE	FALSE	FALSE	TRUE	F	0.742	non-black
1103	OUTPATIENT	High	Final result	1.49	4510-08-19	4510-08-19	Yes	CREATININE	1.49	1.05	4510-02-14	0	NA	NA	Inf	9	4510-02-14	8	#NAME?	0	6	4	FALSE	102	73	14	NA	2.19	0	0	0	1	0	1	NA	Inf	FALSE	Hispanic or Latino	YES	60	Female	FALSE	TRUE	FALSE	FALSE	TRUE	F	0.742	non-black
1104	OUTPATIENT	High	Final result	1.83	4510-08-06	4510-08-06	Yes	CREATININE	1.83	1.05	4510-02-14	0	NA	NA	Inf	9	4510-02-14	8	#NAME?	0	6	4	FALSE	102	73	14	NA	2.19	0	0	0	1	0	1	NA	Inf	FALSE	Hispanic or Latino	YES	60	Female	FALSE	TRUE	FALSE	FALSE	TRUE	F	0.742	non-black
1105	OUTPATIENT	High	Final result	1.32	4510-07-18	4510-07-18	Yes	CREATININE	1.32	1.05	4510-02-14	0	NA	NA	Inf	9	4510-02-14	8	#NAME?	0	6	4	FALSE	102	73	14	NA	2.19	0	0	0	1	0	1	NA	Inf	FALSE	Hispanic or Latino	YES	60	Female	FALSE	TRUE	FALSE	FALSE	TRUE	F	0.742	non-black
1106	OUTPATIENT	*Unspecified	Final result	0.58	4510-07-31	4510-07-31	Yes	CREATININE	0.58	1.05	4510-02-14	0	NA	NA	Inf	9	4510-02-14	8	#NAME?	0	6	4	FALSE	102	73	14	NA	2.19	0	0	0	1	0	1	NA	Inf	FALSE	Hispanic or Latino	YES	60	Female	FALSE	TRUE	FALSE	FALSE	TRUE	F	0.742	non-black
1107	OUTPATIENT	*Unspecified	Final result	1.07	4510-07-20	4510-07-20	Yes	CREATININE	1.07	1.05	4510-02-14	0	NA	NA	Inf	9	4510-02-14	8	#NAME?	0	6	4	FALSE	102	73	14	NA	2.19	0	0	0	1	0	1	NA	Inf	FALSE	Hispanic or Latino	YES	60	Female	FALSE	TRUE	FALSE	FALSE	TRUE	F	0.742	non-black
1108	OUTPATIENT	*Unspecified	Final result	1.1	4510-08-03	4510-08-03	Yes	CREATININE	1.1	1.05	4510-02-14	0	NA	NA	Inf	9	4510-02-14	8	#NAME?	0	6	4	FALSE	102	73	14	NA	2.19	0	0	0	1	0	1	NA	Inf	FALSE	Hispanic or Latino	YES	60	Female	FALSE	TRUE	FALSE	FALSE	TRUE	F	0.742	non-black
1109	OUTPATIENT	*Unspecified	Final result	1.05	4510-07-17	4510-07-17	Yes	CREATININE	1.05	1.05	4510-02-14	0	NA	NA	Inf	9	4510-02-14	8	#NAME?	0	6	4	FALSE	102	73	14	NA	2.19	0	0	0	1	0	1	NA	Inf	FALSE	Hispanic or Latino	YES	60	Female	FALSE	TRUE	FALSE	FALSE	TRUE	F	0.742	non-black
1110	OUTPATIENT	*Unspecified	Final result	0.94	4510-08-03	4510-08-03	Yes	CREATININE	0.94	1.05	4510-02-14	0	NA	NA	Inf	9	4510-02-14	8	#NAME?	0	6	4	FALSE	102	73	14	NA	2.19	0	0	0	1	0	1	NA	Inf	FALSE	Hispanic or Latino	YES	60	Female	FALSE	TRUE	FALSE	FALSE	TRUE	F	0.742	non-black
1111	OUTPATIENT	High	Final result	1.52	4510-08-17	4510-08-17	Yes	CREATININE	1.52	1.05	4510-02-14	0	NA	NA	Inf	9	4510-02-14	8	#NAME?	0	6	4	FALSE	102	73	14	NA	2.19	0	0	0	1	0	1	NA	Inf	FALSE	Hispanic or Latino	YES	60	Female	FALSE	TRUE	FALSE	FALSE	TRUE	F	0.742	non-black
1112	OUTPATIENT	High	Final result	1.79	4510-08-10	4510-08-10	Yes	CREATININE	1.79	1.05	4510-02-14	0	NA	NA	Inf	9	4510-02-14	8	#NAME?	0	6	4	FALSE	102	73	14	NA	2.19	0	0	0	1	0	1	NA	Inf	FALSE	Hispanic or Latino	YES	60	Female	FALSE	TRUE	FALSE	FALSE	TRUE	F	0.742	non-black
1113	OUTPATIENT	*Unspecified	Final result	1.05	4510-02-08	4510-02-08	Yes	CREATININE	1.05	1.01859	4510-02-08	0	NA	NA	Inf	6	4510-02-08	2	1	0	0	0	FALSE	NA	24	1.4	NA	1.05	0	0	0	0	0	1	NA	Inf	FALSE	Hispanic or Latino	NEVER	79	Male	FALSE	TRUE	FALSE	FALSE	TRUE	M	1	non-black
1114	OUTPATIENT	*Unspecified	Final result	1	4510-03-12	4510-03-12	Yes	CREATININE	1	1.01859	4510-02-08	0	NA	NA	Inf	6	4510-02-08	2	1	0	0	0	FALSE	NA	24	1.4	NA	1.05	0	0	0	0	0	1	NA	Inf	FALSE	Hispanic or Latino	NEVER	79	Male	FALSE	TRUE	FALSE	FALSE	TRUE	M	1	non-black
1115	OUTPATIENT	*Unspecified	Final result	0.96	4510-02-11	4510-02-11	Yes	CREATININE	0.96	1.01859	4510-02-08	0	NA	NA	Inf	6	4510-02-08	2	1	0	0	0	FALSE	NA	24	1.4	NA	1.05	0	0	0	0	0	1	NA	Inf	FALSE	Hispanic or Latino	NEVER	79	Male	FALSE	TRUE	FALSE	FALSE	TRUE	M	1	non-black
1116	OUTPATIENT	*Unspecified	Final result	1.04	4510-02-11	4510-02-11	Yes	CREATININE	1.04	1.01859	4510-02-08	0	NA	NA	Inf	6	4510-02-08	2	1	0	0	0	FALSE	NA	24	1.4	NA	1.05	0	0	0	0	0	1	NA	Inf	FALSE	Hispanic or Latino	NEVER	79	Male	FALSE	TRUE	FALSE	FALSE	TRUE	M	1	non-black
1117	OUTPATIENT	*Unspecified	Final result	1.04	4510-02-10	4510-02-10	Yes	CREATININE	1.04	1.01859	4510-02-08	0	NA	NA	Inf	6	4510-02-08	2	1	0	0	0	FALSE	NA	24	1.4	NA	1.05	0	0	0	0	0	1	NA	Inf	FALSE	Hispanic or Latino	NEVER	79	Male	FALSE	TRUE	FALSE	FALSE	TRUE	M	1	non-black
1118	OUTPATIENT	*Unspecified	Final result	1.04	4510-02-09	4510-02-09	Yes	CREATININE	1.04	1.01859	4510-02-08	0	NA	NA	Inf	6	4510-02-08	2	1	0	0	0	FALSE	NA	24	1.4	NA	1.05	0	0	0	0	0	1	NA	Inf	FALSE	Hispanic or Latino	NEVER	79	Male	FALSE	TRUE	FALSE	FALSE	TRUE	M	1	non-black
1119	OUTPATIENT	*Unspecified	Final result	1.2	4510-03-18	4510-03-18	Yes	CREATININE	1.2	1.01859	4510-02-08	0	NA	NA	Inf	6	4510-02-08	2	1	0	0	0	FALSE	NA	24	1.4	NA	1.05	0	0	0	0	0	1	NA	Inf	FALSE	Hispanic or Latino	NEVER	79	Male	FALSE	TRUE	FALSE	FALSE	TRUE	M	1	non-black
1120	OUTPATIENT	*Unspecified	Final result	1	4510-03-15	4510-03-15	Yes	CREATININE	1	1.01859	4510-02-08	0	NA	NA	Inf	6	4510-02-08	2	1	0	0	0	FALSE	NA	24	1.4	NA	1.05	0	0	0	0	0	1	NA	Inf	FALSE	Hispanic or Latino	NEVER	79	Male	FALSE	TRUE	FALSE	FALSE	TRUE	M	1	non-black
1121	OUTPATIENT	High	Final result	1.4	4510-03-17	4510-03-17	Yes	CREATININE	1.4	1.01859	4510-02-08	0	NA	NA	Inf	6	4510-02-08	2	1	0	0	0	FALSE	NA	24	1.4	NA	1.05	0	0	0	0	0	1	NA	Inf	FALSE	Hispanic or Latino	NEVER	79	Male	FALSE	TRUE	FALSE	FALSE	TRUE	M	1	non-black
1122	OUTPATIENT	*Unspecified	Final result	1.2	4510-03-11	4510-03-11	Yes	CREATININE	1.2	1.01859	4510-02-08	0	NA	NA	Inf	6	4510-02-08	2	1	0	0	0	FALSE	NA	24	1.4	NA	1.05	0	0	0	0	0	1	NA	Inf	FALSE	Hispanic or Latino	NEVER	79	Male	FALSE	TRUE	FALSE	FALSE	TRUE	M	1	non-black
1123	OUTPATIENT	*Unspecified	Final result	1.2	4510-03-13	4510-03-13	Yes	CREATININE	1.2	1.01859	4510-02-08	0	NA	NA	Inf	6	4510-02-08	2	1	0	0	0	FALSE	NA	24	1.4	NA	1.05	0	0	0	0	0	1	NA	Inf	FALSE	Hispanic or Latino	NEVER	79	Male	FALSE	TRUE	FALSE	FALSE	TRUE	M	1	non-black
1124	OUTPATIENT	High	Final result	1.4	4510-03-11	4510-03-11	Yes	CREATININE	1.4	1.01859	4510-02-08	0	NA	NA	Inf	6	4510-02-08	2	1	0	0	0	FALSE	NA	24	1.4	NA	1.05	0	0	0	0	0	1	NA	Inf	FALSE	Hispanic or Latino	NEVER	79	Male	FALSE	TRUE	FALSE	FALSE	TRUE	M	1	non-black
1125	OUTPATIENT	*Unspecified	Final result	1	4510-03-20	4510-03-21	Yes	CREATININE	1	1.01859	4510-02-08	0	NA	NA	Inf	6	4510-02-08	2	1	0	0	0	FALSE	NA	24	1.4	NA	1.05	0	0	0	0	0	1	NA	Inf	FALSE	Hispanic or Latino	NEVER	79	Male	FALSE	TRUE	FALSE	FALSE	TRUE	M	1	non-black
1126	OUTPATIENT	*Unspecified	Final result	1.3	4510-03-17	4510-03-17	Yes	CREATININE	1.3	1.01859	4510-02-08	0	NA	NA	Inf	6	4510-02-08	2	1	0	0	0	FALSE	NA	24	1.4	NA	1.05	0	0	0	0	0	1	NA	Inf	FALSE	Hispanic or Latino	NEVER	79	Male	FALSE	TRUE	FALSE	FALSE	TRUE	M	1	non-black
1127	OUTPATIENT	*Unspecified	Final result	1	4510-03-14	4510-03-14	Yes	CREATININE	1	1.01859	4510-02-08	0	NA	NA	Inf	6	4510-02-08	2	1	0	0	0	FALSE	NA	24	1.4	NA	1.05	0	0	0	0	0	1	NA	Inf	FALSE	Hispanic or Latino	NEVER	79	Male	FALSE	TRUE	FALSE	FALSE	TRUE	M	1	non-black
1128	OUTPATIENT	*Unspecified	Final result	1	4510-03-19	4510-03-19	Yes	CREATININE	1	1.01859	4510-02-08	0	NA	NA	Inf	6	4510-02-08	2	1	0	0	0	FALSE	NA	24	1.4	NA	1.05	0	0	0	0	0	1	NA	Inf	FALSE	Hispanic or Latino	NEVER	79	Male	FALSE	TRUE	FALSE	FALSE	TRUE	M	1	non-black
1129	OUTPATIENT	*Unspecified	Final result	1	4510-03-16	4510-03-16	Yes	CREATININE	1	1.01859	4510-02-08	0	NA	NA	Inf	6	4510-02-08	2	1	0	0	0	FALSE	NA	24	1.4	NA	1.05	0	0	0	0	0	1	NA	Inf	FALSE	Hispanic or Latino	NEVER	79	Male	FALSE	TRUE	FALSE	FALSE	TRUE	M	1	non-black
1130	OUTPATIENT	*Unspecified	Final result	0.96	4510-05-15	4510-05-15	Yes	CREATININE	0.96	1.01859	4510-02-08	0	NA	NA	Inf	6	4510-02-08	2	1	0	0	0	FALSE	NA	24	1.4	NA	1.05	0	0	0	0	0	1	NA	Inf	FALSE	Hispanic or Latino	NEVER	79	Male	FALSE	TRUE	FALSE	FALSE	TRUE	M	1	non-black
1131	OUTPATIENT	*Unspecified	Final result	0.81	4510-05-13	4510-05-13	Yes	CREATININE	0.81	1.01859	4510-02-08	0	NA	NA	Inf	6	4510-02-08	2	1	0	0	0	FALSE	NA	24	1.4	NA	1.05	0	0	0	0	0	1	NA	Inf	FALSE	Hispanic or Latino	NEVER	79	Male	FALSE	TRUE	FALSE	FALSE	TRUE	M	1	non-black
1132	OUTPATIENT	*Unspecified	Final result	0.94	4510-05-13	4510-05-13	Yes	CREATININE	0.94	1.01859	4510-02-08	0	NA	NA	Inf	6	4510-02-08	2	1	0	0	0	FALSE	NA	24	1.4	NA	1.05	0	0	0	0	0	1	NA	Inf	FALSE	Hispanic or Latino	NEVER	79	Male	FALSE	TRUE	FALSE	FALSE	TRUE	M	1	non-black
1133	OUTPATIENT	*Unspecified	Final result	0.79	4510-05-14	4510-05-14	Yes	CREATININE	0.79	1.01859	4510-02-08	0	NA	NA	Inf	6	4510-02-08	2	1	0	0	0	FALSE	NA	24	1.4	NA	1.05	0	0	0	0	0	1	NA	Inf	FALSE	Hispanic or Latino	NEVER	79	Male	FALSE	TRUE	FALSE	FALSE	TRUE	M	1	non-black
1134	OUTPATIENT	*Unspecified	Final result	0.75	4510-05-29	4510-05-29	Yes	CREATININE	0.75	0.7	4510-04-08	0	NA	NA	Inf	16	4510-04-08	5	1	0	6	6	FALSE	51	20	1	NA	0.82	0	0	0	0	0	1	NA	Inf	FALSE	Hispanic or Latino	NEVER	55	Female	FALSE	FALSE	FALSE	FALSE	FALSE	F	0.742	non-black
1135	OUTPATIENT	High	Final result	1.33	4510-05-28	4510-05-28	Yes	CREATININE	1.33	0.7	4510-04-08	0	NA	NA	Inf	16	4510-04-08	5	1	0	6	6	FALSE	51	20	1	NA	0.82	0	0	0	0	0	1	NA	Inf	FALSE	Hispanic or Latino	NEVER	55	Female	FALSE	FALSE	FALSE	FALSE	FALSE	F	0.742	non-black
1136	OUTPATIENT	*Unspecified	Final result	0.81	4510-07-01	4510-07-01	Yes	CREATININE	0.81	0.7	4510-04-08	0	NA	NA	Inf	16	4510-04-08	5	1	0	6	6	FALSE	51	20	1	NA	0.82	0	0	0	0	0	1	NA	Inf	FALSE	Hispanic or Latino	NEVER	55	Female	FALSE	FALSE	FALSE	FALSE	FALSE	F	0.742	non-black
1137	OUTPATIENT	*Unspecified	Final result	0.68	4510-07-05	4510-07-05	Yes	CREATININE	0.68	0.7	4510-04-08	0	NA	NA	Inf	16	4510-04-08	5	1	0	6	6	FALSE	51	20	1	NA	0.82	0	0	0	0	0	1	NA	Inf	FALSE	Hispanic or Latino	NEVER	55	Female	FALSE	FALSE	FALSE	FALSE	FALSE	F	0.742	non-black
1138	OUTPATIENT	*Unspecified	Final result	1.07	4510-08-10	4510-08-10	Yes	CREATININE	1.07	0.7	4510-04-08	0	NA	NA	Inf	16	4510-04-08	5	1	0	6	6	FALSE	51	20	1	NA	0.82	0	0	0	0	0	1	NA	Inf	FALSE	Hispanic or Latino	NEVER	55	Female	FALSE	FALSE	FALSE	FALSE	FALSE	F	0.742	non-black
1139	OUTPATIENT	*Unspecified	Final result	0.68	4510-05-02	4510-05-02	Yes	CREATININE	0.68	0.7	4510-04-08	0	NA	NA	Inf	16	4510-04-08	5	1	0	6	6	FALSE	51	20	1	NA	0.82	0	0	0	0	0	1	NA	Inf	FALSE	Hispanic or Latino	NEVER	55	Female	FALSE	FALSE	FALSE	FALSE	FALSE	F	0.742	non-black
1140	OUTPATIENT	*Unspecified	Final result	0.8	4510-06-20	4510-06-20	Yes	CREATININE	0.8	0.7	4510-04-08	0	NA	NA	Inf	16	4510-04-08	5	1	0	6	6	FALSE	51	20	1	NA	0.82	0	0	0	0	0	1	NA	Inf	FALSE	Hispanic or Latino	NEVER	55	Female	FALSE	FALSE	FALSE	FALSE	FALSE	F	0.742	non-black
1141	OUTPATIENT	High	Final result	1.24	4510-08-22	4510-08-22	Yes	CREATININE	1.24	0.7	4510-04-08	0	NA	NA	Inf	16	4510-04-08	5	1	0	6	6	FALSE	51	20	1	NA	0.82	0	0	0	0	0	1	NA	Inf	FALSE	Hispanic or Latino	NEVER	55	Female	FALSE	FALSE	FALSE	FALSE	FALSE	F	0.742	non-black
1142	OUTPATIENT	*Unspecified	Final result	0.87	4510-08-09	4510-08-09	Yes	CREATININE	0.87	0.7	4510-04-08	0	NA	NA	Inf	16	4510-04-08	5	1	0	6	6	FALSE	51	20	1	NA	0.82	0	0	0	0	0	1	NA	Inf	FALSE	Hispanic or Latino	NEVER	55	Female	FALSE	FALSE	FALSE	FALSE	FALSE	F	0.742	non-black
1143	OUTPATIENT	*Unspecified	Final result	1.08	4510-08-01	4510-08-01	Yes	CREATININE	1.08	0.7	4510-04-08	0	NA	NA	Inf	16	4510-04-08	5	1	0	6	6	FALSE	51	20	1	NA	0.82	0	0	0	0	0	1	NA	Inf	FALSE	Hispanic or Latino	NEVER	55	Female	FALSE	FALSE	FALSE	FALSE	FALSE	F	0.742	non-black
1144	OUTPATIENT	*Unspecified	Final result	0.5	4510-05-14	4510-05-14	Yes	CREATININE	0.5	0.7	4510-04-08	0	NA	NA	Inf	16	4510-04-08	5	1	0	6	6	FALSE	51	20	1	NA	0.82	0	0	0	0	0	1	NA	Inf	FALSE	Hispanic or Latino	NEVER	55	Female	FALSE	FALSE	FALSE	FALSE	FALSE	F	0.742	non-black
1145	OUTPATIENT	High	Final result	2.17	4510-09-13	4510-09-13	Yes	CREATININE	2.17	0.7	4510-04-08	0	NA	NA	Inf	16	4510-04-08	5	1	0	6	6	FALSE	51	20	1	NA	0.82	0	0	0	0	0	1	NA	Inf	FALSE	Hispanic or Latino	NEVER	55	Female	FALSE	FALSE	FALSE	FALSE	FALSE	F	0.742	non-black
1146	OUTPATIENT	*Unspecified	Final result	0.88	4510-04-15	4510-04-15	Yes	CREATININE	0.88	0.7	4510-04-08	0	NA	NA	Inf	16	4510-04-08	5	1	0	6	6	FALSE	51	20	1	NA	0.82	0	0	0	0	0	1	NA	Inf	FALSE	Hispanic or Latino	NEVER	55	Female	FALSE	FALSE	FALSE	FALSE	FALSE	F	0.742	non-black
1147	OUTPATIENT	*Unspecified	Final result	0.9	4510-04-16	4510-04-16	Yes	CREATININE	0.9	0.7	4510-04-08	0	NA	NA	Inf	16	4510-04-08	5	1	0	6	6	FALSE	51	20	1	NA	0.82	0	0	0	0	0	1	NA	Inf	FALSE	Hispanic or Latino	NEVER	55	Female	FALSE	FALSE	FALSE	FALSE	FALSE	F	0.742	non-black
1148	OUTPATIENT	*Unspecified	Final result	0.78	4510-04-17	4510-04-17	Yes	CREATININE	0.78	0.7	4510-04-08	0	NA	NA	Inf	16	4510-04-08	5	1	0	6	6	FALSE	51	20	1	NA	0.82	0	0	0	0	0	1	NA	Inf	FALSE	Hispanic or Latino	NEVER	55	Female	FALSE	FALSE	FALSE	FALSE	FALSE	F	0.742	non-black
1149	OUTPATIENT	*Unspecified	Final result	0.78	4510-04-14	4510-04-14	Yes	CREATININE	0.78	0.7	4510-04-08	0	NA	NA	Inf	16	4510-04-08	5	1	0	6	6	FALSE	51	20	1	NA	0.82	0	0	0	0	0	1	NA	Inf	FALSE	Hispanic or Latino	NEVER	55	Female	FALSE	FALSE	FALSE	FALSE	FALSE	F	0.742	non-black
1150	OUTPATIENT	*Unspecified	Final result	0.88	4510-04-12	4510-04-12	Yes	CREATININE	0.88	0.7	4510-04-08	0	NA	NA	Inf	16	4510-04-08	5	1	0	6	6	FALSE	51	20	1	NA	0.82	0	0	0	0	0	1	NA	Inf	FALSE	Hispanic or Latino	NEVER	55	Female	FALSE	FALSE	FALSE	FALSE	FALSE	F	0.742	non-black
1151	OUTPATIENT	*Unspecified	Final result	0.84	4510-04-10	4510-04-10	Yes	CREATININE	0.84	0.7	4510-04-08	0	NA	NA	Inf	16	4510-04-08	5	1	0	6	6	FALSE	51	20	1	NA	0.82	0	0	0	0	0	1	NA	Inf	FALSE	Hispanic or Latino	NEVER	55	Female	FALSE	FALSE	FALSE	FALSE	FALSE	F	0.742	non-black
1152	OUTPATIENT	*Unspecified	Final result	0.87	4510-04-11	4510-04-11	Yes	CREATININE	0.87	0.7	4510-04-08	0	NA	NA	Inf	16	4510-04-08	5	1	0	6	6	FALSE	51	20	1	NA	0.82	0	0	0	0	0	1	NA	Inf	FALSE	Hispanic or Latino	NEVER	55	Female	FALSE	FALSE	FALSE	FALSE	FALSE	F	0.742	non-black
1153	OUTPATIENT	*Unspecified	Final result	0.82	4510-04-08	4510-04-08	Yes	CREATININE	0.82	0.7	4510-04-08	0	NA	NA	Inf	16	4510-04-08	5	1	0	6	6	FALSE	51	20	1	NA	0.82	0	0	0	0	0	1	NA	Inf	FALSE	Hispanic or Latino	NEVER	55	Female	FALSE	FALSE	FALSE	FALSE	FALSE	F	0.742	non-black
1154	OUTPATIENT	*Unspecified	Final result	0.89	4510-04-09	4510-04-09	Yes	CREATININE	0.89	0.7	4510-04-08	0	NA	NA	Inf	16	4510-04-08	5	1	0	6	6	FALSE	51	20	1	NA	0.82	0	0	0	0	0	1	NA	Inf	FALSE	Hispanic or Latino	NEVER	55	Female	FALSE	FALSE	FALSE	FALSE	FALSE	F	0.742	non-black
1155	OUTPATIENT	*Unspecified	Final result	0.78	4510-04-13	4510-04-13	Yes	CREATININE	0.78	0.7	4510-04-08	0	NA	NA	Inf	16	4510-04-08	5	1	0	6	6	FALSE	51	20	1	NA	0.82	0	0	0	0	0	1	NA	Inf	FALSE	Hispanic or Latino	NEVER	55	Female	FALSE	FALSE	FALSE	FALSE	FALSE	F	0.742	non-black
1156	OUTPATIENT	High	Final result	1.93	4510-09-16	4510-09-16	Yes	CREATININE	1.93	0.7	4510-04-08	0	NA	NA	Inf	16	4510-04-08	5	1	0	6	6	FALSE	51	20	1	NA	0.82	0	0	0	0	0	1	NA	Inf	FALSE	Hispanic or Latino	NEVER	55	Female	FALSE	FALSE	FALSE	FALSE	FALSE	F	0.742	non-black
1157	OUTPATIENT	High	Final result	1.23	4510-09-11	4510-09-11	Yes	CREATININE	1.23	0.7	4510-04-08	0	NA	NA	Inf	16	4510-04-08	5	1	0	6	6	FALSE	51	20	1	NA	0.82	0	0	0	0	0	1	NA	Inf	FALSE	Hispanic or Latino	NEVER	55	Female	FALSE	FALSE	FALSE	FALSE	FALSE	F	0.742	non-black
1158	OUTPATIENT	High	Final result	1.91	4510-09-12	4510-09-12	Yes	CREATININE	1.91	0.7	4510-04-08	0	NA	NA	Inf	16	4510-04-08	5	1	0	6	6	FALSE	51	20	1	NA	0.82	0	0	0	0	0	1	NA	Inf	FALSE	Hispanic or Latino	NEVER	55	Female	FALSE	FALSE	FALSE	FALSE	FALSE	F	0.742	non-black
1159	OUTPATIENT	*Unspecified	Final result	0.88	4510-09-05	4510-09-05	Yes	CREATININE	0.88	0.7	4510-04-08	0	NA	NA	Inf	16	4510-04-08	5	1	0	6	6	FALSE	51	20	1	NA	0.82	0	0	0	0	0	1	NA	Inf	FALSE	Hispanic or Latino	NEVER	55	Female	FALSE	FALSE	FALSE	FALSE	FALSE	F	0.742	non-black
1160	OUTPATIENT	High	Final result	1.63	4510-09-15	4510-09-15	Yes	CREATININE	1.63	0.7	4510-04-08	0	NA	NA	Inf	16	4510-04-08	5	1	0	6	6	FALSE	51	20	1	NA	0.82	0	0	0	0	0	1	NA	Inf	FALSE	Hispanic or Latino	NEVER	55	Female	FALSE	FALSE	FALSE	FALSE	FALSE	F	0.742	non-black
1161	OUTPATIENT	High	Final result	2.01	4510-09-16	4510-09-16	Yes	CREATININE	2.01	0.7	4510-04-08	0	NA	NA	Inf	16	4510-04-08	5	1	0	6	6	FALSE	51	20	1	NA	0.82	0	0	0	0	0	1	NA	Inf	FALSE	Hispanic or Latino	NEVER	55	Female	FALSE	FALSE	FALSE	FALSE	FALSE	F	0.742	non-black
1162	OUTPATIENT	High	Final result	2.06	4510-09-13	4510-09-13	Yes	CREATININE	2.06	0.7	4510-04-08	0	NA	NA	Inf	16	4510-04-08	5	1	0	6	6	FALSE	51	20	1	NA	0.82	0	0	0	0	0	1	NA	Inf	FALSE	Hispanic or Latino	NEVER	55	Female	FALSE	FALSE	FALSE	FALSE	FALSE	F	0.742	non-black
1163	OUTPATIENT	High	Final result	1.36	4510-09-11	4510-09-11	Yes	CREATININE	1.36	0.7	4510-04-08	0	NA	NA	Inf	16	4510-04-08	5	1	0	6	6	FALSE	51	20	1	NA	0.82	0	0	0	0	0	1	NA	Inf	FALSE	Hispanic or Latino	NEVER	55	Female	FALSE	FALSE	FALSE	FALSE	FALSE	F	0.742	non-black
1164	OUTPATIENT	*Unspecified	Final result	1.1	4510-09-07	4510-09-07	Yes	CREATININE	1.1	0.7	4510-04-08	0	NA	NA	Inf	16	4510-04-08	5	1	0	6	6	FALSE	51	20	1	NA	0.82	0	0	0	0	0	1	NA	Inf	FALSE	Hispanic or Latino	NEVER	55	Female	FALSE	FALSE	FALSE	FALSE	FALSE	F	0.742	non-black
1165	OUTPATIENT	High	Final result	1.27	4510-09-08	4510-09-08	Yes	CREATININE	1.27	0.7	4510-04-08	0	NA	NA	Inf	16	4510-04-08	5	1	0	6	6	FALSE	51	20	1	NA	0.82	0	0	0	0	0	1	NA	Inf	FALSE	Hispanic or Latino	NEVER	55	Female	FALSE	FALSE	FALSE	FALSE	FALSE	F	0.742	non-black
1166	OUTPATIENT	High	Final result	1.31	4510-09-11	4510-09-11	Yes	CREATININE	1.31	0.7	4510-04-08	0	NA	NA	Inf	16	4510-04-08	5	1	0	6	6	FALSE	51	20	1	NA	0.82	0	0	0	0	0	1	NA	Inf	FALSE	Hispanic or Latino	NEVER	55	Female	FALSE	FALSE	FALSE	FALSE	FALSE	F	0.742	non-black
1167	OUTPATIENT	High	Final result	1.23	4510-09-09	4510-09-09	Yes	CREATININE	1.23	0.7	4510-04-08	0	NA	NA	Inf	16	4510-04-08	5	1	0	6	6	FALSE	51	20	1	NA	0.82	0	0	0	0	0	1	NA	Inf	FALSE	Hispanic or Latino	NEVER	55	Female	FALSE	FALSE	FALSE	FALSE	FALSE	F	0.742	non-black
1168	OUTPATIENT	High	Final result	1.22	4510-09-10	4510-09-10	Yes	CREATININE	1.22	0.7	4510-04-08	0	NA	NA	Inf	16	4510-04-08	5	1	0	6	6	FALSE	51	20	1	NA	0.82	0	0	0	0	0	1	NA	Inf	FALSE	Hispanic or Latino	NEVER	55	Female	FALSE	FALSE	FALSE	FALSE	FALSE	F	0.742	non-black
1169	OUTPATIENT	High	Final result	2.06	4510-09-12	4510-09-13	Yes	CREATININE	2.06	0.7	4510-04-08	0	NA	NA	Inf	16	4510-04-08	5	1	0	6	6	FALSE	51	20	1	NA	0.82	0	0	0	0	0	1	NA	Inf	FALSE	Hispanic or Latino	NEVER	55	Female	FALSE	FALSE	FALSE	FALSE	FALSE	F	0.742	non-black
1170	OUTPATIENT	High	Final result	2.21	4510-09-16	4510-09-16	Yes	CREATININE	2.21	0.7	4510-04-08	0	NA	NA	Inf	16	4510-04-08	5	1	0	6	6	FALSE	51	20	1	NA	0.82	0	0	0	0	0	1	NA	Inf	FALSE	Hispanic or Latino	NEVER	55	Female	FALSE	FALSE	FALSE	FALSE	FALSE	F	0.742	non-black
1171	OUTPATIENT	High	Final result	1.14	4510-09-09	4510-09-09	Yes	CREATININE	1.14	0.7	4510-04-08	0	NA	NA	Inf	16	4510-04-08	5	1	0	6	6	FALSE	51	20	1	NA	0.82	0	0	0	0	0	1	NA	Inf	FALSE	Hispanic or Latino	NEVER	55	Female	FALSE	FALSE	FALSE	FALSE	FALSE	F	0.742	non-black
1172	OUTPATIENT	High	Final result	1.13	4510-09-09	4510-09-09	Yes	CREATININE	1.13	0.7	4510-04-08	0	NA	NA	Inf	16	4510-04-08	5	1	0	6	6	FALSE	51	20	1	NA	0.82	0	0	0	0	0	1	NA	Inf	FALSE	Hispanic or Latino	NEVER	55	Female	FALSE	FALSE	FALSE	FALSE	FALSE	F	0.742	non-black
1173	OUTPATIENT	High	Final result	1.3	4510-09-08	4510-09-08	Yes	CREATININE	1.3	0.7	4510-04-08	0	NA	NA	Inf	16	4510-04-08	5	1	0	6	6	FALSE	51	20	1	NA	0.82	0	0	0	0	0	1	NA	Inf	FALSE	Hispanic or Latino	NEVER	55	Female	FALSE	FALSE	FALSE	FALSE	FALSE	F	0.742	non-black
1174	OUTPATIENT	High	Final result	1.71	4510-09-12	4510-09-12	Yes	CREATININE	1.71	0.7	4510-04-08	0	NA	NA	Inf	16	4510-04-08	5	1	0	6	6	FALSE	51	20	1	NA	0.82	0	0	0	0	0	1	NA	Inf	FALSE	Hispanic or Latino	NEVER	55	Female	FALSE	FALSE	FALSE	FALSE	FALSE	F	0.742	non-black
1175	OUTPATIENT	High	Final result	1.84	4510-09-14	4510-09-14	Yes	CREATININE	1.84	0.7	4510-04-08	0	NA	NA	Inf	16	4510-04-08	5	1	0	6	6	FALSE	51	20	1	NA	0.82	0	0	0	0	0	1	NA	Inf	FALSE	Hispanic or Latino	NEVER	55	Female	FALSE	FALSE	FALSE	FALSE	FALSE	F	0.742	non-black
1176	OUTPATIENT	High	Final result	1.15	4510-09-10	4510-09-10	Yes	CREATININE	1.15	0.7	4510-04-08	0	NA	NA	Inf	16	4510-04-08	5	1	0	6	6	FALSE	51	20	1	NA	0.82	0	0	0	0	0	1	NA	Inf	FALSE	Hispanic or Latino	NEVER	55	Female	FALSE	FALSE	FALSE	FALSE	FALSE	F	0.742	non-black
1177	OUTPATIENT	High	Final result	1.49	4510-09-15	4510-09-15	Yes	CREATININE	1.49	0.7	4510-04-08	0	NA	NA	Inf	16	4510-04-08	5	1	0	6	6	FALSE	51	20	1	NA	0.82	0	0	0	0	0	1	NA	Inf	FALSE	Hispanic or Latino	NEVER	55	Female	FALSE	FALSE	FALSE	FALSE	FALSE	F	0.742	non-black
1178	OUTPATIENT	*Unspecified	Final result	1.05	4510-09-06	4510-09-06	Yes	CREATININE	1.05	0.7	4510-04-08	0	NA	NA	Inf	16	4510-04-08	5	1	0	6	6	FALSE	51	20	1	NA	0.82	0	0	0	0	0	1	NA	Inf	FALSE	Hispanic or Latino	NEVER	55	Female	FALSE	FALSE	FALSE	FALSE	FALSE	F	0.742	non-black
1179	OUTPATIENT	High	Final result	1.54	4510-09-15	4510-09-15	Yes	CREATININE	1.54	0.7	4510-04-08	0	NA	NA	Inf	16	4510-04-08	5	1	0	6	6	FALSE	51	20	1	NA	0.82	0	0	0	0	0	1	NA	Inf	FALSE	Hispanic or Latino	NEVER	55	Female	FALSE	FALSE	FALSE	FALSE	FALSE	F	0.742	non-black
1180	OUTPATIENT	High	Final result	2.46	4510-09-17	4510-09-17	Yes	CREATININE	2.46	0.7	4510-04-08	0	NA	NA	Inf	16	4510-04-08	5	1	0	6	6	FALSE	51	20	1	NA	0.82	0	0	0	0	0	1	NA	Inf	FALSE	Hispanic or Latino	NEVER	55	Female	FALSE	FALSE	FALSE	FALSE	FALSE	F	0.742	non-black
1181	OUTPATIENT	High	Final result	2.03	4510-09-13	4510-09-13	Yes	CREATININE	2.03	0.7	4510-04-08	0	NA	NA	Inf	16	4510-04-08	5	1	0	6	6	FALSE	51	20	1	NA	0.82	0	0	0	0	0	1	NA	Inf	FALSE	Hispanic or Latino	NEVER	55	Female	FALSE	FALSE	FALSE	FALSE	FALSE	F	0.742	non-black
1182	OUTPATIENT	*Unspecified	Final result	0.97	4510-09-05	4510-09-05	Yes	CREATININE	0.97	0.7	4510-04-08	0	NA	NA	Inf	16	4510-04-08	5	1	0	6	6	FALSE	51	20	1	NA	0.82	0	0	0	0	0	1	NA	Inf	FALSE	Hispanic or Latino	NEVER	55	Female	FALSE	FALSE	FALSE	FALSE	FALSE	F	0.742	non-black
1183	OUTPATIENT	High	Final result	1.31	4510-09-10	4510-09-10	Yes	CREATININE	1.31	0.7	4510-04-08	0	NA	NA	Inf	16	4510-04-08	5	1	0	6	6	FALSE	51	20	1	NA	0.82	0	0	0	0	0	1	NA	Inf	FALSE	Hispanic or Latino	NEVER	55	Female	FALSE	FALSE	FALSE	FALSE	FALSE	F	0.742	non-black
1184	OUTPATIENT	High	Final result	1.72	4510-09-14	4510-09-14	Yes	CREATININE	1.72	0.7	4510-04-08	0	NA	NA	Inf	16	4510-04-08	5	1	0	6	6	FALSE	51	20	1	NA	0.82	0	0	0	0	0	1	NA	Inf	FALSE	Hispanic or Latino	NEVER	55	Female	FALSE	FALSE	FALSE	FALSE	FALSE	F	0.742	non-black
1185	OUTPATIENT	*Unspecified	Final result	0.63	4510-05-10	4510-05-10	Yes	CREATININE	0.63	0.7	4510-04-08	0	NA	NA	Inf	16	4510-04-08	5	1	0	6	6	FALSE	51	20	1	NA	0.82	0	0	0	0	0	1	NA	Inf	FALSE	Hispanic or Latino	NEVER	55	Female	FALSE	FALSE	FALSE	FALSE	FALSE	F	0.742	non-black
1186	OUTPATIENT	*Unspecified	Final result	0.6	4510-05-12	4510-05-12	Yes	CREATININE	0.6	0.7	4510-04-08	0	NA	NA	Inf	16	4510-04-08	5	1	0	6	6	FALSE	51	20	1	NA	0.82	0	0	0	0	0	1	NA	Inf	FALSE	Hispanic or Latino	NEVER	55	Female	FALSE	FALSE	FALSE	FALSE	FALSE	F	0.742	non-black
1187	OUTPATIENT	*Unspecified	Final result	0.74	4510-05-12	4510-05-12	Yes	CREATININE	0.74	0.7	4510-04-08	0	NA	NA	Inf	16	4510-04-08	5	1	0	6	6	FALSE	51	20	1	NA	0.82	0	0	0	0	0	1	NA	Inf	FALSE	Hispanic or Latino	NEVER	55	Female	FALSE	FALSE	FALSE	FALSE	FALSE	F	0.742	non-black
1188	OUTPATIENT	*Unspecified	Final result	0.77	4510-05-21	4510-05-21	Yes	CREATININE	0.77	0.7	4510-04-08	0	NA	NA	Inf	16	4510-04-08	5	1	0	6	6	FALSE	51	20	1	NA	0.82	0	0	0	0	0	1	NA	Inf	FALSE	Hispanic or Latino	NEVER	55	Female	FALSE	FALSE	FALSE	FALSE	FALSE	F	0.742	non-black
1189	OUTPATIENT	*Unspecified	Final result	0.7	4510-05-17	4510-05-17	Yes	CREATININE	0.7	0.7	4510-04-08	0	NA	NA	Inf	16	4510-04-08	5	1	0	6	6	FALSE	51	20	1	NA	0.82	0	0	0	0	0	1	NA	Inf	FALSE	Hispanic or Latino	NEVER	55	Female	FALSE	FALSE	FALSE	FALSE	FALSE	F	0.742	non-black
1190	OUTPATIENT	*Unspecified	Final result	0.73	4510-05-10	4510-05-10	Yes	CREATININE	0.73	0.7	4510-04-08	0	NA	NA	Inf	16	4510-04-08	5	1	0	6	6	FALSE	51	20	1	NA	0.82	0	0	0	0	0	1	NA	Inf	FALSE	Hispanic or Latino	NEVER	55	Female	FALSE	FALSE	FALSE	FALSE	FALSE	F	0.742	non-black
1191	OUTPATIENT	*Unspecified	Final result	0.72	4510-05-08	4510-05-09	Yes	CREATININE	0.72	0.7	4510-04-08	0	NA	NA	Inf	16	4510-04-08	5	1	0	6	6	FALSE	51	20	1	NA	0.82	0	0	0	0	0	1	NA	Inf	FALSE	Hispanic or Latino	NEVER	55	Female	FALSE	FALSE	FALSE	FALSE	FALSE	F	0.742	non-black
1192	OUTPATIENT	*Unspecified	Final result	0.63	4510-05-13	4510-05-13	Yes	CREATININE	0.63	0.7	4510-04-08	0	NA	NA	Inf	16	4510-04-08	5	1	0	6	6	FALSE	51	20	1	NA	0.82	0	0	0	0	0	1	NA	Inf	FALSE	Hispanic or Latino	NEVER	55	Female	FALSE	FALSE	FALSE	FALSE	FALSE	F	0.742	non-black
1193	OUTPATIENT	*Unspecified	Final result	0.8	4510-05-19	4510-05-19	Yes	CREATININE	0.8	0.7	4510-04-08	0	NA	NA	Inf	16	4510-04-08	5	1	0	6	6	FALSE	51	20	1	NA	0.82	0	0	0	0	0	1	NA	Inf	FALSE	Hispanic or Latino	NEVER	55	Female	FALSE	FALSE	FALSE	FALSE	FALSE	F	0.742	non-black
1194	OUTPATIENT	*Unspecified	Final result	0.85	4510-05-09	4510-05-09	Yes	CREATININE	0.85	0.7	4510-04-08	0	NA	NA	Inf	16	4510-04-08	5	1	0	6	6	FALSE	51	20	1	NA	0.82	0	0	0	0	0	1	NA	Inf	FALSE	Hispanic or Latino	NEVER	55	Female	FALSE	FALSE	FALSE	FALSE	FALSE	F	0.742	non-black
1195	OUTPATIENT	*Unspecified	Final result	0.69	4510-05-15	4510-05-15	Yes	CREATININE	0.69	0.7	4510-04-08	0	NA	NA	Inf	16	4510-04-08	5	1	0	6	6	FALSE	51	20	1	NA	0.82	0	0	0	0	0	1	NA	Inf	FALSE	Hispanic or Latino	NEVER	55	Female	FALSE	FALSE	FALSE	FALSE	FALSE	F	0.742	non-black
1196	OUTPATIENT	*Unspecified	Final result	0.86	4510-05-20	4510-05-20	Yes	CREATININE	0.86	0.7	4510-04-08	0	NA	NA	Inf	16	4510-04-08	5	1	0	6	6	FALSE	51	20	1	NA	0.82	0	0	0	0	0	1	NA	Inf	FALSE	Hispanic or Latino	NEVER	55	Female	FALSE	FALSE	FALSE	FALSE	FALSE	F	0.742	non-black
1197	OUTPATIENT	*Unspecified	Final result	0.62	4510-05-11	4510-05-11	Yes	CREATININE	0.62	0.7	4510-04-08	0	NA	NA	Inf	16	4510-04-08	5	1	0	6	6	FALSE	51	20	1	NA	0.82	0	0	0	0	0	1	NA	Inf	FALSE	Hispanic or Latino	NEVER	55	Female	FALSE	FALSE	FALSE	FALSE	FALSE	F	0.742	non-black
1198	OUTPATIENT	*Unspecified	Final result	0.67	4510-05-18	4510-05-18	Yes	CREATININE	0.67	0.7	4510-04-08	0	NA	NA	Inf	16	4510-04-08	5	1	0	6	6	FALSE	51	20	1	NA	0.82	0	0	0	0	0	1	NA	Inf	FALSE	Hispanic or Latino	NEVER	55	Female	FALSE	FALSE	FALSE	FALSE	FALSE	F	0.742	non-black
1199	OUTPATIENT	*Unspecified	Final result	0.71	4510-05-11	4510-05-11	Yes	CREATININE	0.71	0.7	4510-04-08	0	NA	NA	Inf	16	4510-04-08	5	1	0	6	6	FALSE	51	20	1	NA	0.82	0	0	0	0	0	1	NA	Inf	FALSE	Hispanic or Latino	NEVER	55	Female	FALSE	FALSE	FALSE	FALSE	FALSE	F	0.742	non-black
1200	OUTPATIENT	*Unspecified	Final result	1.18	4510-02-15	4510-02-15	Yes	CREATININE	1.18	1.12026	4510-02-14	0	NA	NA	Inf	6	4510-02-14	4	1	3	12	11	FALSE	152	12	NA	NA	1.15	0	0	0	0	0	1	NA	Inf	FALSE	NOT Hispanic or Latino	NEVER	46	Male	FALSE	FALSE	FALSE	TRUE	FALSE	M	1	non-black
1201	OUTPATIENT	*Unspecified	Final result	1.15	4510-02-14	4510-02-14	Yes	CREATININE	1.15	1.12026	4510-02-14	0	NA	NA	Inf	6	4510-02-14	4	1	3	12	11	FALSE	152	12	NA	NA	1.15	0	0	0	0	0	1	NA	Inf	FALSE	NOT Hispanic or Latino	NEVER	46	Male	FALSE	FALSE	FALSE	TRUE	FALSE	M	1	non-black
1202	OUTPATIENT	*Unspecified	Final result	1.25	4510-06-21	4510-06-21	Yes	CREATININE	1.25	1.12026	4510-02-14	0	NA	NA	Inf	6	4510-02-14	4	1	3	12	11	FALSE	152	12	NA	NA	1.15	0	0	0	0	0	1	NA	Inf	FALSE	NOT Hispanic or Latino	NEVER	46	Male	FALSE	FALSE	FALSE	TRUE	FALSE	M	1	non-black
1203	OUTPATIENT	High	Final result	1.41	4510-03-27	4510-03-27	Yes	CREATININE	1.41	1.12026	4510-02-14	0	NA	NA	Inf	6	4510-02-14	4	1	3	12	11	FALSE	152	12	NA	NA	1.15	0	0	0	0	0	1	NA	Inf	FALSE	NOT Hispanic or Latino	NEVER	46	Male	FALSE	FALSE	FALSE	TRUE	FALSE	M	1	non-black
1204	OUTPATIENT	*Unspecified	Final result	1.3	4510-04-11	4510-04-11	Yes	CREATININE	1.3	1.12026	4510-02-14	0	NA	NA	Inf	6	4510-02-14	4	1	3	12	11	FALSE	152	12	NA	NA	1.15	0	0	0	0	0	1	NA	Inf	FALSE	NOT Hispanic or Latino	NEVER	46	Male	FALSE	FALSE	FALSE	TRUE	FALSE	M	1	non-black
1205	OUTPATIENT	*Unspecified	Final result	1.05	4510-03-03	4510-03-04	Yes	CREATININE	1.05	1.12026	4510-02-14	0	NA	NA	Inf	6	4510-02-14	4	1	3	12	11	FALSE	152	12	NA	NA	1.15	0	0	0	0	0	1	NA	Inf	FALSE	NOT Hispanic or Latino	NEVER	46	Male	FALSE	FALSE	FALSE	TRUE	FALSE	M	1	non-black
1206	OUTPATIENT	*Unspecified	Final result	1.08	4510-03-10	4510-03-10	Yes	CREATININE	1.08	1.12026	4510-02-14	0	NA	NA	Inf	6	4510-02-14	4	1	3	12	11	FALSE	152	12	NA	NA	1.15	0	0	0	0	0	1	NA	Inf	FALSE	NOT Hispanic or Latino	NEVER	46	Male	FALSE	FALSE	FALSE	TRUE	FALSE	M	1	non-black
1207	OUTPATIENT	*Unspecified	Final result	1.29	4510-03-06	4510-03-06	Yes	CREATININE	1.29	1.12026	4510-02-14	0	NA	NA	Inf	6	4510-02-14	4	1	3	12	11	FALSE	152	12	NA	NA	1.15	0	0	0	0	0	1	NA	Inf	FALSE	NOT Hispanic or Latino	NEVER	46	Male	FALSE	FALSE	FALSE	TRUE	FALSE	M	1	non-black
1208	OUTPATIENT	High	Final result	1.46	4510-03-05	4510-03-05	Yes	CREATININE	1.46	1.12026	4510-02-14	0	NA	NA	Inf	6	4510-02-14	4	1	3	12	11	FALSE	152	12	NA	NA	1.15	0	0	0	0	0	1	NA	Inf	FALSE	NOT Hispanic or Latino	NEVER	46	Male	FALSE	FALSE	FALSE	TRUE	FALSE	M	1	non-black
1209	OUTPATIENT	High	Final result	1.37	4510-03-07	4510-03-07	Yes	CREATININE	1.37	1.12026	4510-02-14	0	NA	NA	Inf	6	4510-02-14	4	1	3	12	11	FALSE	152	12	NA	NA	1.15	0	0	0	0	0	1	NA	Inf	FALSE	NOT Hispanic or Latino	NEVER	46	Male	FALSE	FALSE	FALSE	TRUE	FALSE	M	1	non-black
1210	OUTPATIENT	*Unspecified	Final result	1.05	4510-03-14	4510-03-14	Yes	CREATININE	1.05	1.12026	4510-02-14	0	NA	NA	Inf	6	4510-02-14	4	1	3	12	11	FALSE	152	12	NA	NA	1.15	0	0	0	0	0	1	NA	Inf	FALSE	NOT Hispanic or Latino	NEVER	46	Male	FALSE	FALSE	FALSE	TRUE	FALSE	M	1	non-black
1211	OUTPATIENT	*Unspecified	Final result	1.24	4510-03-09	4510-03-09	Yes	CREATININE	1.24	1.12026	4510-02-14	0	NA	NA	Inf	6	4510-02-14	4	1	3	12	11	FALSE	152	12	NA	NA	1.15	0	0	0	0	0	1	NA	Inf	FALSE	NOT Hispanic or Latino	NEVER	46	Male	FALSE	FALSE	FALSE	TRUE	FALSE	M	1	non-black
1212	OUTPATIENT	*Unspecified	Final result	1.27	4510-03-07	4510-03-07	Yes	CREATININE	1.27	1.12026	4510-02-14	0	NA	NA	Inf	6	4510-02-14	4	1	3	12	11	FALSE	152	12	NA	NA	1.15	0	0	0	0	0	1	NA	Inf	FALSE	NOT Hispanic or Latino	NEVER	46	Male	FALSE	FALSE	FALSE	TRUE	FALSE	M	1	non-black
1213	OUTPATIENT	*Unspecified	Final result	1.28	4510-03-08	4510-03-08	Yes	CREATININE	1.28	1.12026	4510-02-14	0	NA	NA	Inf	6	4510-02-14	4	1	3	12	11	FALSE	152	12	NA	NA	1.15	0	0	0	0	0	1	NA	Inf	FALSE	NOT Hispanic or Latino	NEVER	46	Male	FALSE	FALSE	FALSE	TRUE	FALSE	M	1	non-black
1214	OUTPATIENT	*Unspecified	Final result	1.07	4510-03-11	4510-03-11	Yes	CREATININE	1.07	1.12026	4510-02-14	0	NA	NA	Inf	6	4510-02-14	4	1	3	12	11	FALSE	152	12	NA	NA	1.15	0	0	0	0	0	1	NA	Inf	FALSE	NOT Hispanic or Latino	NEVER	46	Male	FALSE	FALSE	FALSE	TRUE	FALSE	M	1	non-black
1215	OUTPATIENT	*Unspecified	Final result	1.06	4510-03-13	4510-03-13	Yes	CREATININE	1.06	1.12026	4510-02-14	0	NA	NA	Inf	6	4510-02-14	4	1	3	12	11	FALSE	152	12	NA	NA	1.15	0	0	0	0	0	1	NA	Inf	FALSE	NOT Hispanic or Latino	NEVER	46	Male	FALSE	FALSE	FALSE	TRUE	FALSE	M	1	non-black
1216	OUTPATIENT	*Unspecified	Final result	1.09	4510-03-05	4510-03-05	Yes	CREATININE	1.09	1.12026	4510-02-14	0	NA	NA	Inf	6	4510-02-14	4	1	3	12	11	FALSE	152	12	NA	NA	1.15	0	0	0	0	0	1	NA	Inf	FALSE	NOT Hispanic or Latino	NEVER	46	Male	FALSE	FALSE	FALSE	TRUE	FALSE	M	1	non-black
1217	OUTPATIENT	*Unspecified	Final result	1.28	4510-03-06	4510-03-06	Yes	CREATININE	1.28	1.12026	4510-02-14	0	NA	NA	Inf	6	4510-02-14	4	1	3	12	11	FALSE	152	12	NA	NA	1.15	0	0	0	0	0	1	NA	Inf	FALSE	NOT Hispanic or Latino	NEVER	46	Male	FALSE	FALSE	FALSE	TRUE	FALSE	M	1	non-black
1218	OUTPATIENT	*Unspecified	Final result	1.1	4510-03-12	4510-03-12	Yes	CREATININE	1.1	1.12026	4510-02-14	0	NA	NA	Inf	6	4510-02-14	4	1	3	12	11	FALSE	152	12	NA	NA	1.15	0	0	0	0	0	1	NA	Inf	FALSE	NOT Hispanic or Latino	NEVER	46	Male	FALSE	FALSE	FALSE	TRUE	FALSE	M	1	non-black
1219	OUTPATIENT	*Unspecified	Final result	1.23	4510-05-23	4510-05-23	Yes	CREATININE	1.23	1.12026	4510-02-14	0	NA	NA	Inf	6	4510-02-14	4	1	3	12	11	FALSE	152	12	NA	NA	1.15	0	0	0	0	0	1	NA	Inf	FALSE	NOT Hispanic or Latino	NEVER	46	Male	FALSE	FALSE	FALSE	TRUE	FALSE	M	1	non-black
1220	OUTPATIENT	*Unspecified	Final result	1.09	4511-03-20	4511-03-20	Yes	CREATININE	1.09	1.12026	4510-02-14	0	NA	NA	Inf	6	4510-02-14	4	1	3	12	11	FALSE	152	12	NA	NA	1.15	0	0	0	0	0	1	NA	Inf	FALSE	NOT Hispanic or Latino	NEVER	46	Male	FALSE	FALSE	FALSE	TRUE	FALSE	M	1	non-black
1221	OUTPATIENT	*Unspecified	Final result	1.02	4511-03-06	4511-03-06	Yes	CREATININE	1.02	1.12026	4510-02-14	0	NA	NA	Inf	6	4510-02-14	4	1	3	12	11	FALSE	152	12	NA	NA	1.15	0	0	0	0	0	1	NA	Inf	FALSE	NOT Hispanic or Latino	NEVER	46	Male	FALSE	FALSE	FALSE	TRUE	FALSE	M	1	non-black
1222	OUTPATIENT	*Unspecified	Final result	1.11	4510-10-31	4510-10-31	Yes	CREATININE	1.11	1.12026	4510-02-14	0	NA	NA	Inf	6	4510-02-14	4	1	3	12	11	FALSE	152	12	NA	NA	1.15	0	0	0	0	0	1	NA	Inf	FALSE	NOT Hispanic or Latino	NEVER	46	Male	FALSE	FALSE	FALSE	TRUE	FALSE	M	1	non-black
1223	OUTPATIENT	High	Final result	1.21	4510-04-19	4510-04-19	Yes	CREATININE	1.21	0.68	4510-02-13	1	4510-02-11	4510-02-11	Inf	5	4510-02-13	2	1	0	3	3	FALSE	97	19	0.9	NA	1.16	1	0	0	0	0	1	NA	-2	FALSE	Hispanic or Latino	NEVER	77	Female	TRUE	TRUE	FALSE	TRUE	TRUE	F	0.742	non-black
1224	OUTPATIENT	*Unspecified	Final result	1.08	4510-04-19	4510-04-19	Yes	CREATININE	1.08	0.68	4510-02-13	1	4510-02-11	4510-02-11	Inf	5	4510-02-13	2	1	0	3	3	FALSE	97	19	0.9	NA	1.16	1	0	0	0	0	1	NA	-2	FALSE	Hispanic or Latino	NEVER	77	Female	TRUE	TRUE	FALSE	TRUE	TRUE	F	0.742	non-black
1225	OUTPATIENT	*Unspecified	Final result	1.08	4510-04-20	4510-04-20	Yes	CREATININE	1.08	0.68	4510-02-13	1	4510-02-11	4510-02-11	Inf	5	4510-02-13	2	1	0	3	3	FALSE	97	19	0.9	NA	1.16	1	0	0	0	0	1	NA	-2	FALSE	Hispanic or Latino	NEVER	77	Female	TRUE	TRUE	FALSE	TRUE	TRUE	F	0.742	non-black
1226	OUTPATIENT	High	Final result	1.49	4510-04-22	4510-04-22	Yes	CREATININE	1.49	0.68	4510-02-13	1	4510-02-11	4510-02-11	Inf	5	4510-02-13	2	1	0	3	3	FALSE	97	19	0.9	NA	1.16	1	0	0	0	0	1	NA	-2	FALSE	Hispanic or Latino	NEVER	77	Female	TRUE	TRUE	FALSE	TRUE	TRUE	F	0.742	non-black
1227	OUTPATIENT	High	Final result	1.35	4510-04-21	4510-04-21	Yes	CREATININE	1.35	0.68	4510-02-13	1	4510-02-11	4510-02-11	Inf	5	4510-02-13	2	1	0	3	3	FALSE	97	19	0.9	NA	1.16	1	0	0	0	0	1	NA	-2	FALSE	Hispanic or Latino	NEVER	77	Female	TRUE	TRUE	FALSE	TRUE	TRUE	F	0.742	non-black
1228	OUTPATIENT	*Unspecified	Final result	1.09	4510-07-27	4510-07-27	Yes	CREATININE	1.09	0.9	4510-01-18	0	NA	NA	Inf	22	4510-01-18	15	1	1	0	0	FALSE	788	NA	NA	NA	NA	0	0	0	0	1.21883e+08	8.08594	4510-01-03	Inf	FALSE	NOT Hispanic or Latino	QUIT	66	Male	FALSE	TRUE	FALSE	FALSE	FALSE	M	1	non-black
1229	OUTPATIENT	High	Final result	1.36	4510-07-02	4510-07-03	Yes	CREATININE	1.36	0.9	4510-01-18	0	NA	NA	Inf	22	4510-01-18	15	1	1	0	0	FALSE	788	NA	NA	NA	NA	0	0	0	0	1.21883e+08	8.08594	4510-01-03	Inf	FALSE	NOT Hispanic or Latino	QUIT	66	Male	FALSE	TRUE	FALSE	FALSE	FALSE	M	1	non-black
1230	OUTPATIENT	*Unspecified	Final result	1.08	4510-04-23	4510-04-24	Yes	CREATININE	1.08	0.9	4510-01-18	0	NA	NA	Inf	22	4510-01-18	15	1	1	0	0	FALSE	788	NA	NA	NA	NA	0	0	0	0	1.21883e+08	8.08594	4510-01-03	Inf	FALSE	NOT Hispanic or Latino	QUIT	66	Male	FALSE	TRUE	FALSE	FALSE	FALSE	M	1	non-black
1231	OUTPATIENT	*Unspecified	Final result	1.16	4510-03-06	4510-03-07	Yes	CREATININE	1.16	0.9	4510-01-18	0	NA	NA	Inf	22	4510-01-18	15	1	1	0	0	FALSE	788	NA	NA	NA	NA	0	0	0	0	1.21883e+08	8.08594	4510-01-03	Inf	FALSE	NOT Hispanic or Latino	QUIT	66	Male	FALSE	TRUE	FALSE	FALSE	FALSE	M	1	non-black
1232	OUTPATIENT	*Unspecified	Final result	1.3	4510-07-17	4510-07-17	Yes	CREATININE	1.3	0.9	4510-01-18	0	NA	NA	Inf	22	4510-01-18	15	1	1	0	0	FALSE	788	NA	NA	NA	NA	0	0	0	0	1.21883e+08	8.08594	4510-01-03	Inf	FALSE	NOT Hispanic or Latino	QUIT	66	Male	FALSE	TRUE	FALSE	FALSE	FALSE	M	1	non-black
1233	OUTPATIENT	*Unspecified	Final result	1.03	4510-01-23	4510-01-23	Yes	CREATININE	1.03	0.9	4510-01-18	0	NA	NA	Inf	22	4510-01-18	15	1	1	0	0	FALSE	788	NA	NA	NA	NA	0	0	0	0	1.21883e+08	8.08594	4510-01-03	Inf	FALSE	NOT Hispanic or Latino	QUIT	66	Male	FALSE	TRUE	FALSE	FALSE	FALSE	M	1	non-black
1234	OUTPATIENT	*Unspecified	Final result	1.14	4511-06-15	4511-06-15	Yes	CREATININE	1.14	0.9	4510-01-18	0	NA	NA	Inf	22	4510-01-18	15	1	1	0	0	FALSE	788	NA	NA	NA	NA	0	0	0	0	1.21883e+08	8.08594	4510-01-03	Inf	FALSE	NOT Hispanic or Latino	QUIT	66	Male	FALSE	TRUE	FALSE	FALSE	FALSE	M	1	non-black
1235	OUTPATIENT	*Unspecified	Final result	1.03	4510-07-18	4510-07-18	Yes	CREATININE	1.03	0.9	4510-01-18	0	NA	NA	Inf	22	4510-01-18	15	1	1	0	0	FALSE	788	NA	NA	NA	NA	0	0	0	0	1.21883e+08	8.08594	4510-01-03	Inf	FALSE	NOT Hispanic or Latino	QUIT	66	Male	FALSE	TRUE	FALSE	FALSE	FALSE	M	1	non-black
1236	OUTPATIENT	*Unspecified	Final result	1.28	4510-07-16	4510-07-16	Yes	CREATININE	1.28	0.9	4510-01-18	0	NA	NA	Inf	22	4510-01-18	15	1	1	0	0	FALSE	788	NA	NA	NA	NA	0	0	0	0	1.21883e+08	8.08594	4510-01-03	Inf	FALSE	NOT Hispanic or Latino	QUIT	66	Male	FALSE	TRUE	FALSE	FALSE	FALSE	M	1	non-black
1237	OUTPATIENT	*Unspecified	Final result	1.18	4510-07-17	4510-07-17	Yes	CREATININE	1.18	0.9	4510-01-18	0	NA	NA	Inf	22	4510-01-18	15	1	1	0	0	FALSE	788	NA	NA	NA	NA	0	0	0	0	1.21883e+08	8.08594	4510-01-03	Inf	FALSE	NOT Hispanic or Latino	QUIT	66	Male	FALSE	TRUE	FALSE	FALSE	FALSE	M	1	non-black
1238	OUTPATIENT	*Unspecified	Final result	1.16	4510-07-16	4510-07-16	Yes	CREATININE	1.16	0.9	4510-01-18	0	NA	NA	Inf	22	4510-01-18	15	1	1	0	0	FALSE	788	NA	NA	NA	NA	0	0	0	0	1.21883e+08	8.08594	4510-01-03	Inf	FALSE	NOT Hispanic or Latino	QUIT	66	Male	FALSE	TRUE	FALSE	FALSE	FALSE	M	1	non-black
1239	OUTPATIENT	*Unspecified	Final result	0.98	4511-02-25	4511-02-25	Yes	CREATININE	0.98	0.9	4510-01-18	0	NA	NA	Inf	22	4510-01-18	15	1	1	0	0	FALSE	788	NA	NA	NA	NA	0	0	0	0	1.21883e+08	8.08594	4510-01-03	Inf	FALSE	NOT Hispanic or Latino	QUIT	66	Male	FALSE	TRUE	FALSE	FALSE	FALSE	M	1	non-black
1240	OUTPATIENT	*Unspecified	Final result	1.16	4511-01-28	4511-01-29	Yes	CREATININE	1.16	0.9	4510-01-18	0	NA	NA	Inf	22	4510-01-18	15	1	1	0	0	FALSE	788	NA	NA	NA	NA	0	0	0	0	1.21883e+08	8.08594	4510-01-03	Inf	FALSE	NOT Hispanic or Latino	QUIT	66	Male	FALSE	TRUE	FALSE	FALSE	FALSE	M	1	non-black
1241	OUTPATIENT	*Unspecified	Final result	1.14	4511-01-07	4511-01-07	Yes	CREATININE	1.14	0.9	4510-01-18	0	NA	NA	Inf	22	4510-01-18	15	1	1	0	0	FALSE	788	NA	NA	NA	NA	0	0	0	0	1.21883e+08	8.08594	4510-01-03	Inf	FALSE	NOT Hispanic or Latino	QUIT	66	Male	FALSE	TRUE	FALSE	FALSE	FALSE	M	1	non-black
1242	OUTPATIENT	*Unspecified	Final result	0.9	4510-04-02	4510-04-02	Yes	CREATININE	0.9	0.65	4510-01-07	0	NA	NA	Inf	2	4510-01-07	1	1	0	0	0	FALSE	NA	NA	NA	NA	NA	0	0	0	0	0	1	NA	Inf	FALSE	NOT Hispanic or Latino	NEVER	45	Male	FALSE	FALSE	FALSE	FALSE	FALSE	M	1	non-black
1243	OUTPATIENT	*Unspecified	Final result	0.8	4510-01-20	4510-01-20	Yes	CREATININE	0.8	0.65	4510-01-07	0	NA	NA	Inf	2	4510-01-07	1	1	0	0	0	FALSE	NA	NA	NA	NA	NA	0	0	0	0	0	1	NA	Inf	FALSE	NOT Hispanic or Latino	NEVER	45	Male	FALSE	FALSE	FALSE	FALSE	FALSE	M	1	non-black
1244	OUTPATIENT	*Unspecified	Final result	0.9	4510-01-31	4510-01-31	Yes	CREATININE	0.9	0.65	4510-01-07	0	NA	NA	Inf	2	4510-01-07	1	1	0	0	0	FALSE	NA	NA	NA	NA	NA	0	0	0	0	0	1	NA	Inf	FALSE	NOT Hispanic or Latino	NEVER	45	Male	FALSE	FALSE	FALSE	FALSE	FALSE	M	1	non-black
1245	OUTPATIENT	*Unspecified	Final result	0.9	4510-05-16	4510-05-16	Yes	CREATININE	0.9	0.65	4510-01-07	0	NA	NA	Inf	2	4510-01-07	1	1	0	0	0	FALSE	NA	NA	NA	NA	NA	0	0	0	0	0	1	NA	Inf	FALSE	NOT Hispanic or Latino	NEVER	45	Male	FALSE	FALSE	FALSE	FALSE	FALSE	M	1	non-black
1246	OUTPATIENT	*Unspecified	Final result	0.88	4510-04-04	4510-04-04	Yes	CREATININE	0.88	0.65	4510-01-07	0	NA	NA	Inf	2	4510-01-07	1	1	0	0	0	FALSE	NA	NA	NA	NA	NA	0	0	0	0	0	1	NA	Inf	FALSE	NOT Hispanic or Latino	NEVER	45	Male	FALSE	FALSE	FALSE	FALSE	FALSE	M	1	non-black
1247	OUTPATIENT	*Unspecified	Final result	0.9	4510-01-26	4510-01-26	Yes	CREATININE	0.9	0.65	4510-01-07	0	NA	NA	Inf	2	4510-01-07	1	1	0	0	0	FALSE	NA	NA	NA	NA	NA	0	0	0	0	0	1	NA	Inf	FALSE	NOT Hispanic or Latino	NEVER	45	Male	FALSE	FALSE	FALSE	FALSE	FALSE	M	1	non-black
1248	OUTPATIENT	*Unspecified	Final result	0.8	4510-01-22	4510-01-22	Yes	CREATININE	0.8	0.65	4510-01-07	0	NA	NA	Inf	2	4510-01-07	1	1	0	0	0	FALSE	NA	NA	NA	NA	NA	0	0	0	0	0	1	NA	Inf	FALSE	NOT Hispanic or Latino	NEVER	45	Male	FALSE	FALSE	FALSE	FALSE	FALSE	M	1	non-black
1249	OUTPATIENT	*Unspecified	Final result	0.9	4510-02-04	4510-02-04	Yes	CREATININE	0.9	0.65	4510-01-07	0	NA	NA	Inf	2	4510-01-07	1	1	0	0	0	FALSE	NA	NA	NA	NA	NA	0	0	0	0	0	1	NA	Inf	FALSE	NOT Hispanic or Latino	NEVER	45	Male	FALSE	FALSE	FALSE	FALSE	FALSE	M	1	non-black
1250	OUTPATIENT	*Unspecified	Final result	0.8	4510-03-02	4510-03-02	Yes	CREATININE	0.8	0.65	4510-01-07	0	NA	NA	Inf	2	4510-01-07	1	1	0	0	0	FALSE	NA	NA	NA	NA	NA	0	0	0	0	0	1	NA	Inf	FALSE	NOT Hispanic or Latino	NEVER	45	Male	FALSE	FALSE	FALSE	FALSE	FALSE	M	1	non-black
1251	OUTPATIENT	*Unspecified	Final result	0.8	4510-03-01	4510-03-01	Yes	CREATININE	0.8	0.65	4510-01-07	0	NA	NA	Inf	2	4510-01-07	1	1	0	0	0	FALSE	NA	NA	NA	NA	NA	0	0	0	0	0	1	NA	Inf	FALSE	NOT Hispanic or Latino	NEVER	45	Male	FALSE	FALSE	FALSE	FALSE	FALSE	M	1	non-black
1252	OUTPATIENT	*Unspecified	Final result	0.8	4510-02-01	4510-02-01	Yes	CREATININE	0.8	0.65	4510-01-07	0	NA	NA	Inf	2	4510-01-07	1	1	0	0	0	FALSE	NA	NA	NA	NA	NA	0	0	0	0	0	1	NA	Inf	FALSE	NOT Hispanic or Latino	NEVER	45	Male	FALSE	FALSE	FALSE	FALSE	FALSE	M	1	non-black
1253	OUTPATIENT	*Unspecified	Final result	0.8	4510-02-26	4510-02-26	Yes	CREATININE	0.8	0.65	4510-01-07	0	NA	NA	Inf	2	4510-01-07	1	1	0	0	0	FALSE	NA	NA	NA	NA	NA	0	0	0	0	0	1	NA	Inf	FALSE	NOT Hispanic or Latino	NEVER	45	Male	FALSE	FALSE	FALSE	FALSE	FALSE	M	1	non-black
1254	OUTPATIENT	*Unspecified	Final result	0.9	4510-03-21	4510-03-21	Yes	CREATININE	0.9	0.65	4510-01-07	0	NA	NA	Inf	2	4510-01-07	1	1	0	0	0	FALSE	NA	NA	NA	NA	NA	0	0	0	0	0	1	NA	Inf	FALSE	NOT Hispanic or Latino	NEVER	45	Male	FALSE	FALSE	FALSE	FALSE	FALSE	M	1	non-black
1255	OUTPATIENT	*Unspecified	Final result	0.9	4510-03-25	4510-03-25	Yes	CREATININE	0.9	0.65	4510-01-07	0	NA	NA	Inf	2	4510-01-07	1	1	0	0	0	FALSE	NA	NA	NA	NA	NA	0	0	0	0	0	1	NA	Inf	FALSE	NOT Hispanic or Latino	NEVER	45	Male	FALSE	FALSE	FALSE	FALSE	FALSE	M	1	non-black
1256	OUTPATIENT	*Unspecified	Final result	0.77	4510-12-30	4510-12-31	Yes	CREATININE	0.77	0.65	4510-01-07	0	NA	NA	Inf	2	4510-01-07	1	1	0	0	0	FALSE	NA	NA	NA	NA	NA	0	0	0	0	0	1	NA	Inf	FALSE	NOT Hispanic or Latino	NEVER	45	Male	FALSE	FALSE	FALSE	FALSE	FALSE	M	1	non-black
1257	OUTPATIENT	Low	Final result	0.54	4510-01-21	4510-01-21	Yes	CREATININE	0.54	1.14814	4510-01-21	0	NA	NA	Inf	15	4510-01-21	14	1	1	1	1	FALSE	388	6	21	NA	0.54	0	0	0	0	0	1	NA	Inf	FALSE	Hispanic or Latino	NEVER	40	Male	FALSE	FALSE	FALSE	FALSE	TRUE	M	1	non-black
1258	OUTPATIENT	Low	Final result	0.5	4510-07-11	4510-07-11	Yes	CREATININE	0.5	1.14814	4510-01-21	0	NA	NA	Inf	15	4510-01-21	14	1	1	1	1	FALSE	388	6	21	NA	0.54	0	0	0	0	0	1	NA	Inf	FALSE	Hispanic or Latino	NEVER	40	Male	FALSE	FALSE	FALSE	FALSE	TRUE	M	1	non-black
1259	OUTPATIENT	*Unspecified	Final result	0.82	4511-02-08	4511-02-08	Yes	CREATININE	0.82	1.14814	4510-01-21	0	NA	NA	Inf	15	4510-01-21	14	1	1	1	1	FALSE	388	6	21	NA	0.54	0	0	0	0	0	1	NA	Inf	FALSE	Hispanic or Latino	NEVER	40	Male	FALSE	FALSE	FALSE	FALSE	TRUE	M	1	non-black
1260	OUTPATIENT	*Unspecified	Final result	0.89	4510-06-26	4510-06-26	Yes	CREATININE	0.89	1.1001	4510-01-22	0	NA	NA	Inf	17	4510-01-22	15	1	1	1	1	FALSE	296	12	1.5	NA	0.86	0	0	0	0	0.569477	1.02405	4510-01-07	Inf	FALSE	Hispanic or Latino	NEVER	51	Male	FALSE	FALSE	FALSE	FALSE	FALSE	M	1	non-black
1261	OUTPATIENT	*Unspecified	Final result	0.86	4510-01-22	4510-01-23	Yes	CREATININE	0.86	1.1001	4510-01-22	0	NA	NA	Inf	17	4510-01-22	15	1	1	1	1	FALSE	296	12	1.5	NA	0.86	0	0	0	0	0.569477	1.02405	4510-01-07	Inf	FALSE	Hispanic or Latino	NEVER	51	Male	FALSE	FALSE	FALSE	FALSE	FALSE	M	1	non-black
1262	OUTPATIENT	*Unspecified	Final result	0.85	4510-01-23	4510-01-24	Yes	CREATININE	0.85	1.1001	4510-01-22	0	NA	NA	Inf	17	4510-01-22	15	1	1	1	1	FALSE	296	12	1.5	NA	0.86	0	0	0	0	0.569477	1.02405	4510-01-07	Inf	FALSE	Hispanic or Latino	NEVER	51	Male	FALSE	FALSE	FALSE	FALSE	FALSE	M	1	non-black
1263	OUTPATIENT	*Unspecified	Final result	0.83	4510-10-08	4510-10-09	Yes	CREATININE	0.83	1.1001	4510-01-22	0	NA	NA	Inf	17	4510-01-22	15	1	1	1	1	FALSE	296	12	1.5	NA	0.86	0	0	0	0	0.569477	1.02405	4510-01-07	Inf	FALSE	Hispanic or Latino	NEVER	51	Male	FALSE	FALSE	FALSE	FALSE	FALSE	M	1	non-black
1264	OUTPATIENT	*Unspecified	Final result	0.86	4510-01-15	4510-01-15	Yes	CREATININE	0.86	1.14316	4510-01-15	0	NA	NA	Inf	10	4510-01-15	9	1	2	0	0	FALSE	450	8	2.7	NA	0.86	0	0	0	0	0	1	NA	Inf	FALSE	Hispanic or Latino	NEVER	41	Male	FALSE	FALSE	FALSE	FALSE	FALSE	M	1	non-black
1265	OUTPATIENT	*Unspecified	Final result	0.62	4510-01-14	4510-01-14	Yes	CREATININE	0.62	0.818444	4510-01-12	0	NA	NA	Inf	8	4510-01-12	5	1	1	1	1	FALSE	460	NA	1.1	NA	NA	0	0	0	0	5454.46	3.73755	4510-01-07	Inf	FALSE	NOT Hispanic or Latino	NEVER	63	Female	FALSE	FALSE	FALSE	FALSE	FALSE	F	0.742	non-black
1266	OUTPATIENT	*Unspecified	Final result	0.81	4510-01-19	4510-01-19	Yes	CREATININE	0.81	0.811774	4510-01-19	0	NA	NA	Inf	14	4510-01-19	13	1	1	0	0	FALSE	NA	16	NA	NA	0.81	0	0	0	0	0	1	NA	Inf	FALSE	NOT Hispanic or Latino	NEVER	66	Female	FALSE	FALSE	FALSE	FALSE	FALSE	F	0.742	non-black
1267	OUTPATIENT	*Unspecified	Final result	0.68	4510-04-23	4510-04-23	Yes	CREATININE	0.68	0.811774	4510-01-19	0	NA	NA	Inf	14	4510-01-19	13	1	1	0	0	FALSE	NA	16	NA	NA	0.81	0	0	0	0	0	1	NA	Inf	FALSE	NOT Hispanic or Latino	NEVER	66	Female	FALSE	FALSE	FALSE	FALSE	FALSE	F	0.742	non-black
1268	OUTPATIENT	High	Final result	1.31	4510-01-08	4510-01-08	Yes	CREATININE	1.31	1.04	4510-01-08	0	NA	NA	Inf	3	4510-01-08	1	1	1	1	0	FALSE	306	18	6	0.5	1.31	0	0	0	0	0	1	NA	Inf	FALSE	NOT Hispanic or Latino	NEVER	49	Male	FALSE	TRUE	FALSE	FALSE	FALSE	M	1	non-black
1269	OUTPATIENT	*Unspecified	Final result	1.03	4510-08-21	4510-08-21	Yes	CREATININE	1.03	1.04	4510-01-08	0	NA	NA	Inf	3	4510-01-08	1	1	1	1	0	FALSE	306	18	6	0.5	1.31	0	0	0	0	0	1	NA	Inf	FALSE	NOT Hispanic or Latino	NEVER	49	Male	FALSE	TRUE	FALSE	FALSE	FALSE	M	1	non-black
1270	OUTPATIENT	*Unspecified	Final result	1.1	4510-06-27	4510-06-27	Yes	CREATININE	1.1	1.04	4510-01-08	0	NA	NA	Inf	3	4510-01-08	1	1	1	1	0	FALSE	306	18	6	0.5	1.31	0	0	0	0	0	1	NA	Inf	FALSE	NOT Hispanic or Latino	NEVER	49	Male	FALSE	TRUE	FALSE	FALSE	FALSE	M	1	non-black
1271	OUTPATIENT	*Unspecified	Final result	0.92	4511-03-31	4511-03-31	Yes	CREATININE	0.92	1.04	4510-01-08	0	NA	NA	Inf	3	4510-01-08	1	1	1	1	0	FALSE	306	18	6	0.5	1.31	0	0	0	0	0	1	NA	Inf	FALSE	NOT Hispanic or Latino	NEVER	49	Male	FALSE	TRUE	FALSE	FALSE	FALSE	M	1	non-black
1272	OUTPATIENT	*Unspecified	Final result	0.97	4510-10-17	4510-10-17	Yes	CREATININE	0.97	1.04	4510-01-08	0	NA	NA	Inf	3	4510-01-08	1	1	1	1	0	FALSE	306	18	6	0.5	1.31	0	0	0	0	0	1	NA	Inf	FALSE	NOT Hispanic or Latino	NEVER	49	Male	FALSE	TRUE	FALSE	FALSE	FALSE	M	1	non-black
1273	OUTPATIENT	High	Final result	3.21	4510-01-31	4510-01-31	Yes	CREATININE	3.21	0.74	4510-01-31	3	4510-01-13	4510-02-02	22	27	4510-01-31	24	3	3	14	12	TRUE	218	117	1	NA	3.21	1	1	0	1	23002.7	4.36197	4510-01-07	-18	FALSE	Hispanic or Latino	YES	57	Male	FALSE	TRUE	FALSE	FALSE	TRUE	M	1	non-black
1274	OUTPATIENT	High	Final result	3.18	4510-02-02	4510-02-02	Yes	CREATININE	3.18	0.74	4510-01-31	3	4510-01-13	4510-02-02	22	27	4510-01-31	24	3	3	14	12	TRUE	218	117	1	NA	3.21	1	1	0	1	23002.7	4.36197	4510-01-07	-18	FALSE	Hispanic or Latino	YES	57	Male	FALSE	TRUE	FALSE	FALSE	TRUE	M	1	non-black
1275	OUTPATIENT	High	Final result	4.24	4510-02-01	4510-02-01	Yes	CREATININE	4.24	0.74	4510-01-31	3	4510-01-13	4510-02-02	22	27	4510-01-31	24	3	3	14	12	TRUE	218	117	1	NA	3.21	1	1	0	1	23002.7	4.36197	4510-01-07	-18	FALSE	Hispanic or Latino	YES	57	Male	FALSE	TRUE	FALSE	FALSE	TRUE	M	1	non-black
1276	OUTPATIENT	*Unspecified	Final result	0.83	4510-01-09	4510-01-09	Yes	CREATININE	0.83	1.13362	4510-01-09	0	NA	NA	Inf	2	4510-01-09	1	1	0	0	0	FALSE	237	12	0.9	NA	0.83	0	0	0	0	20666.4	4.31547	4510-01-08	Inf	FALSE	Hispanic or Latino	NEVER	43	Male	FALSE	FALSE	FALSE	FALSE	FALSE	M	1	non-black
1277	OUTPATIENT	*Unspecified	Final result	0.8	4511-01-09	4511-01-10	Yes	CREATININE	0.8	1.13362	4510-01-09	0	NA	NA	Inf	2	4510-01-09	1	1	0	0	0	FALSE	237	12	0.9	NA	0.83	0	0	0	0	20666.4	4.31547	4510-01-08	Inf	FALSE	Hispanic or Latino	NEVER	43	Male	FALSE	FALSE	FALSE	FALSE	FALSE	M	1	non-black
1278	OUTPATIENT	*Unspecified	Final result	0.75	4510-11-21	4510-11-21	Yes	CREATININE	0.75	1.13362	4510-01-09	0	NA	NA	Inf	2	4510-01-09	1	1	0	0	0	FALSE	237	12	0.9	NA	0.83	0	0	0	0	20666.4	4.31547	4510-01-08	Inf	FALSE	Hispanic or Latino	NEVER	43	Male	FALSE	FALSE	FALSE	FALSE	FALSE	M	1	non-black
1279	OUTPATIENT	Low	Final result	0.6	4510-03-02	4510-03-02	Yes	CREATININE	0.6	1.30222	4510-01-22	1	4510-01-08	4510-02-01	Inf	50	4510-01-22	14	3	3	8	8	TRUE	155	32	0.5	NA	1.62	1	0	0	0	0	1	NA	-14	FALSE	Hispanic or Latino	NEVER	50	Male	FALSE	TRUE	FALSE	FALSE	TRUE	M	1	non-black
1280	OUTPATIENT	Low	Final result	0.57	4510-03-20	4510-03-21	Yes	CREATININE	0.57	1.30222	4510-01-22	1	4510-01-08	4510-02-01	Inf	50	4510-01-22	14	3	3	8	8	TRUE	155	32	0.5	NA	1.62	1	0	0	0	0	1	NA	-14	FALSE	Hispanic or Latino	NEVER	50	Male	FALSE	TRUE	FALSE	FALSE	TRUE	M	1	non-black
1281	OUTPATIENT	Low	Final result	0.5	4510-03-03	4510-03-03	Yes	CREATININE	0.5	1.30222	4510-01-22	1	4510-01-08	4510-02-01	Inf	50	4510-01-22	14	3	3	8	8	TRUE	155	32	0.5	NA	1.62	1	0	0	0	0	1	NA	-14	FALSE	Hispanic or Latino	NEVER	50	Male	FALSE	TRUE	FALSE	FALSE	TRUE	M	1	non-black
1282	OUTPATIENT	Low	Final result	0.63	4510-03-11	4510-03-11	Yes	CREATININE	0.63	1.30222	4510-01-22	1	4510-01-08	4510-02-01	Inf	50	4510-01-22	14	3	3	8	8	TRUE	155	32	0.5	NA	1.62	1	0	0	0	0	1	NA	-14	FALSE	Hispanic or Latino	NEVER	50	Male	FALSE	TRUE	FALSE	FALSE	TRUE	M	1	non-black
1283	OUTPATIENT	Low	Final result	0.54	4510-02-27	4510-02-27	Yes	CREATININE	0.54	1.30222	4510-01-22	1	4510-01-08	4510-02-01	Inf	50	4510-01-22	14	3	3	8	8	TRUE	155	32	0.5	NA	1.62	1	0	0	0	0	1	NA	-14	FALSE	Hispanic or Latino	NEVER	50	Male	FALSE	TRUE	FALSE	FALSE	TRUE	M	1	non-black
1284	OUTPATIENT	*Unspecified	Final result	0.86	4510-01-27	4510-01-27	Yes	CREATININE	0.86	1.30222	4510-01-22	1	4510-01-08	4510-02-01	Inf	50	4510-01-22	14	3	3	8	8	TRUE	155	32	0.5	NA	1.62	1	0	0	0	0	1	NA	-14	FALSE	Hispanic or Latino	NEVER	50	Male	FALSE	TRUE	FALSE	FALSE	TRUE	M	1	non-black
1285	OUTPATIENT	Low	Final result	0.65	4510-02-12	4510-02-12	Yes	CREATININE	0.65	1.30222	4510-01-22	1	4510-01-08	4510-02-01	Inf	50	4510-01-22	14	3	3	8	8	TRUE	155	32	0.5	NA	1.62	1	0	0	0	0	1	NA	-14	FALSE	Hispanic or Latino	NEVER	50	Male	FALSE	TRUE	FALSE	FALSE	TRUE	M	1	non-black
1286	OUTPATIENT	*Unspecified	Final result	1.27	4510-01-25	4510-01-25	Yes	CREATININE	1.27	1.30222	4510-01-22	1	4510-01-08	4510-02-01	Inf	50	4510-01-22	14	3	3	8	8	TRUE	155	32	0.5	NA	1.62	1	0	0	0	0	1	NA	-14	FALSE	Hispanic or Latino	NEVER	50	Male	FALSE	TRUE	FALSE	FALSE	TRUE	M	1	non-black
1287	OUTPATIENT	*Unspecified	Final result	0.91	4510-01-29	4510-01-29	Yes	CREATININE	0.91	1.30222	4510-01-22	1	4510-01-08	4510-02-01	Inf	50	4510-01-22	14	3	3	8	8	TRUE	155	32	0.5	NA	1.62	1	0	0	0	0	1	NA	-14	FALSE	Hispanic or Latino	NEVER	50	Male	FALSE	TRUE	FALSE	FALSE	TRUE	M	1	non-black
1288	OUTPATIENT	*Unspecified	Final result	0.83	4510-01-31	4510-01-31	Yes	CREATININE	0.83	1.30222	4510-01-22	1	4510-01-08	4510-02-01	Inf	50	4510-01-22	14	3	3	8	8	TRUE	155	32	0.5	NA	1.62	1	0	0	0	0	1	NA	-14	FALSE	Hispanic or Latino	NEVER	50	Male	FALSE	TRUE	FALSE	FALSE	TRUE	M	1	non-black
1289	OUTPATIENT	Low	Final result	0.58	4510-02-24	4510-02-24	Yes	CREATININE	0.58	1.30222	4510-01-22	1	4510-01-08	4510-02-01	Inf	50	4510-01-22	14	3	3	8	8	TRUE	155	32	0.5	NA	1.62	1	0	0	0	0	1	NA	-14	FALSE	Hispanic or Latino	NEVER	50	Male	FALSE	TRUE	FALSE	FALSE	TRUE	M	1	non-black
1290	OUTPATIENT	High	Final result	1.62	4510-01-23	4510-01-23	Yes	CREATININE	1.62	1.30222	4510-01-22	1	4510-01-08	4510-02-01	Inf	50	4510-01-22	14	3	3	8	8	TRUE	155	32	0.5	NA	1.62	1	0	0	0	0	1	NA	-14	FALSE	Hispanic or Latino	NEVER	50	Male	FALSE	TRUE	FALSE	FALSE	TRUE	M	1	non-black
1291	OUTPATIENT	Low	Final result	0.57	4510-02-22	4510-02-22	Yes	CREATININE	0.57	1.30222	4510-01-22	1	4510-01-08	4510-02-01	Inf	50	4510-01-22	14	3	3	8	8	TRUE	155	32	0.5	NA	1.62	1	0	0	0	0	1	NA	-14	FALSE	Hispanic or Latino	NEVER	50	Male	FALSE	TRUE	FALSE	FALSE	TRUE	M	1	non-black
1292	OUTPATIENT	*Unspecified	Final result	0.81	4510-01-28	4510-01-28	Yes	CREATININE	0.81	1.30222	4510-01-22	1	4510-01-08	4510-02-01	Inf	50	4510-01-22	14	3	3	8	8	TRUE	155	32	0.5	NA	1.62	1	0	0	0	0	1	NA	-14	FALSE	Hispanic or Latino	NEVER	50	Male	FALSE	TRUE	FALSE	FALSE	TRUE	M	1	non-black
1293	OUTPATIENT	Low	Final result	0.58	4510-02-14	4510-02-14	Yes	CREATININE	0.58	1.30222	4510-01-22	1	4510-01-08	4510-02-01	Inf	50	4510-01-22	14	3	3	8	8	TRUE	155	32	0.5	NA	1.62	1	0	0	0	0	1	NA	-14	FALSE	Hispanic or Latino	NEVER	50	Male	FALSE	TRUE	FALSE	FALSE	TRUE	M	1	non-black
1294	OUTPATIENT	Low	Final result	0.67	4510-02-07	4510-02-07	Yes	CREATININE	0.67	1.30222	4510-01-22	1	4510-01-08	4510-02-01	Inf	50	4510-01-22	14	3	3	8	8	TRUE	155	32	0.5	NA	1.62	1	0	0	0	0	1	NA	-14	FALSE	Hispanic or Latino	NEVER	50	Male	FALSE	TRUE	FALSE	FALSE	TRUE	M	1	non-black
1295	OUTPATIENT	*Unspecified	Final result	0.82	4510-02-09	4510-02-09	Yes	CREATININE	0.82	1.30222	4510-01-22	1	4510-01-08	4510-02-01	Inf	50	4510-01-22	14	3	3	8	8	TRUE	155	32	0.5	NA	1.62	1	0	0	0	0	1	NA	-14	FALSE	Hispanic or Latino	NEVER	50	Male	FALSE	TRUE	FALSE	FALSE	TRUE	M	1	non-black
1296	OUTPATIENT	High	Final result	1.64	4510-01-23	4510-01-23	Yes	CREATININE	1.64	1.30222	4510-01-22	1	4510-01-08	4510-02-01	Inf	50	4510-01-22	14	3	3	8	8	TRUE	155	32	0.5	NA	1.62	1	0	0	0	0	1	NA	-14	FALSE	Hispanic or Latino	NEVER	50	Male	FALSE	TRUE	FALSE	FALSE	TRUE	M	1	non-black
1297	OUTPATIENT	Low	Final result	0.5	4510-02-18	4510-02-18	Yes	CREATININE	0.5	1.30222	4510-01-22	1	4510-01-08	4510-02-01	Inf	50	4510-01-22	14	3	3	8	8	TRUE	155	32	0.5	NA	1.62	1	0	0	0	0	1	NA	-14	FALSE	Hispanic or Latino	NEVER	50	Male	FALSE	TRUE	FALSE	FALSE	TRUE	M	1	non-black
1298	OUTPATIENT	Low	Final result	0.49	4510-02-16	4510-02-16	Yes	CREATININE	0.49	1.30222	4510-01-22	1	4510-01-08	4510-02-01	Inf	50	4510-01-22	14	3	3	8	8	TRUE	155	32	0.5	NA	1.62	1	0	0	0	0	1	NA	-14	FALSE	Hispanic or Latino	NEVER	50	Male	FALSE	TRUE	FALSE	FALSE	TRUE	M	1	non-black
1299	OUTPATIENT	*Unspecified	Final result	0.78	4510-02-03	4510-02-03	Yes	CREATININE	0.78	1.30222	4510-01-22	1	4510-01-08	4510-02-01	Inf	50	4510-01-22	14	3	3	8	8	TRUE	155	32	0.5	NA	1.62	1	0	0	0	0	1	NA	-14	FALSE	Hispanic or Latino	NEVER	50	Male	FALSE	TRUE	FALSE	FALSE	TRUE	M	1	non-black
1300	OUTPATIENT	*Unspecified	Final result	0.8	4510-02-01	4510-02-01	Yes	CREATININE	0.8	1.30222	4510-01-22	1	4510-01-08	4510-02-01	Inf	50	4510-01-22	14	3	3	8	8	TRUE	155	32	0.5	NA	1.62	1	0	0	0	0	1	NA	-14	FALSE	Hispanic or Latino	NEVER	50	Male	FALSE	TRUE	FALSE	FALSE	TRUE	M	1	non-black
1301	OUTPATIENT	Low	Final result	0.69	4510-02-11	4510-02-11	Yes	CREATININE	0.69	1.30222	4510-01-22	1	4510-01-08	4510-02-01	Inf	50	4510-01-22	14	3	3	8	8	TRUE	155	32	0.5	NA	1.62	1	0	0	0	0	1	NA	-14	FALSE	Hispanic or Latino	NEVER	50	Male	FALSE	TRUE	FALSE	FALSE	TRUE	M	1	non-black
1302	OUTPATIENT	Low	Final result	0.48	4510-02-15	4510-02-15	Yes	CREATININE	0.48	1.30222	4510-01-22	1	4510-01-08	4510-02-01	Inf	50	4510-01-22	14	3	3	8	8	TRUE	155	32	0.5	NA	1.62	1	0	0	0	0	1	NA	-14	FALSE	Hispanic or Latino	NEVER	50	Male	FALSE	TRUE	FALSE	FALSE	TRUE	M	1	non-black
1303	OUTPATIENT	High	Final result	1.65	4510-01-24	4510-01-24	Yes	CREATININE	1.65	1.30222	4510-01-22	1	4510-01-08	4510-02-01	Inf	50	4510-01-22	14	3	3	8	8	TRUE	155	32	0.5	NA	1.62	1	0	0	0	0	1	NA	-14	FALSE	Hispanic or Latino	NEVER	50	Male	FALSE	TRUE	FALSE	FALSE	TRUE	M	1	non-black
1304	OUTPATIENT	High	Final result	2.5	4510-01-24	4510-01-24	Yes	CREATININE	2.5	1.30222	4510-01-22	1	4510-01-08	4510-02-01	Inf	50	4510-01-22	14	3	3	8	8	TRUE	155	32	0.5	NA	1.62	1	0	0	0	0	1	NA	-14	FALSE	Hispanic or Latino	NEVER	50	Male	FALSE	TRUE	FALSE	FALSE	TRUE	M	1	non-black
1305	OUTPATIENT	Low	Final result	0.49	4510-02-19	4510-02-19	Yes	CREATININE	0.49	1.30222	4510-01-22	1	4510-01-08	4510-02-01	Inf	50	4510-01-22	14	3	3	8	8	TRUE	155	32	0.5	NA	1.62	1	0	0	0	0	1	NA	-14	FALSE	Hispanic or Latino	NEVER	50	Male	FALSE	TRUE	FALSE	FALSE	TRUE	M	1	non-black
1306	OUTPATIENT	High	Final result	1.65	4510-01-23	4510-01-23	Yes	CREATININE	1.65	1.30222	4510-01-22	1	4510-01-08	4510-02-01	Inf	50	4510-01-22	14	3	3	8	8	TRUE	155	32	0.5	NA	1.62	1	0	0	0	0	1	NA	-14	FALSE	Hispanic or Latino	NEVER	50	Male	FALSE	TRUE	FALSE	FALSE	TRUE	M	1	non-black
1307	OUTPATIENT	Low	Final result	0.53	4510-02-20	4510-02-20	Yes	CREATININE	0.53	1.30222	4510-01-22	1	4510-01-08	4510-02-01	Inf	50	4510-01-22	14	3	3	8	8	TRUE	155	32	0.5	NA	1.62	1	0	0	0	0	1	NA	-14	FALSE	Hispanic or Latino	NEVER	50	Male	FALSE	TRUE	FALSE	FALSE	TRUE	M	1	non-black
1308	OUTPATIENT	Low	Final result	0.59	4510-02-23	4510-02-23	Yes	CREATININE	0.59	1.30222	4510-01-22	1	4510-01-08	4510-02-01	Inf	50	4510-01-22	14	3	3	8	8	TRUE	155	32	0.5	NA	1.62	1	0	0	0	0	1	NA	-14	FALSE	Hispanic or Latino	NEVER	50	Male	FALSE	TRUE	FALSE	FALSE	TRUE	M	1	non-black
1309	OUTPATIENT	*Unspecified	Final result	0.71	4510-02-04	4510-02-04	Yes	CREATININE	0.71	1.30222	4510-01-22	1	4510-01-08	4510-02-01	Inf	50	4510-01-22	14	3	3	8	8	TRUE	155	32	0.5	NA	1.62	1	0	0	0	0	1	NA	-14	FALSE	Hispanic or Latino	NEVER	50	Male	FALSE	TRUE	FALSE	FALSE	TRUE	M	1	non-black
1310	OUTPATIENT	Low	Final result	0.22	4510-01-30	4510-01-30	Yes	CREATININE	0.22	1.30222	4510-01-22	1	4510-01-08	4510-02-01	Inf	50	4510-01-22	14	3	3	8	8	TRUE	155	32	0.5	NA	1.62	1	0	0	0	0	1	NA	-14	FALSE	Hispanic or Latino	NEVER	50	Male	FALSE	TRUE	FALSE	FALSE	TRUE	M	1	non-black
1311	OUTPATIENT	*Unspecified	Final result	1.21	4510-01-22	4510-01-22	Yes	CREATININE	1.21	1.30222	4510-01-22	1	4510-01-08	4510-02-01	Inf	50	4510-01-22	14	3	3	8	8	TRUE	155	32	0.5	NA	1.62	1	0	0	0	0	1	NA	-14	FALSE	Hispanic or Latino	NEVER	50	Male	FALSE	TRUE	FALSE	FALSE	TRUE	M	1	non-black
1312	OUTPATIENT	Low	Final result	0.59	4510-02-13	4510-02-13	Yes	CREATININE	0.59	1.30222	4510-01-22	1	4510-01-08	4510-02-01	Inf	50	4510-01-22	14	3	3	8	8	TRUE	155	32	0.5	NA	1.62	1	0	0	0	0	1	NA	-14	FALSE	Hispanic or Latino	NEVER	50	Male	FALSE	TRUE	FALSE	FALSE	TRUE	M	1	non-black
1313	OUTPATIENT	Low	Final result	0.52	4510-02-26	4510-02-26	Yes	CREATININE	0.52	1.30222	4510-01-22	1	4510-01-08	4510-02-01	Inf	50	4510-01-22	14	3	3	8	8	TRUE	155	32	0.5	NA	1.62	1	0	0	0	0	1	NA	-14	FALSE	Hispanic or Latino	NEVER	50	Male	FALSE	TRUE	FALSE	FALSE	TRUE	M	1	non-black
1314	OUTPATIENT	Low	Final result	0.49	4510-02-17	4510-02-17	Yes	CREATININE	0.49	1.30222	4510-01-22	1	4510-01-08	4510-02-01	Inf	50	4510-01-22	14	3	3	8	8	TRUE	155	32	0.5	NA	1.62	1	0	0	0	0	1	NA	-14	FALSE	Hispanic or Latino	NEVER	50	Male	FALSE	TRUE	FALSE	FALSE	TRUE	M	1	non-black
1315	OUTPATIENT	Low	Final result	0.48	4510-02-16	4510-02-16	Yes	CREATININE	0.48	1.30222	4510-01-22	1	4510-01-08	4510-02-01	Inf	50	4510-01-22	14	3	3	8	8	TRUE	155	32	0.5	NA	1.62	1	0	0	0	0	1	NA	-14	FALSE	Hispanic or Latino	NEVER	50	Male	FALSE	TRUE	FALSE	FALSE	TRUE	M	1	non-black
1316	OUTPATIENT	*Unspecified	Final result	1.23	4510-01-22	4510-01-22	Yes	CREATININE	1.23	1.30222	4510-01-22	1	4510-01-08	4510-02-01	Inf	50	4510-01-22	14	3	3	8	8	TRUE	155	32	0.5	NA	1.62	1	0	0	0	0	1	NA	-14	FALSE	Hispanic or Latino	NEVER	50	Male	FALSE	TRUE	FALSE	FALSE	TRUE	M	1	non-black
1317	OUTPATIENT	*Unspecified	Final result	0.86	4510-01-30	4510-01-30	Yes	CREATININE	0.86	1.30222	4510-01-22	1	4510-01-08	4510-02-01	Inf	50	4510-01-22	14	3	3	8	8	TRUE	155	32	0.5	NA	1.62	1	0	0	0	0	1	NA	-14	FALSE	Hispanic or Latino	NEVER	50	Male	FALSE	TRUE	FALSE	FALSE	TRUE	M	1	non-black
1318	OUTPATIENT	High	Final result	1.62	4510-01-23	4510-01-23	Yes	CREATININE	1.62	1.30222	4510-01-22	1	4510-01-08	4510-02-01	Inf	50	4510-01-22	14	3	3	8	8	TRUE	155	32	0.5	NA	1.62	1	0	0	0	0	1	NA	-14	FALSE	Hispanic or Latino	NEVER	50	Male	FALSE	TRUE	FALSE	FALSE	TRUE	M	1	non-black
1319	OUTPATIENT	Low	Final result	0.62	4510-02-08	4510-02-08	Yes	CREATININE	0.62	1.30222	4510-01-22	1	4510-01-08	4510-02-01	Inf	50	4510-01-22	14	3	3	8	8	TRUE	155	32	0.5	NA	1.62	1	0	0	0	0	1	NA	-14	FALSE	Hispanic or Latino	NEVER	50	Male	FALSE	TRUE	FALSE	FALSE	TRUE	M	1	non-black
1320	OUTPATIENT	Low	Final result	0.6	4510-02-21	4510-02-21	Yes	CREATININE	0.6	1.30222	4510-01-22	1	4510-01-08	4510-02-01	Inf	50	4510-01-22	14	3	3	8	8	TRUE	155	32	0.5	NA	1.62	1	0	0	0	0	1	NA	-14	FALSE	Hispanic or Latino	NEVER	50	Male	FALSE	TRUE	FALSE	FALSE	TRUE	M	1	non-black
1321	OUTPATIENT	*Unspecified	Final result	1.16	4510-01-26	4510-01-26	Yes	CREATININE	1.16	1.30222	4510-01-22	1	4510-01-08	4510-02-01	Inf	50	4510-01-22	14	3	3	8	8	TRUE	155	32	0.5	NA	1.62	1	0	0	0	0	1	NA	-14	FALSE	Hispanic or Latino	NEVER	50	Male	FALSE	TRUE	FALSE	FALSE	TRUE	M	1	non-black
1322	OUTPATIENT	*Unspecified	Final result	0.79	4510-02-02	4510-02-02	Yes	CREATININE	0.79	1.30222	4510-01-22	1	4510-01-08	4510-02-01	Inf	50	4510-01-22	14	3	3	8	8	TRUE	155	32	0.5	NA	1.62	1	0	0	0	0	1	NA	-14	FALSE	Hispanic or Latino	NEVER	50	Male	FALSE	TRUE	FALSE	FALSE	TRUE	M	1	non-black
1323	OUTPATIENT	*Unspecified	Final result	1.12	4510-01-26	4510-01-26	Yes	CREATININE	1.12	1.30222	4510-01-22	1	4510-01-08	4510-02-01	Inf	50	4510-01-22	14	3	3	8	8	TRUE	155	32	0.5	NA	1.62	1	0	0	0	0	1	NA	-14	FALSE	Hispanic or Latino	NEVER	50	Male	FALSE	TRUE	FALSE	FALSE	TRUE	M	1	non-black
1324	OUTPATIENT	High	Final result	1.58	4510-01-23	4510-01-23	Yes	CREATININE	1.58	1.30222	4510-01-22	1	4510-01-08	4510-02-01	Inf	50	4510-01-22	14	3	3	8	8	TRUE	155	32	0.5	NA	1.62	1	0	0	0	0	1	NA	-14	FALSE	Hispanic or Latino	NEVER	50	Male	FALSE	TRUE	FALSE	FALSE	TRUE	M	1	non-black
1325	OUTPATIENT	*Unspecified	Final result	1.23	4510-01-22	4510-01-22	Yes	CREATININE	1.23	1.30222	4510-01-22	1	4510-01-08	4510-02-01	Inf	50	4510-01-22	14	3	3	8	8	TRUE	155	32	0.5	NA	1.62	1	0	0	0	0	1	NA	-14	FALSE	Hispanic or Latino	NEVER	50	Male	FALSE	TRUE	FALSE	FALSE	TRUE	M	1	non-black
1326	OUTPATIENT	*Unspecified	Final result	1.04	4510-01-26	4510-01-26	Yes	CREATININE	1.04	1.30222	4510-01-22	1	4510-01-08	4510-02-01	Inf	50	4510-01-22	14	3	3	8	8	TRUE	155	32	0.5	NA	1.62	1	0	0	0	0	1	NA	-14	FALSE	Hispanic or Latino	NEVER	50	Male	FALSE	TRUE	FALSE	FALSE	TRUE	M	1	non-black
1327	OUTPATIENT	*Unspecified	Final result	1.23	4510-01-22	4510-01-22	Yes	CREATININE	1.23	1.30222	4510-01-22	1	4510-01-08	4510-02-01	Inf	50	4510-01-22	14	3	3	8	8	TRUE	155	32	0.5	NA	1.62	1	0	0	0	0	1	NA	-14	FALSE	Hispanic or Latino	NEVER	50	Male	FALSE	TRUE	FALSE	FALSE	TRUE	M	1	non-black
1328	OUTPATIENT	*Unspecified	Final result	0.97	4510-01-27	4510-01-27	Yes	CREATININE	0.97	1.30222	4510-01-22	1	4510-01-08	4510-02-01	Inf	50	4510-01-22	14	3	3	8	8	TRUE	155	32	0.5	NA	1.62	1	0	0	0	0	1	NA	-14	FALSE	Hispanic or Latino	NEVER	50	Male	FALSE	TRUE	FALSE	FALSE	TRUE	M	1	non-black
1329	OUTPATIENT	*Unspecified	Final result	0.82	4510-02-10	4510-02-10	Yes	CREATININE	0.82	1.30222	4510-01-22	1	4510-01-08	4510-02-01	Inf	50	4510-01-22	14	3	3	8	8	TRUE	155	32	0.5	NA	1.62	1	0	0	0	0	1	NA	-14	FALSE	Hispanic or Latino	NEVER	50	Male	FALSE	TRUE	FALSE	FALSE	TRUE	M	1	non-black
1330	OUTPATIENT	*Unspecified	Final result	1.3	4510-01-22	4510-01-22	Yes	CREATININE	1.3	1.30222	4510-01-22	1	4510-01-08	4510-02-01	Inf	50	4510-01-22	14	3	3	8	8	TRUE	155	32	0.5	NA	1.62	1	0	0	0	0	1	NA	-14	FALSE	Hispanic or Latino	NEVER	50	Male	FALSE	TRUE	FALSE	FALSE	TRUE	M	1	non-black
1331	OUTPATIENT	*Unspecified	Final result	0.75	4510-02-06	4510-02-06	Yes	CREATININE	0.75	1.30222	4510-01-22	1	4510-01-08	4510-02-01	Inf	50	4510-01-22	14	3	3	8	8	TRUE	155	32	0.5	NA	1.62	1	0	0	0	0	1	NA	-14	FALSE	Hispanic or Latino	NEVER	50	Male	FALSE	TRUE	FALSE	FALSE	TRUE	M	1	non-black
1332	OUTPATIENT	High	Final result	1.72	4510-01-25	4510-01-25	Yes	CREATININE	1.72	1.30222	4510-01-22	1	4510-01-08	4510-02-01	Inf	50	4510-01-22	14	3	3	8	8	TRUE	155	32	0.5	NA	1.62	1	0	0	0	0	1	NA	-14	FALSE	Hispanic or Latino	NEVER	50	Male	FALSE	TRUE	FALSE	FALSE	TRUE	M	1	non-black
1333	OUTPATIENT	Low	Final result	0.59	4510-02-25	4510-02-25	Yes	CREATININE	0.59	1.30222	4510-01-22	1	4510-01-08	4510-02-01	Inf	50	4510-01-22	14	3	3	8	8	TRUE	155	32	0.5	NA	1.62	1	0	0	0	0	1	NA	-14	FALSE	Hispanic or Latino	NEVER	50	Male	FALSE	TRUE	FALSE	FALSE	TRUE	M	1	non-black
1334	OUTPATIENT	Low	Final result	0.67	4510-02-09	4510-02-09	Yes	CREATININE	0.67	1.30222	4510-01-22	1	4510-01-08	4510-02-01	Inf	50	4510-01-22	14	3	3	8	8	TRUE	155	32	0.5	NA	1.62	1	0	0	0	0	1	NA	-14	FALSE	Hispanic or Latino	NEVER	50	Male	FALSE	TRUE	FALSE	FALSE	TRUE	M	1	non-black
1335	OUTPATIENT	*Unspecified	Final result	1.17	4510-07-30	4510-07-30	Yes	CREATININE	1.17	1.28894	4510-01-13	0	NA	NA	Inf	10	4510-01-13	5	1	1	0	0	FALSE	738	14	1.6	NA	1.01	0	0	0	0	0	1	NA	Inf	FALSE	NOT Hispanic or Latino	NEVER	53	Male	FALSE	FALSE	FALSE	FALSE	FALSE	M	1	non-black
1336	OUTPATIENT	*Unspecified	Final result	1.05	4510-06-28	4510-06-28	Yes	CREATININE	1.05	1.28894	4510-01-13	0	NA	NA	Inf	10	4510-01-13	5	1	1	0	0	FALSE	738	14	1.6	NA	1.01	0	0	0	0	0	1	NA	Inf	FALSE	NOT Hispanic or Latino	NEVER	53	Male	FALSE	FALSE	FALSE	FALSE	FALSE	M	1	non-black
1337	OUTPATIENT	*Unspecified	Final result	1.1	4510-01-14	4510-01-14	Yes	CREATININE	1.1	1.28894	4510-01-13	0	NA	NA	Inf	10	4510-01-13	5	1	1	0	0	FALSE	738	14	1.6	NA	1.01	0	0	0	0	0	1	NA	Inf	FALSE	NOT Hispanic or Latino	NEVER	53	Male	FALSE	FALSE	FALSE	FALSE	FALSE	M	1	non-black
1338	OUTPATIENT	*Unspecified	Final result	1.07	4510-01-15	4510-01-15	Yes	CREATININE	1.07	1.28894	4510-01-13	0	NA	NA	Inf	10	4510-01-13	5	1	1	0	0	FALSE	738	14	1.6	NA	1.01	0	0	0	0	0	1	NA	Inf	FALSE	NOT Hispanic or Latino	NEVER	53	Male	FALSE	FALSE	FALSE	FALSE	FALSE	M	1	non-black
1339	OUTPATIENT	*Unspecified	Final result	1.01	4510-01-13	4510-01-13	Yes	CREATININE	1.01	1.28894	4510-01-13	0	NA	NA	Inf	10	4510-01-13	5	1	1	0	0	FALSE	738	14	1.6	NA	1.01	0	0	0	0	0	1	NA	Inf	FALSE	NOT Hispanic or Latino	NEVER	53	Male	FALSE	FALSE	FALSE	FALSE	FALSE	M	1	non-black
1340	OUTPATIENT	*Unspecified	Final result	1.09	4510-03-07	4510-03-07	Yes	CREATININE	1.09	1.066	4510-01-30	0	NA	NA	Inf	36	4510-01-30	23	2	1	0	0	FALSE	264	17	1.3	NA	1	0	0	0	0	9226.65	3.96551	4510-01-07	Inf	FALSE	NOT Hispanic or Latino	QUIT	61	Male	FALSE	FALSE	FALSE	FALSE	FALSE	M	1	non-black
1341	OUTPATIENT	*Unspecified	Final result	0.97	4510-02-08	4510-02-08	Yes	CREATININE	0.97	1.066	4510-01-30	0	NA	NA	Inf	36	4510-01-30	23	2	1	0	0	FALSE	264	17	1.3	NA	1	0	0	0	0	9226.65	3.96551	4510-01-07	Inf	FALSE	NOT Hispanic or Latino	QUIT	61	Male	FALSE	FALSE	FALSE	FALSE	FALSE	M	1	non-black
1342	OUTPATIENT	*Unspecified	Final result	1.09	4510-02-03	4510-02-03	Yes	CREATININE	1.09	1.066	4510-01-30	0	NA	NA	Inf	36	4510-01-30	23	2	1	0	0	FALSE	264	17	1.3	NA	1	0	0	0	0	9226.65	3.96551	4510-01-07	Inf	FALSE	NOT Hispanic or Latino	QUIT	61	Male	FALSE	FALSE	FALSE	FALSE	FALSE	M	1	non-black
1343	OUTPATIENT	*Unspecified	Final result	1.06	4510-02-07	4510-02-07	Yes	CREATININE	1.06	1.066	4510-01-30	0	NA	NA	Inf	36	4510-01-30	23	2	1	0	0	FALSE	264	17	1.3	NA	1	0	0	0	0	9226.65	3.96551	4510-01-07	Inf	FALSE	NOT Hispanic or Latino	QUIT	61	Male	FALSE	FALSE	FALSE	FALSE	FALSE	M	1	non-black
1344	OUTPATIENT	*Unspecified	Final result	1.07	4510-02-11	4510-02-11	Yes	CREATININE	1.07	1.066	4510-01-30	0	NA	NA	Inf	36	4510-01-30	23	2	1	0	0	FALSE	264	17	1.3	NA	1	0	0	0	0	9226.65	3.96551	4510-01-07	Inf	FALSE	NOT Hispanic or Latino	QUIT	61	Male	FALSE	FALSE	FALSE	FALSE	FALSE	M	1	non-black
1345	OUTPATIENT	*Unspecified	Final result	1	4510-01-30	4510-01-30	Yes	CREATININE	1	1.066	4510-01-30	0	NA	NA	Inf	36	4510-01-30	23	2	1	0	0	FALSE	264	17	1.3	NA	1	0	0	0	0	9226.65	3.96551	4510-01-07	Inf	FALSE	NOT Hispanic or Latino	QUIT	61	Male	FALSE	FALSE	FALSE	FALSE	FALSE	M	1	non-black
1346	OUTPATIENT	*Unspecified	Final result	0.99	4510-02-02	4510-02-02	Yes	CREATININE	0.99	1.066	4510-01-30	0	NA	NA	Inf	36	4510-01-30	23	2	1	0	0	FALSE	264	17	1.3	NA	1	0	0	0	0	9226.65	3.96551	4510-01-07	Inf	FALSE	NOT Hispanic or Latino	QUIT	61	Male	FALSE	FALSE	FALSE	FALSE	FALSE	M	1	non-black
1347	OUTPATIENT	*Unspecified	Final result	1.08	4510-02-06	4510-02-06	Yes	CREATININE	1.08	1.066	4510-01-30	0	NA	NA	Inf	36	4510-01-30	23	2	1	0	0	FALSE	264	17	1.3	NA	1	0	0	0	0	9226.65	3.96551	4510-01-07	Inf	FALSE	NOT Hispanic or Latino	QUIT	61	Male	FALSE	FALSE	FALSE	FALSE	FALSE	M	1	non-black
1348	OUTPATIENT	*Unspecified	Final result	1.09	4510-02-10	4510-02-10	Yes	CREATININE	1.09	1.066	4510-01-30	0	NA	NA	Inf	36	4510-01-30	23	2	1	0	0	FALSE	264	17	1.3	NA	1	0	0	0	0	9226.65	3.96551	4510-01-07	Inf	FALSE	NOT Hispanic or Latino	QUIT	61	Male	FALSE	FALSE	FALSE	FALSE	FALSE	M	1	non-black
1349	OUTPATIENT	*Unspecified	Final result	1	4510-01-31	4510-01-31	Yes	CREATININE	1	1.066	4510-01-30	0	NA	NA	Inf	36	4510-01-30	23	2	1	0	0	FALSE	264	17	1.3	NA	1	0	0	0	0	9226.65	3.96551	4510-01-07	Inf	FALSE	NOT Hispanic or Latino	QUIT	61	Male	FALSE	FALSE	FALSE	FALSE	FALSE	M	1	non-black
1350	OUTPATIENT	*Unspecified	Final result	1.09	4510-02-04	4510-02-04	Yes	CREATININE	1.09	1.066	4510-01-30	0	NA	NA	Inf	36	4510-01-30	23	2	1	0	0	FALSE	264	17	1.3	NA	1	0	0	0	0	9226.65	3.96551	4510-01-07	Inf	FALSE	NOT Hispanic or Latino	QUIT	61	Male	FALSE	FALSE	FALSE	FALSE	FALSE	M	1	non-black
1351	OUTPATIENT	*Unspecified	Final result	1.09	4510-02-01	4510-02-01	Yes	CREATININE	1.09	1.066	4510-01-30	0	NA	NA	Inf	36	4510-01-30	23	2	1	0	0	FALSE	264	17	1.3	NA	1	0	0	0	0	9226.65	3.96551	4510-01-07	Inf	FALSE	NOT Hispanic or Latino	QUIT	61	Male	FALSE	FALSE	FALSE	FALSE	FALSE	M	1	non-black
1352	OUTPATIENT	*Unspecified	Final result	1.04	4510-02-05	4510-02-05	Yes	CREATININE	1.04	1.066	4510-01-30	0	NA	NA	Inf	36	4510-01-30	23	2	1	0	0	FALSE	264	17	1.3	NA	1	0	0	0	0	9226.65	3.96551	4510-01-07	Inf	FALSE	NOT Hispanic or Latino	QUIT	61	Male	FALSE	FALSE	FALSE	FALSE	FALSE	M	1	non-black
1353	OUTPATIENT	*Unspecified	Final result	1.04	4510-02-09	4510-02-09	Yes	CREATININE	1.04	1.066	4510-01-30	0	NA	NA	Inf	36	4510-01-30	23	2	1	0	0	FALSE	264	17	1.3	NA	1	0	0	0	0	9226.65	3.96551	4510-01-07	Inf	FALSE	NOT Hispanic or Latino	QUIT	61	Male	FALSE	FALSE	FALSE	FALSE	FALSE	M	1	non-black
1354	OUTPATIENT	Low	Final result	0.51	4510-01-25	4510-01-25	Yes	CREATININE	0.51	1.06295	4510-01-16	0	NA	NA	Inf	11	4510-01-16	8	1	1	1	1	FALSE	494	13	2.2	NA	0.51	0	0	0	0	6.1156e-05	1	4510-01-08	Inf	FALSE	NOT Hispanic or Latino	NEVER	62	Male	FALSE	TRUE	TRUE	FALSE	FALSE	M	1	non-black
1355	OUTPATIENT	Low	Final result	0.45	4510-01-26	4510-01-26	Yes	CREATININE	0.45	1.06295	4510-01-16	0	NA	NA	Inf	11	4510-01-16	8	1	1	1	1	FALSE	494	13	2.2	NA	0.51	0	0	0	0	6.1156e-05	1	4510-01-08	Inf	FALSE	NOT Hispanic or Latino	NEVER	62	Male	FALSE	TRUE	TRUE	FALSE	FALSE	M	1	non-black
1356	OUTPATIENT	Low	Final result	0.55	4510-01-25	4510-01-25	Yes	CREATININE	0.55	1.06295	4510-01-16	0	NA	NA	Inf	11	4510-01-16	8	1	1	1	1	FALSE	494	13	2.2	NA	0.51	0	0	0	0	6.1156e-05	1	4510-01-08	Inf	FALSE	NOT Hispanic or Latino	NEVER	62	Male	FALSE	TRUE	TRUE	FALSE	FALSE	M	1	non-black
1357	OUTPATIENT	Low	Final result	0.52	4510-01-17	4510-01-17	Yes	CREATININE	0.52	1.06295	4510-01-16	0	NA	NA	Inf	11	4510-01-16	8	1	1	1	1	FALSE	494	13	2.2	NA	0.51	0	0	0	0	6.1156e-05	1	4510-01-08	Inf	FALSE	NOT Hispanic or Latino	NEVER	62	Male	FALSE	TRUE	TRUE	FALSE	FALSE	M	1	non-black
1358	OUTPATIENT	Low	Final result	0.51	4510-01-16	4510-01-16	Yes	CREATININE	0.51	1.06295	4510-01-16	0	NA	NA	Inf	11	4510-01-16	8	1	1	1	1	FALSE	494	13	2.2	NA	0.51	0	0	0	0	6.1156e-05	1	4510-01-08	Inf	FALSE	NOT Hispanic or Latino	NEVER	62	Male	FALSE	TRUE	TRUE	FALSE	FALSE	M	1	non-black
1359	OUTPATIENT	Low	Final result	0.58	4510-01-09	4510-01-09	Yes	CREATININE	0.58	1.05703	4510-01-09	0	NA	NA	Inf	2	4510-01-09	1	1	1	0	0	FALSE	474	14	1.3	NA	0.58	0	0	0	0	5.21644e-13	1	4510-01-08	Inf	FALSE	NOT Hispanic or Latino	NEVER	64	Male	FALSE	TRUE	FALSE	FALSE	FALSE	M	1	non-black
1360	OUTPATIENT	Low	Final result	0.75	4511-05-02	4511-05-06	Yes	CREATININE	0.75	1.05703	4510-01-09	0	NA	NA	Inf	2	4510-01-09	1	1	1	0	0	FALSE	474	14	1.3	NA	0.58	0	0	0	0	5.21644e-13	1	4510-01-08	Inf	FALSE	NOT Hispanic or Latino	NEVER	64	Male	FALSE	TRUE	FALSE	FALSE	FALSE	M	1	non-black
1361	OUTPATIENT	Low	Final result	0.44	4510-02-19	4510-02-19	Yes	CREATININE	0.44	0.38	4510-01-10	1	4510-01-08	4510-01-08	Inf	86	4510-01-10	2	2	2	2	2	TRUE	214	14	0.6	NA	0.77	1	0	0	0	0	1	NA	-2	FALSE	NOT Hispanic or Latino	NEVER	62	Female	TRUE	TRUE	FALSE	TRUE	TRUE	F	0.742	non-black
1362	OUTPATIENT	Low	Final result	0.45	4510-02-02	4510-02-02	Yes	CREATININE	0.45	0.38	4510-01-10	1	4510-01-08	4510-01-08	Inf	86	4510-01-10	2	2	2	2	2	TRUE	214	14	0.6	NA	0.77	1	0	0	0	0	1	NA	-2	FALSE	NOT Hispanic or Latino	NEVER	62	Female	TRUE	TRUE	FALSE	TRUE	TRUE	F	0.742	non-black
1363	OUTPATIENT	Low	Final result	0.38	4510-02-06	4510-02-06	Yes	CREATININE	0.38	0.38	4510-01-10	1	4510-01-08	4510-01-08	Inf	86	4510-01-10	2	2	2	2	2	TRUE	214	14	0.6	NA	0.77	1	0	0	0	0	1	NA	-2	FALSE	NOT Hispanic or Latino	NEVER	62	Female	TRUE	TRUE	FALSE	TRUE	TRUE	F	0.742	non-black
1364	OUTPATIENT	*Unspecified	Final result	0.62	4510-01-19	4510-01-19	Yes	CREATININE	0.62	0.38	4510-01-10	1	4510-01-08	4510-01-08	Inf	86	4510-01-10	2	2	2	2	2	TRUE	214	14	0.6	NA	0.77	1	0	0	0	0	1	NA	-2	FALSE	NOT Hispanic or Latino	NEVER	62	Female	TRUE	TRUE	FALSE	TRUE	TRUE	F	0.742	non-black
1365	OUTPATIENT	Low	Final result	0.49	4510-02-17	4510-02-17	Yes	CREATININE	0.49	0.38	4510-01-10	1	4510-01-08	4510-01-08	Inf	86	4510-01-10	2	2	2	2	2	TRUE	214	14	0.6	NA	0.77	1	0	0	0	0	1	NA	-2	FALSE	NOT Hispanic or Latino	NEVER	62	Female	TRUE	TRUE	FALSE	TRUE	TRUE	F	0.742	non-black
1366	OUTPATIENT	Low	Final result	0.46	4510-02-10	4510-02-10	Yes	CREATININE	0.46	0.38	4510-01-10	1	4510-01-08	4510-01-08	Inf	86	4510-01-10	2	2	2	2	2	TRUE	214	14	0.6	NA	0.77	1	0	0	0	0	1	NA	-2	FALSE	NOT Hispanic or Latino	NEVER	62	Female	TRUE	TRUE	FALSE	TRUE	TRUE	F	0.742	non-black
1367	OUTPATIENT	*Unspecified	Final result	0.54	4510-04-01	4510-04-01	Yes	CREATININE	0.54	0.38	4510-01-10	1	4510-01-08	4510-01-08	Inf	86	4510-01-10	2	2	2	2	2	TRUE	214	14	0.6	NA	0.77	1	0	0	0	0	1	NA	-2	FALSE	NOT Hispanic or Latino	NEVER	62	Female	TRUE	TRUE	FALSE	TRUE	TRUE	F	0.742	non-black
1368	OUTPATIENT	Low	Final result	0.44	4510-01-24	4510-01-24	Yes	CREATININE	0.44	0.38	4510-01-10	1	4510-01-08	4510-01-08	Inf	86	4510-01-10	2	2	2	2	2	TRUE	214	14	0.6	NA	0.77	1	0	0	0	0	1	NA	-2	FALSE	NOT Hispanic or Latino	NEVER	62	Female	TRUE	TRUE	FALSE	TRUE	TRUE	F	0.742	non-black
1369	OUTPATIENT	*Unspecified	Final result	0.69	4510-01-14	4510-01-14	Yes	CREATININE	0.69	0.38	4510-01-10	1	4510-01-08	4510-01-08	Inf	86	4510-01-10	2	2	2	2	2	TRUE	214	14	0.6	NA	0.77	1	0	0	0	0	1	NA	-2	FALSE	NOT Hispanic or Latino	NEVER	62	Female	TRUE	TRUE	FALSE	TRUE	TRUE	F	0.742	non-black
1370	OUTPATIENT	Low	Final result	0.49	4510-02-25	4510-02-25	Yes	CREATININE	0.49	0.38	4510-01-10	1	4510-01-08	4510-01-08	Inf	86	4510-01-10	2	2	2	2	2	TRUE	214	14	0.6	NA	0.77	1	0	0	0	0	1	NA	-2	FALSE	NOT Hispanic or Latino	NEVER	62	Female	TRUE	TRUE	FALSE	TRUE	TRUE	F	0.742	non-black
1371	OUTPATIENT	Low	Final result	0.38	4510-03-01	4510-03-01	Yes	CREATININE	0.38	0.38	4510-01-10	1	4510-01-08	4510-01-08	Inf	86	4510-01-10	2	2	2	2	2	TRUE	214	14	0.6	NA	0.77	1	0	0	0	0	1	NA	-2	FALSE	NOT Hispanic or Latino	NEVER	62	Female	TRUE	TRUE	FALSE	TRUE	TRUE	F	0.742	non-black
1372	OUTPATIENT	*Unspecified	Final result	0.51	4510-01-21	4510-01-21	Yes	CREATININE	0.51	0.38	4510-01-10	1	4510-01-08	4510-01-08	Inf	86	4510-01-10	2	2	2	2	2	TRUE	214	14	0.6	NA	0.77	1	0	0	0	0	1	NA	-2	FALSE	NOT Hispanic or Latino	NEVER	62	Female	TRUE	TRUE	FALSE	TRUE	TRUE	F	0.742	non-black
1373	OUTPATIENT	*Unspecified	Final result	0.53	4510-01-21	4510-01-21	Yes	CREATININE	0.53	0.38	4510-01-10	1	4510-01-08	4510-01-08	Inf	86	4510-01-10	2	2	2	2	2	TRUE	214	14	0.6	NA	0.77	1	0	0	0	0	1	NA	-2	FALSE	NOT Hispanic or Latino	NEVER	62	Female	TRUE	TRUE	FALSE	TRUE	TRUE	F	0.742	non-black
1374	OUTPATIENT	Low	Final result	0.48	4510-03-24	4510-03-24	Yes	CREATININE	0.48	0.38	4510-01-10	1	4510-01-08	4510-01-08	Inf	86	4510-01-10	2	2	2	2	2	TRUE	214	14	0.6	NA	0.77	1	0	0	0	0	1	NA	-2	FALSE	NOT Hispanic or Latino	NEVER	62	Female	TRUE	TRUE	FALSE	TRUE	TRUE	F	0.742	non-black
1375	OUTPATIENT	Low	Final result	0.47	4510-03-09	4510-03-09	Yes	CREATININE	0.47	0.38	4510-01-10	1	4510-01-08	4510-01-08	Inf	86	4510-01-10	2	2	2	2	2	TRUE	214	14	0.6	NA	0.77	1	0	0	0	0	1	NA	-2	FALSE	NOT Hispanic or Latino	NEVER	62	Female	TRUE	TRUE	FALSE	TRUE	TRUE	F	0.742	non-black
1376	OUTPATIENT	Low	Final result	0.45	4510-02-09	4510-02-09	Yes	CREATININE	0.45	0.38	4510-01-10	1	4510-01-08	4510-01-08	Inf	86	4510-01-10	2	2	2	2	2	TRUE	214	14	0.6	NA	0.77	1	0	0	0	0	1	NA	-2	FALSE	NOT Hispanic or Latino	NEVER	62	Female	TRUE	TRUE	FALSE	TRUE	TRUE	F	0.742	non-black
1377	OUTPATIENT	Low	Final result	0.4	4510-02-03	4510-02-03	Yes	CREATININE	0.4	0.38	4510-01-10	1	4510-01-08	4510-01-08	Inf	86	4510-01-10	2	2	2	2	2	TRUE	214	14	0.6	NA	0.77	1	0	0	0	0	1	NA	-2	FALSE	NOT Hispanic or Latino	NEVER	62	Female	TRUE	TRUE	FALSE	TRUE	TRUE	F	0.742	non-black
1378	OUTPATIENT	*Unspecified	Final result	0.67	4510-01-13	4510-01-13	Yes	CREATININE	0.67	0.38	4510-01-10	1	4510-01-08	4510-01-08	Inf	86	4510-01-10	2	2	2	2	2	TRUE	214	14	0.6	NA	0.77	1	0	0	0	0	1	NA	-2	FALSE	NOT Hispanic or Latino	NEVER	62	Female	TRUE	TRUE	FALSE	TRUE	TRUE	F	0.742	non-black
1379	OUTPATIENT	Low	Final result	0.41	4510-02-07	4510-02-07	Yes	CREATININE	0.41	0.38	4510-01-10	1	4510-01-08	4510-01-08	Inf	86	4510-01-10	2	2	2	2	2	TRUE	214	14	0.6	NA	0.77	1	0	0	0	0	1	NA	-2	FALSE	NOT Hispanic or Latino	NEVER	62	Female	TRUE	TRUE	FALSE	TRUE	TRUE	F	0.742	non-black
1380	OUTPATIENT	*Unspecified	Final result	0.75	4510-01-11	4510-01-11	Yes	CREATININE	0.75	0.38	4510-01-10	1	4510-01-08	4510-01-08	Inf	86	4510-01-10	2	2	2	2	2	TRUE	214	14	0.6	NA	0.77	1	0	0	0	0	1	NA	-2	FALSE	NOT Hispanic or Latino	NEVER	62	Female	TRUE	TRUE	FALSE	TRUE	TRUE	F	0.742	non-black
1381	OUTPATIENT	*Unspecified	Final result	0.67	4510-01-16	4510-01-16	Yes	CREATININE	0.67	0.38	4510-01-10	1	4510-01-08	4510-01-08	Inf	86	4510-01-10	2	2	2	2	2	TRUE	214	14	0.6	NA	0.77	1	0	0	0	0	1	NA	-2	FALSE	NOT Hispanic or Latino	NEVER	62	Female	TRUE	TRUE	FALSE	TRUE	TRUE	F	0.742	non-black
1382	OUTPATIENT	Low	Final result	0.43	4510-01-31	4510-01-31	Yes	CREATININE	0.43	0.38	4510-01-10	1	4510-01-08	4510-01-08	Inf	86	4510-01-10	2	2	2	2	2	TRUE	214	14	0.6	NA	0.77	1	0	0	0	0	1	NA	-2	FALSE	NOT Hispanic or Latino	NEVER	62	Female	TRUE	TRUE	FALSE	TRUE	TRUE	F	0.742	non-black
1383	OUTPATIENT	*Unspecified	Final result	0.65	4510-01-12	4510-01-12	Yes	CREATININE	0.65	0.38	4510-01-10	1	4510-01-08	4510-01-08	Inf	86	4510-01-10	2	2	2	2	2	TRUE	214	14	0.6	NA	0.77	1	0	0	0	0	1	NA	-2	FALSE	NOT Hispanic or Latino	NEVER	62	Female	TRUE	TRUE	FALSE	TRUE	TRUE	F	0.742	non-black
1384	OUTPATIENT	Low	Final result	0.42	4510-01-30	4510-01-30	Yes	CREATININE	0.42	0.38	4510-01-10	1	4510-01-08	4510-01-08	Inf	86	4510-01-10	2	2	2	2	2	TRUE	214	14	0.6	NA	0.77	1	0	0	0	0	1	NA	-2	FALSE	NOT Hispanic or Latino	NEVER	62	Female	TRUE	TRUE	FALSE	TRUE	TRUE	F	0.742	non-black
1385	OUTPATIENT	Low	Final result	0.49	4510-03-18	4510-03-18	Yes	CREATININE	0.49	0.38	4510-01-10	1	4510-01-08	4510-01-08	Inf	86	4510-01-10	2	2	2	2	2	TRUE	214	14	0.6	NA	0.77	1	0	0	0	0	1	NA	-2	FALSE	NOT Hispanic or Latino	NEVER	62	Female	TRUE	TRUE	FALSE	TRUE	TRUE	F	0.742	non-black
1386	OUTPATIENT	Low	Final result	0.44	4510-03-07	4510-03-07	Yes	CREATININE	0.44	0.38	4510-01-10	1	4510-01-08	4510-01-08	Inf	86	4510-01-10	2	2	2	2	2	TRUE	214	14	0.6	NA	0.77	1	0	0	0	0	1	NA	-2	FALSE	NOT Hispanic or Latino	NEVER	62	Female	TRUE	TRUE	FALSE	TRUE	TRUE	F	0.742	non-black
1387	OUTPATIENT	Low	Final result	0.48	4510-02-21	4510-02-21	Yes	CREATININE	0.48	0.38	4510-01-10	1	4510-01-08	4510-01-08	Inf	86	4510-01-10	2	2	2	2	2	TRUE	214	14	0.6	NA	0.77	1	0	0	0	0	1	NA	-2	FALSE	NOT Hispanic or Latino	NEVER	62	Female	TRUE	TRUE	FALSE	TRUE	TRUE	F	0.742	non-black
1388	OUTPATIENT	Low	Final result	0.42	4510-03-03	4510-03-03	Yes	CREATININE	0.42	0.38	4510-01-10	1	4510-01-08	4510-01-08	Inf	86	4510-01-10	2	2	2	2	2	TRUE	214	14	0.6	NA	0.77	1	0	0	0	0	1	NA	-2	FALSE	NOT Hispanic or Latino	NEVER	62	Female	TRUE	TRUE	FALSE	TRUE	TRUE	F	0.742	non-black
1389	OUTPATIENT	*Unspecified	Final result	0.54	4510-01-23	4510-01-23	Yes	CREATININE	0.54	0.38	4510-01-10	1	4510-01-08	4510-01-08	Inf	86	4510-01-10	2	2	2	2	2	TRUE	214	14	0.6	NA	0.77	1	0	0	0	0	1	NA	-2	FALSE	NOT Hispanic or Latino	NEVER	62	Female	TRUE	TRUE	FALSE	TRUE	TRUE	F	0.742	non-black
1390	OUTPATIENT	Low	Final result	0.43	4510-02-23	4510-02-23	Yes	CREATININE	0.43	0.38	4510-01-10	1	4510-01-08	4510-01-08	Inf	86	4510-01-10	2	2	2	2	2	TRUE	214	14	0.6	NA	0.77	1	0	0	0	0	1	NA	-2	FALSE	NOT Hispanic or Latino	NEVER	62	Female	TRUE	TRUE	FALSE	TRUE	TRUE	F	0.742	non-black
1391	OUTPATIENT	Low	Final result	0.46	4510-01-29	4510-01-29	Yes	CREATININE	0.46	0.38	4510-01-10	1	4510-01-08	4510-01-08	Inf	86	4510-01-10	2	2	2	2	2	TRUE	214	14	0.6	NA	0.77	1	0	0	0	0	1	NA	-2	FALSE	NOT Hispanic or Latino	NEVER	62	Female	TRUE	TRUE	FALSE	TRUE	TRUE	F	0.742	non-black
1392	OUTPATIENT	Low	Final result	0.48	4510-01-25	4510-01-25	Yes	CREATININE	0.48	0.38	4510-01-10	1	4510-01-08	4510-01-08	Inf	86	4510-01-10	2	2	2	2	2	TRUE	214	14	0.6	NA	0.77	1	0	0	0	0	1	NA	-2	FALSE	NOT Hispanic or Latino	NEVER	62	Female	TRUE	TRUE	FALSE	TRUE	TRUE	F	0.742	non-black
1393	OUTPATIENT	*Unspecified	Final result	0.52	4510-01-22	4510-01-22	Yes	CREATININE	0.52	0.38	4510-01-10	1	4510-01-08	4510-01-08	Inf	86	4510-01-10	2	2	2	2	2	TRUE	214	14	0.6	NA	0.77	1	0	0	0	0	1	NA	-2	FALSE	NOT Hispanic or Latino	NEVER	62	Female	TRUE	TRUE	FALSE	TRUE	TRUE	F	0.742	non-black
1394	OUTPATIENT	Low	Final result	0.49	4510-02-01	4510-02-01	Yes	CREATININE	0.49	0.38	4510-01-10	1	4510-01-08	4510-01-08	Inf	86	4510-01-10	2	2	2	2	2	TRUE	214	14	0.6	NA	0.77	1	0	0	0	0	1	NA	-2	FALSE	NOT Hispanic or Latino	NEVER	62	Female	TRUE	TRUE	FALSE	TRUE	TRUE	F	0.742	non-black
1395	OUTPATIENT	Low	Final result	0.45	4510-01-28	4510-01-28	Yes	CREATININE	0.45	0.38	4510-01-10	1	4510-01-08	4510-01-08	Inf	86	4510-01-10	2	2	2	2	2	TRUE	214	14	0.6	NA	0.77	1	0	0	0	0	1	NA	-2	FALSE	NOT Hispanic or Latino	NEVER	62	Female	TRUE	TRUE	FALSE	TRUE	TRUE	F	0.742	non-black
1396	OUTPATIENT	*Unspecified	Final result	0.69	4510-01-17	4510-01-17	Yes	CREATININE	0.69	0.38	4510-01-10	1	4510-01-08	4510-01-08	Inf	86	4510-01-10	2	2	2	2	2	TRUE	214	14	0.6	NA	0.77	1	0	0	0	0	1	NA	-2	FALSE	NOT Hispanic or Latino	NEVER	62	Female	TRUE	TRUE	FALSE	TRUE	TRUE	F	0.742	non-black
1397	OUTPATIENT	*Unspecified	Final result	0.53	4510-01-23	4510-01-23	Yes	CREATININE	0.53	0.38	4510-01-10	1	4510-01-08	4510-01-08	Inf	86	4510-01-10	2	2	2	2	2	TRUE	214	14	0.6	NA	0.77	1	0	0	0	0	1	NA	-2	FALSE	NOT Hispanic or Latino	NEVER	62	Female	TRUE	TRUE	FALSE	TRUE	TRUE	F	0.742	non-black
1398	OUTPATIENT	*Unspecified	Final result	0.71	4510-01-15	4510-01-15	Yes	CREATININE	0.71	0.38	4510-01-10	1	4510-01-08	4510-01-08	Inf	86	4510-01-10	2	2	2	2	2	TRUE	214	14	0.6	NA	0.77	1	0	0	0	0	1	NA	-2	FALSE	NOT Hispanic or Latino	NEVER	62	Female	TRUE	TRUE	FALSE	TRUE	TRUE	F	0.742	non-black
1399	OUTPATIENT	Low	Final result	0.4	4510-02-05	4510-02-05	Yes	CREATININE	0.4	0.38	4510-01-10	1	4510-01-08	4510-01-08	Inf	86	4510-01-10	2	2	2	2	2	TRUE	214	14	0.6	NA	0.77	1	0	0	0	0	1	NA	-2	FALSE	NOT Hispanic or Latino	NEVER	62	Female	TRUE	TRUE	FALSE	TRUE	TRUE	F	0.742	non-black
1400	OUTPATIENT	Low	Final result	0.44	4510-01-22	4510-01-22	Yes	CREATININE	0.44	0.38	4510-01-10	1	4510-01-08	4510-01-08	Inf	86	4510-01-10	2	2	2	2	2	TRUE	214	14	0.6	NA	0.77	1	0	0	0	0	1	NA	-2	FALSE	NOT Hispanic or Latino	NEVER	62	Female	TRUE	TRUE	FALSE	TRUE	TRUE	F	0.742	non-black
1401	OUTPATIENT	Low	Final result	0.48	4510-02-20	4510-02-20	Yes	CREATININE	0.48	0.38	4510-01-10	1	4510-01-08	4510-01-08	Inf	86	4510-01-10	2	2	2	2	2	TRUE	214	14	0.6	NA	0.77	1	0	0	0	0	1	NA	-2	FALSE	NOT Hispanic or Latino	NEVER	62	Female	TRUE	TRUE	FALSE	TRUE	TRUE	F	0.742	non-black
1402	OUTPATIENT	*Unspecified	Final result	0.54	4510-01-20	4510-01-20	Yes	CREATININE	0.54	0.38	4510-01-10	1	4510-01-08	4510-01-08	Inf	86	4510-01-10	2	2	2	2	2	TRUE	214	14	0.6	NA	0.77	1	0	0	0	0	1	NA	-2	FALSE	NOT Hispanic or Latino	NEVER	62	Female	TRUE	TRUE	FALSE	TRUE	TRUE	F	0.742	non-black
1403	OUTPATIENT	*Unspecified	Final result	0.77	4510-01-10	4510-01-10	Yes	CREATININE	0.77	0.38	4510-01-10	1	4510-01-08	4510-01-08	Inf	86	4510-01-10	2	2	2	2	2	TRUE	214	14	0.6	NA	0.77	1	0	0	0	0	1	NA	-2	FALSE	NOT Hispanic or Latino	NEVER	62	Female	TRUE	TRUE	FALSE	TRUE	TRUE	F	0.742	non-black
1404	OUTPATIENT	Low	Final result	0.39	4510-02-27	4510-02-27	Yes	CREATININE	0.39	0.38	4510-01-10	1	4510-01-08	4510-01-08	Inf	86	4510-01-10	2	2	2	2	2	TRUE	214	14	0.6	NA	0.77	1	0	0	0	0	1	NA	-2	FALSE	NOT Hispanic or Latino	NEVER	62	Female	TRUE	TRUE	FALSE	TRUE	TRUE	F	0.742	non-black
1405	OUTPATIENT	Low	Final result	0.43	4510-01-26	4510-01-26	Yes	CREATININE	0.43	0.38	4510-01-10	1	4510-01-08	4510-01-08	Inf	86	4510-01-10	2	2	2	2	2	TRUE	214	14	0.6	NA	0.77	1	0	0	0	0	1	NA	-2	FALSE	NOT Hispanic or Latino	NEVER	62	Female	TRUE	TRUE	FALSE	TRUE	TRUE	F	0.742	non-black
1406	OUTPATIENT	Low	Final result	0.45	4510-02-11	4510-02-11	Yes	CREATININE	0.45	0.38	4510-01-10	1	4510-01-08	4510-01-08	Inf	86	4510-01-10	2	2	2	2	2	TRUE	214	14	0.6	NA	0.77	1	0	0	0	0	1	NA	-2	FALSE	NOT Hispanic or Latino	NEVER	62	Female	TRUE	TRUE	FALSE	TRUE	TRUE	F	0.742	non-black
1407	OUTPATIENT	Low	Final result	0.44	4510-01-27	4510-01-27	Yes	CREATININE	0.44	0.38	4510-01-10	1	4510-01-08	4510-01-08	Inf	86	4510-01-10	2	2	2	2	2	TRUE	214	14	0.6	NA	0.77	1	0	0	0	0	1	NA	-2	FALSE	NOT Hispanic or Latino	NEVER	62	Female	TRUE	TRUE	FALSE	TRUE	TRUE	F	0.742	non-black
1408	OUTPATIENT	*Unspecified	Final result	0.62	4510-01-18	4510-01-18	Yes	CREATININE	0.62	0.38	4510-01-10	1	4510-01-08	4510-01-08	Inf	86	4510-01-10	2	2	2	2	2	TRUE	214	14	0.6	NA	0.77	1	0	0	0	0	1	NA	-2	FALSE	NOT Hispanic or Latino	NEVER	62	Female	TRUE	TRUE	FALSE	TRUE	TRUE	F	0.742	non-black
1409	OUTPATIENT	Low	Final result	0.4	4510-02-27	4510-02-27	Yes	CREATININE	0.4	0.38	4510-01-10	1	4510-01-08	4510-01-08	Inf	86	4510-01-10	2	2	2	2	2	TRUE	214	14	0.6	NA	0.77	1	0	0	0	0	1	NA	-2	FALSE	NOT Hispanic or Latino	NEVER	62	Female	TRUE	TRUE	FALSE	TRUE	TRUE	F	0.742	non-black
1410	OUTPATIENT	Low	Final result	0.44	4510-03-08	4510-03-08	Yes	CREATININE	0.44	0.38	4510-01-10	1	4510-01-08	4510-01-08	Inf	86	4510-01-10	2	2	2	2	2	TRUE	214	14	0.6	NA	0.77	1	0	0	0	0	1	NA	-2	FALSE	NOT Hispanic or Latino	NEVER	62	Female	TRUE	TRUE	FALSE	TRUE	TRUE	F	0.742	non-black
1411	OUTPATIENT	Low	Final result	0.43	4510-03-05	4510-03-05	Yes	CREATININE	0.43	0.38	4510-01-10	1	4510-01-08	4510-01-08	Inf	86	4510-01-10	2	2	2	2	2	TRUE	214	14	0.6	NA	0.77	1	0	0	0	0	1	NA	-2	FALSE	NOT Hispanic or Latino	NEVER	62	Female	TRUE	TRUE	FALSE	TRUE	TRUE	F	0.742	non-black
1412	OUTPATIENT	*Unspecified	Final result	0.58	4510-01-25	4510-01-25	Yes	CREATININE	0.58	0.38	4510-01-10	1	4510-01-08	4510-01-08	Inf	86	4510-01-10	2	2	2	2	2	TRUE	214	14	0.6	NA	0.77	1	0	0	0	0	1	NA	-2	FALSE	NOT Hispanic or Latino	NEVER	62	Female	TRUE	TRUE	FALSE	TRUE	TRUE	F	0.742	non-black
1413	OUTPATIENT	Low	Final result	0.42	4510-02-04	4510-02-04	Yes	CREATININE	0.42	0.38	4510-01-10	1	4510-01-08	4510-01-08	Inf	86	4510-01-10	2	2	2	2	2	TRUE	214	14	0.6	NA	0.77	1	0	0	0	0	1	NA	-2	FALSE	NOT Hispanic or Latino	NEVER	62	Female	TRUE	TRUE	FALSE	TRUE	TRUE	F	0.742	non-black
1414	OUTPATIENT	Low	Final result	0.4	4510-02-12	4510-02-12	Yes	CREATININE	0.4	0.38	4510-01-10	1	4510-01-08	4510-01-08	Inf	86	4510-01-10	2	2	2	2	2	TRUE	214	14	0.6	NA	0.77	1	0	0	0	0	1	NA	-2	FALSE	NOT Hispanic or Latino	NEVER	62	Female	TRUE	TRUE	FALSE	TRUE	TRUE	F	0.742	non-black
1415	OUTPATIENT	*Unspecified	Final result	0.51	4510-01-21	4510-01-21	Yes	CREATININE	0.51	0.38	4510-01-10	1	4510-01-08	4510-01-08	Inf	86	4510-01-10	2	2	2	2	2	TRUE	214	14	0.6	NA	0.77	1	0	0	0	0	1	NA	-2	FALSE	NOT Hispanic or Latino	NEVER	62	Female	TRUE	TRUE	FALSE	TRUE	TRUE	F	0.742	non-black
1416	OUTPATIENT	*Unspecified	Final result	0.56	4510-02-22	4510-02-22	Yes	CREATININE	0.56	0.38	4510-01-10	1	4510-01-08	4510-01-08	Inf	86	4510-01-10	2	2	2	2	2	TRUE	214	14	0.6	NA	0.77	1	0	0	0	0	1	NA	-2	FALSE	NOT Hispanic or Latino	NEVER	62	Female	TRUE	TRUE	FALSE	TRUE	TRUE	F	0.742	non-black
1417	OUTPATIENT	Low	Final result	0.44	4510-02-08	4510-02-08	Yes	CREATININE	0.44	0.38	4510-01-10	1	4510-01-08	4510-01-08	Inf	86	4510-01-10	2	2	2	2	2	TRUE	214	14	0.6	NA	0.77	1	0	0	0	0	1	NA	-2	FALSE	NOT Hispanic or Latino	NEVER	62	Female	TRUE	TRUE	FALSE	TRUE	TRUE	F	0.742	non-black
1418	OUTPATIENT	*Unspecified	Final result	1	4511-07-16	4511-07-16	Yes	CREATININE	1	0.38	4510-01-10	1	4510-01-08	4510-01-08	Inf	86	4510-01-10	2	2	2	2	2	TRUE	214	14	0.6	NA	0.77	1	0	0	0	0	1	NA	-2	FALSE	NOT Hispanic or Latino	NEVER	62	Female	TRUE	TRUE	FALSE	TRUE	TRUE	F	0.742	non-black
1419	OUTPATIENT	*Unspecified	Final result	0.99	4511-05-22	4511-05-22	Yes	CREATININE	0.99	0.38	4510-01-10	1	4510-01-08	4510-01-08	Inf	86	4510-01-10	2	2	2	2	2	TRUE	214	14	0.6	NA	0.77	1	0	0	0	0	1	NA	-2	FALSE	NOT Hispanic or Latino	NEVER	62	Female	TRUE	TRUE	FALSE	TRUE	TRUE	F	0.742	non-black
1420	OUTPATIENT	*Unspecified	Final result	0.76	4510-08-23	4510-08-23	Yes	CREATININE	0.76	0.38	4510-01-10	1	4510-01-08	4510-01-08	Inf	86	4510-01-10	2	2	2	2	2	TRUE	214	14	0.6	NA	0.77	1	0	0	0	0	1	NA	-2	FALSE	NOT Hispanic or Latino	NEVER	62	Female	TRUE	TRUE	FALSE	TRUE	TRUE	F	0.742	non-black
1421	OUTPATIENT	*Unspecified	Final result	0.73	4510-12-29	4510-12-29	Yes	CREATININE	0.73	0.38	4510-01-10	1	4510-01-08	4510-01-08	Inf	86	4510-01-10	2	2	2	2	2	TRUE	214	14	0.6	NA	0.77	1	0	0	0	0	1	NA	-2	FALSE	NOT Hispanic or Latino	NEVER	62	Female	TRUE	TRUE	FALSE	TRUE	TRUE	F	0.742	non-black
1422	OUTPATIENT	*Unspecified	Final result	0.56	4510-05-05	4510-05-05	Yes	CREATININE	0.56	0.38	4510-01-10	1	4510-01-08	4510-01-08	Inf	86	4510-01-10	2	2	2	2	2	TRUE	214	14	0.6	NA	0.77	1	0	0	0	0	1	NA	-2	FALSE	NOT Hispanic or Latino	NEVER	62	Female	TRUE	TRUE	FALSE	TRUE	TRUE	F	0.742	non-black
1423	OUTPATIENT	*Unspecified	Final result	0.71	4511-04-29	4511-04-29	Yes	CREATININE	0.71	0.38	4510-01-10	1	4510-01-08	4510-01-08	Inf	86	4510-01-10	2	2	2	2	2	TRUE	214	14	0.6	NA	0.77	1	0	0	0	0	1	NA	-2	FALSE	NOT Hispanic or Latino	NEVER	62	Female	TRUE	TRUE	FALSE	TRUE	TRUE	F	0.742	non-black
1424	OUTPATIENT	*Unspecified	Final result	0.54	4511-04-30	4511-04-30	Yes	CREATININE	0.54	0.38	4510-01-10	1	4510-01-08	4510-01-08	Inf	86	4510-01-10	2	2	2	2	2	TRUE	214	14	0.6	NA	0.77	1	0	0	0	0	1	NA	-2	FALSE	NOT Hispanic or Latino	NEVER	62	Female	TRUE	TRUE	FALSE	TRUE	TRUE	F	0.742	non-black
1425	OUTPATIENT	*Unspecified	Final result	0.85	4511-04-26	4511-04-26	Yes	CREATININE	0.85	0.38	4510-01-10	1	4510-01-08	4510-01-08	Inf	86	4510-01-10	2	2	2	2	2	TRUE	214	14	0.6	NA	0.77	1	0	0	0	0	1	NA	-2	FALSE	NOT Hispanic or Latino	NEVER	62	Female	TRUE	TRUE	FALSE	TRUE	TRUE	F	0.742	non-black
1426	OUTPATIENT	*Unspecified	Final result	0.7	4511-04-28	4511-04-28	Yes	CREATININE	0.7	0.38	4510-01-10	1	4510-01-08	4510-01-08	Inf	86	4510-01-10	2	2	2	2	2	TRUE	214	14	0.6	NA	0.77	1	0	0	0	0	1	NA	-2	FALSE	NOT Hispanic or Latino	NEVER	62	Female	TRUE	TRUE	FALSE	TRUE	TRUE	F	0.742	non-black
1427	OUTPATIENT	*Unspecified	Final result	0.64	4511-04-25	4511-04-25	Yes	CREATININE	0.64	0.38	4510-01-10	1	4510-01-08	4510-01-08	Inf	86	4510-01-10	2	2	2	2	2	TRUE	214	14	0.6	NA	0.77	1	0	0	0	0	1	NA	-2	FALSE	NOT Hispanic or Latino	NEVER	62	Female	TRUE	TRUE	FALSE	TRUE	TRUE	F	0.742	non-black
1428	OUTPATIENT	*Unspecified	Final result	0.73	4511-04-27	4511-04-27	Yes	CREATININE	0.73	0.38	4510-01-10	1	4510-01-08	4510-01-08	Inf	86	4510-01-10	2	2	2	2	2	TRUE	214	14	0.6	NA	0.77	1	0	0	0	0	1	NA	-2	FALSE	NOT Hispanic or Latino	NEVER	62	Female	TRUE	TRUE	FALSE	TRUE	TRUE	F	0.742	non-black
1429	OUTPATIENT	*Unspecified	Final result	0.85	4511-04-25	4511-04-25	Yes	CREATININE	0.85	0.38	4510-01-10	1	4510-01-08	4510-01-08	Inf	86	4510-01-10	2	2	2	2	2	TRUE	214	14	0.6	NA	0.77	1	0	0	0	0	1	NA	-2	FALSE	NOT Hispanic or Latino	NEVER	62	Female	TRUE	TRUE	FALSE	TRUE	TRUE	F	0.742	non-black
[truncated: 2,735 more rows]
[truncated: 5 more columns]
